# Supplementary material for: Activity-based probes and chemical proteomics uncover the biological impact of targeting HMG-CoA Synthase 1 in the mevalonate pathway
Source: J Biol Chem. 2025 Sep 3;301(10):110660. doi: 10.1016/j.jbc.2025.110660 (PMC12514577; doi:10.1016/j.jbc.2025.110660)
Supplement: Supporting Table S1 [file mmc3.xlsx]

## Sheet: Table S1
Yi and Sun et al. 2025
TABLE S1. AFFINITY-PROTEOMICS USING HYMEGLUSIN-BIOTIN PROBE (RELATED TO FIGURE 2).
HEK293T cells, pretreated with Hymeglusin or DMSO, was incubated with Hymeglusin-Biotin, followed by streptavidin enrichement and TMT-6plex analysis.

## Sheet: LS-2-53
									Raw Data						Normalized to total Streptavidin signal						Scaled value						Normalized to HG-pretreated condition
Rank	Protein Id	UniProtID	Gene Symbol	Description	Group ID	Number of peptides	Collapsed	Parsimony	HG pretreat_1	HG pretreat_2	HG pretreat_3	DMSO_1	DMSO_2	DMSO_3	HG pretreat_1	HG pretreat_2	HG pretreat_3	DMSO_1	DMSO_2	DMSO_3	HG pretreat_1	HG pretreat_2	HG pretreat_3	DMSO_1	DMSO_2	DMSO_3	HG pretreat_1	HG pretreat_2	HG pretreat_3	DMSO_1	DMSO_2	DMSO_3
1	sp|P02769|ALBU_BOVIN_contaminant	P02769	ALB	Serum albumin OS=Bos taurus GN=ALB PE=1 SV=4	6	12	C	UR	1429.78	669.147	1076.07	829.181	1021.02	3749.73	1429.78	670.595	850.367	672.808	877.285	2497.34	12.2585	5.74946	7.29076	5.76843	7.52155	21.4113	1.45365	0.681789	0.864562	0.684039	0.89193	2.53903
2	sp|P02768|ALBU_HUMAN_contaminant	P02768	ALB	Serum albumin OS=Homo sapiens GN=ALB PE=1 SV=2	6	3	C	UR	282.626	123.604	224.513	113.81	171.199	643.079	282.626	123.871	177.422	92.3468	147.098	428.293	13.5481	5.93795	8.50497	4.42678	7.05137	20.5309	1.45205	0.636414	0.91154	0.47445	0.755747	2.20044
3	sp|A6NMY6|AXA2L_HUMAN_contaminant	A6NMY6	ANXA2P2	Putative annexin A2-like protein OS=Homo sapiens GN=ANXA2P2 PE=5 SV=2	96	1	C	UR	18.4072	4.17343	6.42113	4.06748	4.06748	58.5142	18.4072	4.18246	5.07431	3.3004	3.49488	38.9707	15.0406	3.41751	4.14625	2.69678	2.85568	31.8432	1.99616	0.453564	0.55028	0.35791	0.379	4.22615
4	sp|P05089|ARGI1_HUMAN_contaminant	P05089	ARG1	Arginase-1 OS=Homo sapiens GN=ARG1 PE=1 SV=2	24	3	C	UR	770.186	226.854	308.131	132.699	220.846	1974.94	770.186	227.345	243.501	107.674	189.756	1315.32	16.193	4.77987	5.11955	2.26381	3.98958	27.6542	1.8618	0.54957	0.588626	0.260284	0.458706	3.17958
5	sp|Q9NZT1|CALL5_HUMAN_contaminant	Q9NZT1	CALML5	Calmodulin-like protein 5 OS=Homo sapiens GN=CALML5 PE=1 SV=2	9	2	C	UR	252.218	115.452	117.629	103.325	88.0194	446.732	252.218	115.702	92.9566	83.8392	75.6284	297.526	16.4872	7.56328	6.07646	5.48046	4.94374	19.4489	1.64177	0.753142	0.605086	0.545738	0.492291	1.93669
6	sp|P31944|CASPE_HUMAN_contaminant	P31944	CASP14	Caspase-14 OS=Homo sapiens GN=CASP14 PE=1 SV=2	57	4	C	UR	359.156	81.2111	130.199	35.0675	86.8501	990.438	359.156	81.3868	102.89	28.4542	74.6237	659.636	16.4984	3.73864	4.72642	1.30709	3.42796	30.3015	1.98271	0.449293	0.568	0.15708	0.411957	3.6415
7	sp|P02662|CASA1_BOVIN_contaminant	P02662	CSN1S1	Alpha-S1-casein OS=Bos taurus GN=CSN1S1 PE=1 SV=2	49	6	C	UR	2313.76	192.015	2006.98	189.917	702.971	5869.6	2313.76	192.43	1586.02	154.101	604.01	3909.18	15.8486	1.31809	10.8638	1.05555	4.13729	26.7767	1.69622	0.141071	1.16271	0.112971	0.4428	2.86582
8	sp|P02663|CASA2_BOVIN_contaminant	P02663	CSN1S2	Alpha-S2-casein OS=Bos taurus GN=CSN1S2 PE=1 SV=2	16	1	C	UR	255.87	14.8622	66.5061	13.9748	43.8794	791.169	255.87	14.8944	52.5566	11.3393	37.7023	526.922	17.0716	0.993747	3.50656	0.756556	2.51548	35.1561	2.37414	0.1382	0.487657	0.105214	0.349828	4.88916
9	sp|P02666|CASB_BOVIN_contaminant	P02666	CSN2	Beta-casein OS=Bos taurus GN=CSN2 PE=1 SV=2	40	4	C	UR	290.131	57.2571	2077.53	44.5349	93.353	526.94	290.131	57.381	1641.77	36.1362	80.2112	350.944	7.08623	1.40149	40.099	0.882598	1.9591	8.57155	0.437541	0.0865351	2.47592	0.0544962	0.120965	0.529252
10	sp|P01040|CYTA_HUMAN_contaminant	P01040	CSTA	Cystatin-A OS=Homo sapiens GN=CSTA PE=1 SV=1	91	1	C	UR	18.9978	4.05216	11.758	7.09154	7.28478	50.1804	18.9978	4.06093	9.29179	5.75416	6.25926	33.4204	14.6542	3.13245	7.16735	4.43855	4.82817	25.7793	1.76175	0.376587	0.861667	0.533608	0.580448	3.09921
11	sp|P07339|CATD_HUMAN_contaminant	P07339	CTSD	Cathepsin D OS=Homo sapiens GN=CTSD PE=1 SV=1	86	2	C	UR	96.1253	20.6227	44.7341	13.0886	24.2915	257.554	96.1253	20.6673	35.3512	10.6203	20.8719	171.532	16.2388	3.49142	5.97203	1.79412	3.52597	28.9776	1.89542	0.407522	0.697062	0.209412	0.411555	3.3823
12	sp|P81605|DCD_HUMAN_contaminant	P81605	DCD	Dermcidin OS=Homo sapiens GN=DCD PE=1 SV=2	34	8	C	UR	1367.08	401.559	464.211	239.29	386.186	2534.45	1367.08	402.428	366.844	194.163	331.82	1687.96	18.855	5.55036	5.05958	2.67793	4.57653	23.2806	1.91974	0.565115	0.515145	0.272656	0.465963	2.37033
13	sp|Q08554|DSC1_HUMAN_contaminant	Q08554	DSC1	Desmocollin-1 OS=Homo sapiens GN=DSC1 PE=1 SV=2	70	1	C	UR	87.925	14.0852	22.5115	3.22643	12.9687	213.518	87.925	14.1157	17.7898	2.61797	11.143	142.204	19.1283	3.0709	3.87021	0.569545	2.42419	30.9368	2.20124	0.353391	0.445373	0.0655417	0.27897	3.56013
14	sp|Q02413|DSG1_HUMAN_contaminant	Q02413	DSG1	Desmoglein-1 OS=Homo sapiens GN=DSG1 PE=1 SV=2	18	3	C	UR	252.917	34.0766	53.4745	8.30067	39.7247	481.119	252.917	34.1503	42.2583	6.73527	34.1324	320.427	21.973	2.96692	3.67134	0.585149	2.96537	27.8382	2.30395	0.311093	0.384953	0.0613551	0.31093	2.91894
15	sp|P15924|DESP_HUMAN_contaminant	P15924	DSP	Desmoplakin OS=Homo sapiens GN=DSP PE=1 SV=3	13	12	C	UR	910.933	176.787	310.336	222.697	168.532	2323.48	910.933	177.17	245.244	180.699	144.807	1547.45	17.0464	3.3154	4.58928	3.38145	2.70979	28.9576	2.04958	0.398628	0.551793	0.406569	0.325812	3.48172
16	sp|P20930|FILA_HUMAN_contaminant	P20930	FLG	Filaggrin OS=Homo sapiens GN=FLG PE=1 SV=3	12	3	C	UR	175.559	42.1884	52.5602	7.99882	39.2458	380.52	175.559	42.2797	41.5358	6.49034	33.721	253.428	19.0475	4.58719	4.50649	0.704179	3.6586	27.496	2.03057	0.489019	0.480415	0.0750692	0.390026	2.93122
17	sp|Q5D862|FILA2_HUMAN_contaminant	Q5D862	FLG2	Filaggrin-2 OS=Homo sapiens GN=FLG2 PE=1 SV=1	25	8	C	UR	688.715	218.88	393.595	52.5637	123.735	1341.41	688.715	219.354	311.039	42.6508	106.316	893.385	18.2727	5.81979	8.25235	1.13159	2.82073	23.7029	1.6948	0.539789	0.76541	0.104956	0.261624	2.19846
18	sp|Q96QA5|GSDMA_HUMAN_contaminant	Q96QA5	GSDMA	Gasdermin-A OS=Homo sapiens GN=GSDMA PE=2 SV=4	14	1	C	UR	14.4492	3.56794	5.15031	3.56794	4.0737	49.5703	14.4492	3.57566	4.07004	2.89507	3.50022	33.014	14.0958	3.48821	3.9705	2.82426	3.41462	32.2066	1.96188	0.485496	0.552622	0.393087	0.475253	4.48258
19	sp|Q86YZ3|HORN_HUMAN_contaminant	Q86YZ3	HRNR	Hornerin OS=Homo sapiens GN=HRNR PE=1 SV=2	61	4	C	UR	414.443	168.544	210.125	115.203	138.093	681.085	414.443	168.909	166.052	93.4771	118.653	453.606	17.5718	7.1615	7.04037	3.96331	5.03072	19.2323	1.65909	0.676173	0.664736	0.374206	0.474989	1.81587
20	sp|P14923|PLAK_HUMAN_contaminant	P14923	JUP	Junction plakoglobin OS=Homo sapiens GN=JUP PE=1 SV=3	15	5	C	UR	359.467	130.551	108.972	115.966	92.7033	884.477	359.467	130.833	86.1154	94.0962	79.6529	589.066	16.1048	5.86158	3.85813	4.21569	3.5686	26.3912	1.87087	0.680933	0.448194	0.489731	0.41456	3.06584
21	sp|Q5T749|KPRP_HUMAN_contaminant	Q5T749	KPRP	Keratinocyte proline-rich protein OS=Homo sapiens GN=KPRP PE=1 SV=1	32	2	C	UR	106.629	38.7216	41.9894	24.2196	22.7345	280.49	106.629	38.8054	33.1822	19.6521	19.534	186.808	15.8121	5.75448	4.92062	2.91422	2.89672	27.7019	1.79091	0.651766	0.55732	0.330072	0.328089	3.13757
38	sp|P02754|LACB_BOVIN_contaminant	P02754	LGB	Beta-lactoglobulin OS=Bos taurus GN=LGB PE=1 SV=3	68	3	C	UR	407.268	88.1182	261.233	14.6158	57.9458	586.441	407.268	88.3089	206.44	11.8594	49.7885	390.572	21.1708	4.59051	10.7312	0.616482	2.58812	20.3029	1.74042	0.377379	0.882201	0.0506802	0.212766	1.66907
39	sp|P31151|S10A7_HUMAN_contaminant	P31151	S100A7	Protein S100-A7 OS=Homo sapiens GN=S100A7 PE=1 SV=4	52	3	C	UR	495.531	120.48	224.007	461.274	80.6913	1677.06	495.531	120.741	177.022	374.283	69.3319	1116.93	12.6312	3.07771	4.51234	9.54059	1.76729	28.4708	1.87395	0.456605	0.669444	1.41543	0.262193	4.22389
40	sp|P05109|S10A8_HUMAN_contaminant	P05109	S100A8	Protein S100-A8 OS=Homo sapiens GN=S100A8 PE=1 SV=1	17	1	C	UR	68.054	15.5653	27.5086	55.7109	17.8449	362.036	68.054	15.599	21.7387	45.2045	15.3328	241.118	10.0314	2.29934	3.20436	6.66329	2.2601	35.5415	1.93717	0.444029	0.618798	1.28676	0.436451	6.86347
41	sp|P06702|S10A9_HUMAN_contaminant	P06702	S100A9	Protein S100-A9 OS=Homo sapiens GN=S100A9 PE=1 SV=1	73	1	C	UR	134.845	15.9861	36.1514	95.1999	19.8695	692.057	134.845	16.0207	28.5687	77.2464	17.0724	460.913	11.0128	1.30841	2.3332	6.30869	1.3943	37.6427	2.2545	0.267853	0.477646	1.2915	0.285436	7.7061
42	sp|P29508|SPB3_HUMAN_contaminant	P29508	SERPINB3	Serpin B3 OS=Homo sapiens GN=SERPINB3 PE=1 SV=2	42	2	C	UR	52.5932	20.8339	36.3471	39.5999	5.20057	146.202	52.5932	20.879	28.7234	32.1318	4.46846	97.3712	13.3617	5.30446	7.29739	8.16334	1.13524	24.7379	1.5439	0.612912	0.843189	0.943246	0.131174	2.85838
43	sp|P48594|SPB4_HUMAN_contaminant	P48594	SERPINB4	Serpin B4 OS=Homo sapiens GN=SERPINB4 PE=1 SV=2	43	1	C	UR	44.1478	4.8772	11.6765	88.8579	13.1334	176.318	44.1478	4.88775	9.22738	72.1004	11.2845	117.429	10.2243	1.13196	2.13699	16.6979	2.61341	27.1955	2.2732	0.251674	0.475124	3.7125	0.581049	6.04648
44	sp|P22735|TGM1_HUMAN_contaminant	P22735	TGM1	Protein-glutamine gamma-glutamyltransferase K OS=Homo sapiens GN=TGM1 PE=1 SV=4	67	1	C	UR	44.4881	12.8364	15.4749	7.98637	8.89439	127.625	44.4881	12.8642	12.2291	6.48024	7.64228	84.9988	15.8224	4.57521	4.34933	2.30473	2.71802	30.2303	1.9181	0.554639	0.527257	0.279396	0.329497	3.66472
45	sp|Q08188|TGM3_HUMAN_contaminant	Q08188	TGM3	Protein-glutamine gamma-glutamyltransferase E OS=Homo sapiens GN=TGM3 PE=1 SV=4	33	3	C	UR	275.528	64.415	85.0602	43.8286	80.8081	564.786	275.528	64.5544	67.219	35.5631	69.4323	376.15	18.6074	4.35959	4.53954	2.4017	4.68901	25.4028	2.02942	0.475479	0.495105	0.261942	0.511407	2.77055
46	sp|P22629|SAV_STRAV_contaminant	P22629	P22629	Streptavidin OS=Streptomyces avidinii PE=1 SV=1	72	9	C	UR	307.092	306.429	388.6	378.466	357.406	461.096	307.092	307.092	307.092	307.092	307.092	307.092	10	10	10	10	10	10	1	1	1	1	1	1
47	sp|P00761|TRYP_PIG_contaminant	P00761	P00761	Trypsin OS=Sus scrofa PE=1 SV=1	23	21	C	UR	1937.48	1904.68	1630.38	2082.5	1811.51	1373.28	1937.48	1908.8	1288.41	1689.77	1556.49	914.611	12.5058	12.3207	8.3163	10.9069	10.0467	5.90353	1.13199	1.11524	0.752768	0.987264	0.909398	0.534371
48	sp|Q9BV23|ABHD6_HUMAN	Q9BV23	ABHD6	Monoacylglycerol lipase ABHD6 OS=Homo sapiens OX=9606 GN=ABHD6 PE=1 SV=1	41	6	C	UR	660.591	609.897	648.723	708.357	658.015	772.167	660.591	611.217	512.655	574.77	565.383	514.267	11.5257	10.6642	8.94456	10.0283	9.86453	8.97269	1.11057	1.02756	0.861864	0.96629	0.950509	0.864574
49	sp|Q13085-4|ACACA_HUMAN	Q13085-4	ACACA	Isoform 4 of Acetyl-CoA carboxylase 1 OS=Homo sapiens OX=9606 GN=ACACA	7	18	C	UR	2925.13	1551.59	2305.22	2006.51	2557.02	2389.09	2925.13	1554.95	1821.71	1628.11	2197.05	1591.14	14.9775	7.96178	9.32766	8.33638	11.2496	8.14712	1.39253	0.740242	0.867233	0.77507	1.04592	0.757474
50	sp|O00763|ACACB_HUMAN	O00763	ACACB	Acetyl-CoA carboxylase 2 OS=Homo sapiens OX=9606 GN=ACACB PE=1 SV=3	7	9	C	UR	1575.77	973.268	1474.28	1079.27	1387.73	1533.45	1575.77	975.374	1165.05	875.733	1192.37	1021.28	13.8924	8.59918	10.2714	7.72071	10.5123	9.00394	1.27208	0.787397	0.94052	0.706959	0.962574	0.824459
51	sp|P60709|ACTB_HUMAN	P60709	ACTB	Actin, cytoplasmic 1 OS=Homo sapiens OX=9606 GN=ACTB PE=1 SV=1	99	1	C	UR	98.9962	51.3517	106.666	100.609	68.3271	307.473	98.9962	51.4628	84.293	81.6354	58.7083	204.778	10.2432	5.32489	8.72186	8.44687	6.07459	21.1886	1.26512	0.657666	1.07722	1.04325	0.75026	2.61695
52	sp|P25311|ZA2G_HUMAN	P25311	AZGP1	Zinc-alpha-2-glycoprotein OS=Homo sapiens OX=9606 GN=AZGP1 PE=1 SV=2	11	2	C	UR	255.504	51.6014	73.1063	20.6658	51.7119	533.492	255.504	51.713	57.7724	16.7685	44.4321	355.308	19.6165	3.9703	4.43551	1.28741	3.4113	27.279	2.10009	0.425051	0.474855	0.137827	0.365206	2.92042
53	sp|Q13867|BLMH_HUMAN	Q13867	BLMH	Bleomycin hydrolase OS=Homo sapiens OX=9606 GN=BLMH PE=1 SV=1	69	1	C	UR	15.7681	5.88462	8.15271	5.09765	5.09765	56.0551	15.7681	5.89735	6.4427	4.1363	4.38003	37.3329	12.7923	4.78439	5.22682	3.35568	3.55342	30.2874	1.68294	0.629428	0.687633	0.441469	0.467483	3.98457
54	sp|Q9NP55|BPIA1_HUMAN	Q9NP55	BPIFA1	BPI fold-containing family A member 1 OS=Homo sapiens OX=9606 GN=BPIFA1 PE=1 SV=1	79	1	C	UR	8.50099	6.70337	5.69412	2.68378	4.19166	38.6276	8.50099	6.71787	4.49979	2.17765	3.60158	25.7262	9.95742	7.86881	5.27072	2.55074	4.21862	30.1337	1.29334	1.02206	0.684599	0.331308	0.547945	3.91398
55	sp|P04040|CATA_HUMAN	P04040	CAT	Catalase OS=Homo sapiens OX=9606 GN=CAT PE=1 SV=3	45	1	C	UR	18.7532	3.69567	3.0256	3.0256	3.55773	4.2796	18.7532	3.70367	2.39099	2.45501	3.05689	2.85023	33.8811	6.69136	4.31976	4.43543	5.52284	5.14947	2.26416	0.447161	0.288675	0.296405	0.369073	0.344122
56	sp|O75828|CBR3_HUMAN	O75828	CBR3	Carbonyl reductase [NADPH] 3 OS=Homo sapiens OX=9606 GN=CBR3 PE=1 SV=3	56	1	C	UR	11.8667	11.3727	17.6345	12.4332	14.424	29.5343	11.8667	11.3973	13.9357	10.0885	12.3935	19.67	8.97275	8.61783	10.5372	7.62817	9.37104	14.873	0.956999	0.919145	1.12386	0.813591	0.99948	1.5863
57	sp|Q15517|CDSN_HUMAN	Q15517	CDSN	Corneodesmosin OS=Homo sapiens OX=9606 GN=CDSN PE=1 SV=3	64	1	C	UR	655.24	94.1032	172.662	35.8283	114.634	1289.1	655.24	94.3068	136.447	29.0715	98.4963	858.546	21.0001	3.02248	4.37303	0.931726	3.15675	27.5159	2.21866	0.319326	0.462012	0.0984371	0.333512	2.90706
58	sp|Q9UI42|CBPA4_HUMAN	Q9UI42	CPA4	Carboxypeptidase A4 OS=Homo sapiens OX=9606 GN=CPA4 PE=1 SV=2	44	2	C	UR	312.007	44.4358	95.7765	20.8424	74.7206	798.26	312.007	44.5319	75.6876	16.9118	64.2018	531.645	17.9145	2.5569	4.34576	0.971025	3.68628	30.5255	2.16558	0.309088	0.525333	0.117381	0.445612	3.69004
59	sp|Q15828|CYTM_HUMAN	Q15828	CST6	Cystatin-M OS=Homo sapiens OX=9606 GN=CST6 PE=1 SV=1	39	1	C	UR	283.826	72.8101	134.161	19.0329	81.3409	547.75	283.826	72.9676	106.021	15.4435	69.8901	364.804	18.6533	4.7955	6.96779	1.01496	4.59324	23.9752	1.83978	0.472982	0.687236	0.100106	0.453033	2.36469
60	sp|Q16610-4|ECM1_HUMAN	Q16610-4	ECM1	Isoform 4 of Extracellular matrix protein 1 OS=Homo sapiens OX=9606 GN=ECM1	81	1	C	UR	121.307	32.9389	30.1579	11.1161	22.7688	295.162	121.307	33.0102	23.8323	9.01974	19.5635	196.579	18.0466	4.91086	3.5455	1.34185	2.91043	29.2447	2.04278	0.555884	0.401332	0.151891	0.329445	3.31035
61	sp|Q05639|EF1A2_HUMAN	Q05639	EEF1A2	Elongation factor 1-alpha 2 OS=Homo sapiens OX=9606 GN=EEF1A2 PE=1 SV=1	83	1	C	UR	183.47	124.907	148.714	153.679	130.884	418.172	183.47	125.177	117.522	124.697	112.459	278.504	11.6881	7.97452	7.48681	7.94393	7.16428	17.7424	1.29153	0.881181	0.827289	0.8778	0.791649	1.96052
62	sp|P13639|EF2_HUMAN	P13639	EEF2	Elongation factor 2 OS=Homo sapiens OX=9606 GN=EEF2 PE=1 SV=4	50	1	C	UR	32.7867	16.6128	20.8953	22.7414	19.251	67.8079	32.7867	16.6487	16.5126	18.4527	16.5409	45.1604	13.4646	6.83718	6.78125	7.57799	6.7929	18.5461	1.49148	0.757358	0.751163	0.839418	0.752453	2.05436
63	sp|Q04637-9|IF4G1_HUMAN	Q04637-9	EIF4G1	Isoform 9 of Eukaryotic translation initiation factor 4 gamma 1 OS=Homo sapiens OX=9606 GN=EIF4G1	48	1	C	UR	33.6319	19.2044	35.9515	26.3448	31.6638	35.5367	33.6319	19.246	28.4108	21.3765	27.2063	23.6676	13.1427	7.52094	11.1024	8.35351	10.6317	9.24883	1.2412	0.710282	1.04851	0.788911	1.00406	0.873466
64	sp|P06733|ENOA_HUMAN	P06733	ENO1	Alpha-enolase OS=Homo sapiens OX=9606 GN=ENO1 PE=1 SV=2	101	1	C	UR	54.7978	20.0243	31.9564	30.6871	16.9416	139.781	54.7978	20.0676	25.2536	24.8999	14.5566	93.0948	14.131	5.17495	6.51229	6.42107	3.7538	24.0069	1.64198	0.601313	0.756708	0.746109	0.43618	2.78952
65	sp|P58107|EPIPL_HUMAN	P58107	EPPK1	Epiplakin OS=Homo sapiens OX=9606 GN=EPPK1 PE=1 SV=3	62	1	C	UR	13.5885	2.78289	22.8402	8.08418	2.78289	37.6679	13.5885	2.78891	18.0495	6.5596	2.39113	25.087	11.9085	2.4441	15.818	5.7486	2.0955	21.9854	1.18412	0.243029	1.57285	0.571611	0.208365	2.18611
66	sp|P04406|G3P_HUMAN	P04406	GAPDH	Glyceraldehyde-3-phosphate dehydrogenase OS=Homo sapiens OX=9606 GN=GAPDH PE=1 SV=3	10	3	C	UR	460.519	119.532	179.081	95.719	117.954	1316.16	460.519	119.791	141.519	77.6676	101.349	876.568	15.5457	4.04376	4.77725	2.62182	3.42123	29.5902	1.91397	0.497863	0.588169	0.322795	0.421217	3.64312
67	sp|Q5QNW6-2|H2B2F_HUMAN	Q5QNW6-2	H2BC18	Isoform 2 of Histone H2B type 2-F OS=Homo sapiens OX=9606 GN=H2BC18	66	1	C	UR	64.5928	29.0277	72.745	63.2498	34.9915	135.361	64.5928	29.0905	57.4869	51.3217	30.0656	90.151	12.0095	5.40869	10.6883	9.54205	5.58998	16.7615	1.28186	0.577306	1.14084	1.01849	0.596656	1.78906
68	sp|P62805|H4_HUMAN	P62805	H4-16	Histone H4 OS=Homo sapiens OX=9606 GN=H4-16 PE=1 SV=2	35	9	C	UR	3118.23	1788.07	1480.74	1004.87	990.067	1367.28	3118.23	1791.94	1170.16	815.364	850.69	910.615	21.6119	12.4196	8.11014	5.65113	5.89597	6.3113	1.53852	0.884133	0.57735	0.402296	0.419726	0.449292
69	sp|P42357|HUTH_HUMAN	P42357	HAL	Histidine ammonia-lyase OS=Homo sapiens OX=9606 GN=HAL PE=1 SV=1	98	1	C	UR	90.5374	24.7523	36.8889	14.8624	26.1637	358.974	90.5374	24.8059	29.1515	12.0595	22.4805	239.078	12.9923	3.55969	4.1833	1.73057	3.22599	34.3082	1.87974	0.515019	0.605244	0.25038	0.46674	4.96374
70	sp|P50747-2|BPL1_HUMAN	P50747-2	HLCS	Isoform 2 of Biotin--protein ligase OS=Homo sapiens OX=9606 GN=HLCS	53	3	C	UR	258.771	285.186	254.778	278.114	247.037	285.808	258.771	285.803	201.339	225.665	212.26	190.349	11.2985	12.4788	8.79089	9.85303	9.26774	8.31107	1.04076	1.14948	0.809768	0.907607	0.853693	0.76557
71	sp|Q01581|HMCS1_HUMAN	Q01581	HMGCS1	Hydroxymethylglutaryl-CoA synthase, cytoplasmic OS=Homo sapiens OX=9606 GN=HMGCS1 PE=1 SV=2	27	50	C	UR	506.101	648.323	491.915	8791.03	7005.4	7731.76	506.101	649.726	388.737	7133.15	6019.21	5149.39	1.53006	1.96427	1.17524	21.5652	18.1975	15.5678	0.982998	1.26196	0.755042	13.8547	11.6911	10.0016
72	sp|P11021|BIP_HUMAN	P11021	HSPA5	Endoplasmic reticulum chaperone BiP OS=Homo sapiens OX=9606 GN=HSPA5 PE=1 SV=2	51	3	C	UR	217.019	123.957	168.485	134.486	117.189	408.815	217.019	124.225	133.146	109.124	100.692	272.273	13.6136	7.79267	8.35225	6.84534	6.3164	17.0797	1.37241	0.785589	0.842001	0.690088	0.636765	1.72183
73	sp|P11142|HSP7C_HUMAN	P11142	HSPA8	Heat shock cognate 71 kDa protein OS=Homo sapiens OX=9606 GN=HSPA8 PE=1 SV=1	51	1	C	UR	32.5751	28.324	38.9959	31.225	29.3377	67.3505	32.5751	28.3853	30.8166	25.3364	25.2077	44.8557	10.442	9.09898	9.87834	8.12163	8.08039	14.3786	1.06481	0.927856	1.00733	0.828193	0.823987	1.46624
74	sp|P01591|IGJ_HUMAN	P01591	JCHAIN	Immunoglobulin J chain OS=Homo sapiens OX=9606 GN=JCHAIN PE=1 SV=4	94	1	C	UR	20.844	8.524	8.5372	7.92771	7.92771	44.3097	20.844	8.54244	6.74654	6.43264	6.81168	29.5105	15.8534	6.49716	5.13124	4.8925	5.18079	22.4449	1.73061	0.70925	0.560143	0.534081	0.565551	2.45015
75	sp|P61626|LYSC_HUMAN	P61626	LYZ	Lysozyme C OS=Homo sapiens OX=9606 GN=LYZ PE=1 SV=1	28	1	C	UR	21.5558	8.36962	13.6092	6.88129	10.0092	40.5607	21.5558	8.38773	10.7547	5.58356	8.60015	27.0136	15.7927	6.14519	7.87933	4.09075	6.30082	19.7913	1.58895	0.618287	0.792764	0.411583	0.633945	1.99126
76	sp|Q96RQ3|MCCA_HUMAN	Q96RQ3	MCCC1	Methylcrotonoyl-CoA carboxylase subunit alpha, mitochondrial OS=Homo sapiens OX=9606 GN=MCCC1 PE=1 SV=3	30	14	C	UR	846.377	591.723	729.306	731.058	782.7	794.523	846.377	593.003	576.336	593.19	672.515	529.156	13.3268	9.33722	9.07478	9.34015	10.5892	8.3319	1.25967	0.88257	0.857763	0.882847	1.00091	0.787545
77	sp|Q9NQR4|NIT2_HUMAN	Q9NQR4	NIT2	Omega-amidase NIT2 OS=Homo sapiens OX=9606 GN=NIT2 PE=1 SV=1	47	1	C	UR	21.0548	23.9037	24.4649	22.7887	19.8022	20.6371	21.0548	23.9554	19.3334	18.491	17.0145	13.7444	11.1211	12.6532	10.2119	9.76694	8.98705	7.25977	0.981672	1.11691	0.901415	0.862138	0.793297	0.640828
78	sp|P11498|PYC_HUMAN	P11498	PC	Pyruvate carboxylase, mitochondrial OS=Homo sapiens OX=9606 GN=PC PE=1 SV=2	2	12	C	UR	2199.67	1225.11	1313.11	1561.54	1618.97	1632.23	2199.67	1227.76	1037.69	1267.05	1391.06	1087.07	16.0749	8.97234	7.58331	9.25948	10.1657	7.94421	1.4779	0.824901	0.697196	0.851301	0.934617	0.730376
79	sp|Q15365|PCBP1_HUMAN	Q15365	PCBP1	Poly(rC)-binding protein 1 OS=Homo sapiens OX=9606 GN=PCBP1 PE=1 SV=2	71	1	C	UR	33.6202	42.4026	39.8545	44.9044	39.6912	55.816	33.6202	42.4943	31.4951	36.436	34.1037	37.1737	9.36831	11.8411	8.77615	10.1529	9.50302	10.3585	0.937282	1.18468	0.878038	1.01578	0.95076	1.03635
80	sp|P05165|PCCA_HUMAN	P05165	PCCA	Propionyl-CoA carboxylase alpha chain, mitochondrial OS=Homo sapiens OX=9606 GN=PCCA PE=1 SV=4	8	19	C	UR	2035.6	1720.81	1922.53	2049.62	2048.72	2322.37	2035.6	1724.53	1519.28	1663.09	1760.31	1546.71	11.9163	10.0953	8.89378	9.7356	10.3047	9.05433	1.15672	0.979957	0.863325	0.94504	1.00029	0.878909
81	sp|P05166-2|PCCB_HUMAN	P05166-2	PCCB	Isoform 2 of Propionyl-CoA carboxylase beta chain, mitochondrial OS=Homo sapiens OX=9606 GN=PCCB	60	1	C	UR	44.8306	38.3636	41.8295	39.0617	39.4555	41.1839	44.8306	38.4466	33.0559	31.6951	33.9011	27.4287	12.848	11.0184	9.47349	9.08353	9.71574	7.86079	1.15609	0.991462	0.852445	0.817355	0.874243	0.707331
82	sp|P12273|PIP_HUMAN	P12273	PIP	Prolactin-inducible protein OS=Homo sapiens OX=9606 GN=PIP PE=1 SV=1	59	2	C	UR	84.2661	11.2786	20.4975	9.09189	17.0035	158.168	84.2661	11.303	16.1982	7.37727	14.6098	105.341	21.1463	2.83645	4.06488	1.8513	3.66628	26.4348	2.26183	0.303389	0.434784	0.198017	0.392149	2.8275
83	sp|Q13835-2|PKP1_HUMAN	Q13835-2	PKP1	Isoform 1 of Plakophilin-1 OS=Homo sapiens OX=9606 GN=PKP1	31	1	C	UR	183.333	48.8754	32.0383	39.4065	43.1747	552.133	183.333	48.9811	25.3183	31.9749	37.0968	367.723	15.8404	4.23208	2.18756	2.7627	3.20524	31.7721	2.13482	0.570361	0.294819	0.372332	0.431973	4.28195
84	sp|Q8WVV4-1|POF1B_HUMAN	Q8WVV4-1	POF1B	Isoform 1 of Protein POF1B OS=Homo sapiens OX=9606 GN=POF1B	22	3	C	UR	176.838	27.5543	75.4418	26.0382	20.3998	481.026	176.838	27.6139	59.618	21.1277	17.528	320.365	17.0285	2.65906	5.74087	2.03447	1.68784	30.8493	2.00899	0.313711	0.677298	0.240024	0.199129	3.63955
85	sp|P50897|PPT1_HUMAN	P50897	PPT1	Palmitoyl-protein thioesterase 1 OS=Homo sapiens OX=9606 GN=PPT1 PE=1 SV=1	54	2	C	UR	69.3307	74.8538	78.7352	100.318	102.376	107.797	69.3307	75.0158	62.2207	81.3993	87.964	71.7933	9.29109	10.053	8.33827	10.9084	11.7882	9.62111	1.0069	1.08946	0.903638	1.18217	1.27751	1.04266
86	sp|P32119|PRDX2_HUMAN	P32119	PRDX2	Peroxiredoxin-2 OS=Homo sapiens OX=9606 GN=PRDX2 PE=1 SV=5	74	1	C	UR	137.448	31.1399	35.6019	23.1478	38.8056	293.252	137.448	31.2073	28.1345	18.7824	33.3427	195.307	18.5648	4.21509	3.80006	2.5369	4.50352	26.3797	2.09535	0.475745	0.428902	0.286332	0.5083	2.9774
87	sp|P28072|PSB6_HUMAN	P28072	PSMB6	Proteasome subunit beta type-6 OS=Homo sapiens OX=9606 GN=PSMB6 PE=1 SV=4	75	1	C	UR	21.8393	6.93237	10.9893	4.01498	3.56017	49.7006	21.8393	6.94737	8.68432	3.2578	3.05899	33.1008	17.0423	5.42138	6.77681	2.54223	2.38708	25.8302	1.7485	0.55622	0.695283	0.260826	0.244908	2.65012
88	sp|Q9H1E1|RNAS7_HUMAN	Q9H1E1	RNASE7	Ribonuclease 7 OS=Homo sapiens OX=9606 GN=RNASE7 PE=1 SV=2	46	1	C	UR	35.1625	4.17176	17.2918	4.09745	7.61223	160.526	35.1625	4.18079	13.6649	3.32472	6.54061	106.911	12.426	1.47744	4.82902	1.17492	2.31138	37.7812	1.99002	0.236612	0.773365	0.188163	0.370166	6.05064
89	sp|P15880|RS2_HUMAN	P15880	RPS2	40S ribosomal protein S2 OS=Homo sapiens OX=9606 GN=RPS2 PE=1 SV=2	92	1	C	UR	17.8921	9.397	16.3387	20.5324	14.5751	41.1154	17.8921	9.41733	12.9117	16.6602	12.5233	27.383	11.0916	5.83793	8.00413	10.3279	7.76335	16.9751	1.33453	0.702417	0.963053	1.24265	0.934083	2.04244
90	sp|Q6UWP8|SBSN_HUMAN	Q6UWP8	SBSN	Suprabasin OS=Homo sapiens OX=9606 GN=SBSN PE=1 SV=2	55	2	C	UR	187.821	42.4649	61.1608	12.4393	42.1234	314.064	187.821	42.5568	48.3325	10.0934	36.1935	209.168	21.097	4.78018	5.42893	1.13374	4.06542	23.4948	2.02168	0.458076	0.520244	0.108644	0.389582	2.25146
91	sp|O95969|SG1D2_HUMAN	O95969	SCGB1D2	Secretoglobin family 1D member 2 OS=Homo sapiens OX=9606 GN=SCGB1D2 PE=2 SV=1	90	1	C	UR	26.9655	6.97076	8.1691	5.15036	4.96288	57.683	26.9655	6.98584	6.45565	4.17907	4.26423	38.4171	18.5399	4.80306	4.43853	2.87328	2.93184	26.4134	2.00204	0.518661	0.479297	0.310273	0.316596	2.85226
92	sp|P04279|SEMG1_HUMAN	P04279	SEMG1	Semenogelin-1 OS=Homo sapiens OX=9606 GN=SEMG1 PE=1 SV=2	65	1	C	UR	67.4326	18.5716	90.1273	33.0406	146.832	239.333	67.4326	18.6118	71.2233	26.8096	126.162	159.397	8.61509	2.37782	9.09939	3.42515	16.1182	20.3643	1.28633	0.355034	1.35864	0.511412	2.40663	3.04062
93	sp|P53985|MOT1_HUMAN	P53985	SLC16A1	Monocarboxylate transporter 1 OS=Homo sapiens OX=9606 GN=SLC16A1 PE=1 SV=3	1	3	C	UR	114.698	111.154	118.221	129.094	123.11	140.973	114.698	111.394	93.4244	104.748	105.779	93.8886	11.0298	10.7122	8.98408	10.073	10.1722	9.02872	1.07692	1.0459	0.877178	0.983502	0.993179	0.881537
94	sp|P05141|ADT2_HUMAN	P05141	SLC25A5	ADP/ATP translocase 2 OS=Homo sapiens OX=9606 GN=SLC25A5 PE=1 SV=7	36	1	C	UR	81.4717	51.0717	67.4335	62.8461	65.5716	66.4772	81.4717	51.1822	53.2895	50.9941	56.3407	44.2741	14.4816	9.09765	9.47222	9.06421	10.0146	7.86973	1.31446	0.825771	0.859769	0.822736	0.908998	0.714316
95	sp|Q8WUH6|TM263_HUMAN	Q8WUH6	TMEM263	Transmembrane protein 263 OS=Homo sapiens OX=9606 GN=TMEM263 PE=1 SV=1	37	4	C	UR	538.677	455.061	272.408	299.893	176.841	243.398	538.677	456.046	215.271	243.337	151.946	162.104	18.2873	15.4821	7.30814	8.26093	5.15835	5.5032	1.33557	1.1307	0.533733	0.603318	0.376728	0.401913
96	sp|P68363|TBA1B_HUMAN	P68363	TUBA1B	Tubulin alpha-1B chain OS=Homo sapiens OX=9606 GN=TUBA1B PE=1 SV=1	29	4	C	UR	133.761	122.536	109.672	123.321	106.597	178.062	133.761	122.801	86.6685	100.064	91.5908	118.59	12.2815	11.2752	7.95762	9.18757	8.40956	10.8886	1.16914	1.07334	0.757524	0.874609	0.800547	1.03653
97	sp|P07437|TBB5_HUMAN	P07437	TUBB	Tubulin beta chain OS=Homo sapiens OX=9606 GN=TUBB PE=1 SV=2	20	1	C	UR	40.632	43.9391	33.9487	42.4491	43.9947	72.706	40.632	44.0342	26.828	34.4437	37.8013	48.4225	10.501	11.3802	6.93345	8.90165	9.76939	12.5143	1.09329	1.18484	0.721868	0.926785	1.01713	1.30292
98	sp|P10599|THIO_HUMAN	P10599	TXN	Thioredoxin OS=Homo sapiens OX=9606 GN=TXN PE=1 SV=3	76	2	C	UR	56.6037	11.0796	19.592	9.85418	13.2764	165.254	56.6037	11.1036	15.4826	7.9958	11.4074	110.06	15.9707	3.13287	4.36842	2.25601	3.2186	31.0534	2.04125	0.400418	0.558335	0.288345	0.411375	3.96899
99	sp|P0CG48|UBC_HUMAN	P0CG48	UBC	Polyubiquitin-C OS=Homo sapiens OX=9606 GN=UBC PE=1 SV=3	95	2	C	UR	66.5787	38.7333	52.8109	42.066	45.0207	177.003	66.5787	38.8171	41.7339	34.1329	38.6829	117.885	11.8246	6.89407	7.41211	6.06213	6.87023	20.9368	1.35755	0.791487	0.850962	0.695975	0.788751	2.40369
100	sp|P67809|YBOX1_HUMAN	P67809	YBX1	Y-box-binding protein 1 OS=Homo sapiens OX=9606 GN=YBX1 PE=1 SV=3	0	3	C	UR	321.425	213.155	215.706	155.874	102.047	200.501	321.425	213.616	170.462	126.478	87.6813	133.535	18.3114	12.1696	9.71112	7.20538	4.99515	7.60738	1.36679	0.908357	0.724853	0.537821	0.372846	0.567827

## Sheet: LS-2-53-stat
HG pretreat_1	HG pretreat_2	HG pretreat_3	DMSO_1	DMSO_2	DMSO_3	C: Rank	C: Welch's T-test Significant DMSO/HG pretreat	N: Number of peptides	N: -Log Welch's T-test p-value DMSO/HG pretreat	N: Welch's T-test q-value DMSO/HG pretreat	N: Welch's T-test Difference DMSO/HG pretreat	N: Welch's T-test Test statistic DMSO/HG pretreat	T: UniProtID	T: Gene Symbol
10.4816	9.3893	9.73194	9.39405	9.7769	11.2862	1		12	0.158188	1	0.28477	0.228452	P02769	ALB
8.14275	6.9527	7.47104	6.52899	7.20064	8.74246	2		3	0.0137926	1	-0.031469	-0.0237455	P02768	ALB
4.2022	2.06435	2.34321	1.72264	1.80524	5.28432	3		1	0.0163006	1	0.0674802	0.0348382	A6NMY6	ANXA2P2
9.58906	7.82874	7.92778	6.75052	7.568	10.3612	4		3	0.0611878	1	-0.221955	-0.122072	P05089	ARG1
7.97853	6.85427	6.53849	6.38955	6.24086	8.21687	5		2	0.0792251	1	-0.174667	-0.128799	Q9NZT1	CALML5
8.48847	6.34672	6.68496	4.83057	6.22156	9.36553	6		4	0.0849776	1	-0.367497	-0.17651	P31944	CASP14
11.176	7.58819	10.6312	7.26773	9.23843	11.9327	7		6	0.063068	1	-0.318867	-0.136367	P02662	CSN1S1
7.99927	3.89669	5.7158	3.50326	5.23658	9.04145	8		1	0.00914949	1	0.0565089	0.0216856	P02663	CSN1S2
8.18056	5.8425	10.681	5.17537	6.32573	8.4551	9		4	0.387551	1	-1.58263	-0.693987	P02666	CSN2
4.24776	2.02181	3.21596	2.52461	2.64599	5.06266	10		1	0.0839408	1	0.249243	0.152697	P01040	CSTA
6.58684	4.36928	5.14369	3.40875	4.38349	7.42234	11		2	0.0740464	1	-0.295081	-0.150766	P07339	CTSD
10.4169	8.65259	8.51902	7.60112	8.37426	10.7211	12		8	0.0938087	1	-0.297349	-0.174417	P81605	DCD
6.4582	3.81923	4.15298	1.38845	3.47807	7.15182	13		1	0.15604	1	-0.804023	-0.32647	Q08554	DSC1
7.98252	5.09383	5.40116	2.75173	5.09307	8.32385	14		3	0.151785	1	-0.769617	-0.315161	Q02413	DSG1
9.8312	7.46899	7.93807	7.49745	7.17799	10.5957	15		12	0.00271124	1	0.0109488	0.00578578	P15924	DSP
7.45581	5.40189	5.37628	2.69829	5.07557	7.98543	16		3	0.18113	1	-0.824896	-0.364691	P20930	FLG
9.42776	7.77711	8.28095	5.4145	6.73222	9.80314	17		8	0.329582	1	-1.17866	-0.597134	Q5D862	FLG2
3.85292	1.83821	2.02504	1.5336	1.80745	5.04501	18		1	0.0585928	1	0.223294	0.11859	Q96QA5	GSDMA
8.69503	7.4001	7.37549	6.54654	6.8906	8.82529	19		4	0.181344	1	-0.402726	-0.284125	Q86YZ3	HRNR
8.48972	7.03159	6.4282	6.55607	6.31566	9.20228	20		5	0.0122458	1	0.0415014	0.0245008	P14923	JUP
6.73646	5.27818	5.05234	4.29661	4.28792	7.54541	21		2	0.0899388	1	-0.312347	-0.174398	Q5T749	KPRP
8.66984	6.46449	7.68958	3.56796	5.63774	8.60945	38		3	0.421255	1	-1.66958	-0.76547	P02754	LGB
8.95283	6.91577	7.46778	8.54799	6.11545	10.1253	39		3	0.13243	1	0.484125	0.254751	P31151	S100A7
6.08861	3.96338	4.4422	5.49839	3.93855	7.91359	40		1	0.282461	1	0.952117	0.498915	P05109	S100A8
7.07516	4.00186	4.83636	6.2714	4.09359	8.84835	41		1	0.262	1	1.09998	0.491644	P06702	S100A9
5.7168	4.38398	4.84415	5.00593	2.15978	6.60542	42		2	0.0987705	1	-0.391268	-0.201421	P29508	SERPINB3
5.46427	2.28917	3.20592	6.17194	3.49628	6.87564	43		1	0.595423	1	1.8615	0.939509	P48594	SERPINB4
5.47535	3.68529	3.61224	2.69605	2.934	6.40937	44		1	0.0617036	1	-0.244486	-0.12662	P22735	TGM1
8.10606	6.01244	6.0708	5.15231	6.11754	8.55516	45		3	0.0332124	1	-0.121429	-0.0671126	Q08188	TGM3
8.26253	8.26253	8.26253	8.26253	8.26253	8.26253	46		9	0	0.989619	0	0	P22629	P22629
10.92	10.8985	10.3314	10.7226	10.6041	9.83701	47		21	0.406758	1	-0.328696	-0.356155	P00761	P00761
9.36761	9.25554	9.00184	9.16684	9.14308	9.00637	48		6	0.341812	1	-0.1029	-0.146125	Q9BV23	ABHD6
11.5143	10.6026	10.8311	10.669	11.1014	10.6358	49		18	0.220177	1	-0.180608	-0.201296	Q13085-4	ACACA
10.6218	9.92981	10.1862	9.77435	10.2196	9.99617	50		9	0.436127	1	-0.249233	-0.302311	O00763	ACACB
6.6293	5.68546	6.39734	6.35112	5.87549	7.67792	51		1	0.251502	1	0.397478	0.332758	P60709	ACTB
7.9972	5.69246	5.85231	4.06768	5.47353	8.47293	52		2	0.122124	1	-0.509276	-0.244655	P25311	AZGP1
3.97894	2.56007	2.68766	2.04834	2.13094	5.22238	53		1	0.0165269	1	0.0583291	0.0338415	Q13867	BLMH
3.08763	2.748	2.16986	1.12277	1.84863	4.68516	54		1	0.0334792	1	-0.116309	-0.0682401	Q9NP55	BPIFA1
4.22906	1.88895	1.25761	1.29573	1.61206	1.51108	55		1	0.409621	1	-0.985584	-0.659859	P04040	CAT
3.56885	3.51062	3.80071	3.33463	3.63151	4.29792	56		1	0.15264	1	0.12796	0.144869	O75828	CBR3
9.35588	6.55929	7.09219	4.86154	6.622	9.74575	57		1	0.128619	1	-0.592692	-0.263337	Q15517	CDSN
8.28543	5.47677	6.24198	4.07996	6.00454	9.05432	58		2	0.0587618	1	-0.288457	-0.127732	Q9UI42	CPA4
8.14886	6.18918	6.72821	3.94893	6.12702	8.51098	59		1	0.214851	1	-0.826443	-0.407872	Q15828	CST6
6.92252	5.04484	4.57485	3.17309	4.29009	7.61897	60		1	0.114192	1	-0.486687	-0.231677	Q16610-4	ECM1
7.5194	6.96783	6.87678	6.96228	6.81325	8.12156	61		1	0.139218	1	0.177694	0.170096	Q05639	EEF1A2
5.03504	4.05734	4.04549	4.20576	4.04797	5.49699	62		1	0.132311	1	0.204279	0.177779	P13639	EEF2
5.07176	4.26648	4.82836	4.41795	4.76587	4.56484	63		1	0.199454	1	-0.139314	-0.165085	Q04637-9	EIF4G1
5.77605	4.3268	4.65842	4.63807	3.86361	6.54063	64		1	0.034267	1	0.0936798	0.0627396	P06733	ENO1
3.76431	1.4797	4.17389	2.71361	1.25769	4.64887	65		1	0.0720487	1	-0.265913	-0.141727	P58107	EPPK1
8.84712	6.90437	7.14485	6.27924	6.66319	9.77572	66		3	0.0152972	1	-0.0593966	-0.0321114	P04406	GAPDH
6.0133	4.86248	5.84516	5.6815	4.91004	6.49427	67		1	0.0731111	1	0.121623	0.104275	Q5QNW6-2	H2BC18
11.6065	10.8073	10.1925	9.6713	9.73249	9.8307	68		9	0.961874	1	-1.12394	-1.12735	P62805	H4-16
6.50044	4.63261	4.8655	3.5921	4.4906	7.90134	69		1	0.00106781	0.997687	-0.00483569	-0.00239024	P42357	HAL
8.01553	8.15888	7.65348	7.81804	7.72969	7.57251	70		3	0.592038	1	-0.235885	-0.313826	P50747-2	HLCS
8.98328	9.34369	8.60265	12.8003	12.5554	12.3302	71	+	50	3.40423	0	3.58542	4.27659	Q01581	HMGCS1
7.76168	6.95681	7.05686	6.76982	6.6538	8.08891	72		3	0.0565985	1	-0.0876083	-0.0789027	P11021	HSPA5
5.0257	4.82707	4.94564	4.66314	4.65579	5.48722	73		1	0.00284721	1	0.00258128	0.00297761	P11142	HSPA8
4.38156	3.09465	2.75415	2.68541	2.76801	4.88315	74		1	0.0133002	1	0.0354067	0.0242775	P01591	JCHAIN
4.43	3.06828	3.4269	2.48119	3.10436	4.75561	75		1	0.0860079	1	-0.194673	-0.141423	P61626	LYZ
9.72516	9.2119	9.17077	9.21235	9.39342	9.04755	76		14	0.292351	1	-0.151499	-0.191916	Q96RQ3	MCCC1
4.39608	4.58228	4.27303	4.20875	4.0887	3.78077	77		1	1.13512	1	-0.391054	-0.527763	Q9NQR4	NIT2
11.1031	10.2618	10.0192	10.3073	10.442	10.0862	78		12	0.193378	1	-0.18286	-0.196751	P11498	PC
5.07126	5.4092	4.97706	5.18729	5.09185	5.21621	79		1	0.0297888	1	0.0126155	0.0174858	Q15365	PCBP1
10.9912	10.752	10.5692	10.6996	10.7816	10.595	80		19	0.221441	1	-0.0787188	-0.109544	P05165	PCCA
5.48641	5.26478	5.04683	4.98619	5.08326	4.77761	81		1	0.924535	1	-0.316989	-0.427976	P05166-2	PCCB
6.39688	3.49863	4.01776	2.88309	3.86887	6.71892	82		2	0.0341099	1	-0.147468	-0.0722671	P12273	PIP
7.51832	5.61415	4.66211	4.99887	5.21322	8.52248	83		1	0.0774583	1	0.313326	0.156566	Q13835-2	PKP1
7.46628	4.78732	5.89768	4.40106	4.13159	8.32358	84		3	0.0973493	1	-0.431685	-0.20109	Q8WVV4-1	POF1B
6.11542	6.22912	5.95932	6.34694	6.45884	6.16578	85		2	0.894508	1	0.222565	0.317593	P50897	PPT1
7.10274	4.96381	4.81427	4.23131	5.0593	7.6096	86		1	0.00166863	1	0.00646385	0.00350931	P32119	PRDX2
4.44885	2.79647	3.11841	1.7039	1.61305	5.0488	87		1	0.200039	1	-0.665995	-0.365251	P28072	PSMB6
5.13597	2.06377	3.7724	1.73323	2.70943	6.74027	88		1	0.0129137	1	0.0702618	0.0298161	Q9H1E1	RNASE7
4.16125	3.23532	3.69061	4.05834	3.64654	4.77521	89		1	0.471169	1	0.464305	0.459938	P15880	RPS2
7.55321	5.41132	5.59492	3.33534	5.17766	7.70852	90		2	0.203876	1	-0.779312	-0.384642	Q6UWP8	SBSN
4.75304	2.80443	2.69056	2.06318	2.09228	5.26368	91		1	0.0765189	1	-0.276299	-0.150135	O95969	SCGB1D2
6.07537	4.21814	6.15428	4.74468	6.97913	7.31648	92		1	0.347451	1	0.864163	0.536624	P04279	SEMG1
6.8417	6.79953	6.54573	6.71079	6.72491	6.55288	93		3	0.237203	1	-0.0661276	-0.095473	P53985	SLC16A1
6.34823	5.67757	5.73578	5.67226	5.81611	5.46839	94		1	0.463326	1	-0.268273	-0.326349	P05141	SLC25A5
9.07328	8.83303	7.75001	7.92681	7.24742	7.34078	95		4	0.972912	1	-1.04711	-1.00279	Q8WUH6	TMEM263
7.06351	6.94018	6.43744	6.64478	6.51713	6.88984	96		4	0.225238	1	-0.129793	-0.161132	P68363	TUBA1B
5.34454	5.46055	4.74567	5.10617	5.24037	5.59761	97		1	0.186306	1	0.131125	0.154146	P07437	TUBB
5.82282	3.47295	3.95258	2.99924	3.5119	6.78215	98		2	0.00349135	1	0.0149777	0.00760371	P10599	TXN
6.05699	5.27862	5.38315	5.09309	5.27362	6.88123	99		2	0.0991676	1	0.176396	0.146572	P0CG48	UBC
8.32834	7.73888	7.41331	6.98274	6.4542	7.06107	100		3	1.35183	1	-0.994171	-1.0881	P67809	YBX1
