# Supplementary material for: Activity-based probes and chemical proteomics uncover the biological impact of targeting HMG-CoA Synthase 1 in the mevalonate pathway
Source: J Biol Chem. 2025 Sep 3;301(10):110660. doi: 10.1016/j.jbc.2025.110660 (PMC12514577; doi:10.1016/j.jbc.2025.110660)
Supplement: Supporting Table S2 [file mmc4.xlsx]

## Sheet: Table S2
Yi and Sun et al. 2025
TABLE S2. COMPARATIVE PROTEOMICS UPON MVP INHIBITION (RELATED TO FIGURE 3).
TMT-based proteomic data for HCT116 HMGCS1-FKBP12F36V cells following treatment with DMSO, dTAGv1, Hymeglusin, and Simvastatin for 24 hours.

## Sheet: LS-2-15
									Normalized to Total TMT signal																Scaled values																Normalized to DMSO
Rank	Protein Id	UniProtID	Gene Symbol	Description	Group ID	Number of peptides	Collapsed	Parsimony	DMSO_1	DMSO_2	DMSO_3	DMSO_4	dTAGv1_1	dTAGv1_2	dTAGv1_3	dTAGv1_4	HG_1	HG_2	HG_3	HG_4	Simvastatin_1	Simvastatin_2	Simvastatin_3	Simvastatin_4	DMSO_1	DMSO_2	DMSO_3	DMSO_4	dTAGv1_1	dTAGv1_2	dTAGv1_3	dTAGv1_4	HG_1	HG_2	HG_3	HG_4	Simvastatin_1	Simvastatin_2	Simvastatin_3	Simvastatin_4	DMSO_1	DMSO_2	DMSO_3	DMSO_4	dTAGv1_1	dTAGv1_2	dTAGv1_3	dTAGv1_4	HG_1
1	sp|P01023|A2MG_HUMAN	P01023	A2M	Alpha-2-macroglobulin OS=Homo sapiens OX=9606 GN=A2M PE=1 SV=3	4161	4	C	UR	185.306	209.861	225.891	299.502	186.13	213.921	185.638	331.157	382.575	259.608	258.622	509.259	231.679	219.39	480.057	333.319	6.57126	7.44203	8.01048	10.6208	6.60046	7.586	6.58301	11.7434	13.5667	9.20613	9.17116	18.0592	8.21573	7.77993	17.0236	11.8201	0.805187	0.911884	0.981538	1.30139	0.808766	0.929526	0.806628	1.43894	1.66236
2	sp|Q9NPC4|A4GAT_HUMAN	Q9NPC4	A4GALT	Lactosylceramide 4-alpha-galactosyltransferase OS=Homo sapiens OX=9606 GN=A4GALT PE=1 SV=1	2945	1	C	UR	133.067	123.784	135.493	135.859	231.103	254.714	205.296	233.303	233.067	217.628	218.429	230.381	204.064	214.825	194.761	234.698	6.65237	6.1883	6.77366	6.79197	11.5535	12.7338	10.2633	11.6634	11.6516	10.8798	10.9199	11.5173	10.2017	10.7397	9.73664	11.7332	1.00769	0.937398	1.02607	1.02884	1.75011	1.9289	1.55467	1.76676	1.76497
3	sp|Q9NRG9|AAAS_HUMAN	Q9NRG9	AAAS	Aladin OS=Homo sapiens OX=9606 GN=AAAS PE=1 SV=1	6877	24	C	UR	1282.26	1245.78	1271.49	1287.19	1145.74	1162.92	1199.97	1131.48	1169.69	1143.75	1156.99	1168.45	1187.23	1214.22	1198.13	1185.66	10.7129	10.4081	10.6229	10.7541	9.57229	9.71584	10.0253	9.45316	9.77235	9.55564	9.66632	9.76202	9.91893	10.1444	10.01	9.90584	1.00832	0.979631	0.999852	1.0122	0.900966	0.914477	0.943609	0.889753	0.919796
4	sp|Q86V21|AACS_HUMAN	Q86V21	AACS	Acetoacetyl-CoA synthetase OS=Homo sapiens OX=9606 GN=AACS PE=1 SV=1	4227	11	C	UR	794.151	985.152	808.889	874.556	817.548	881.675	947.967	765.268	929.561	867.369	776.049	805.168	747.796	849.779	897.396	780.014	9.39244	11.6514	9.56675	10.3434	9.66916	10.4276	11.2116	9.05084	10.9939	10.2584	9.17835	9.52274	8.84421	10.0504	10.6135	9.22524	0.917365	1.138	0.93439	1.01025	0.944392	1.01847	1.09505	0.884001	1.07378
5	sp|Q8N5Z0-2|AADAT_HUMAN	Q8N5Z0-2	AADAT	Isoform 2 of Kynurenine/alpha-aminoadipate aminotransferase, mitochondrial OS=Homo sapiens OX=9606 GN=AADAT	7049	3	C	UR	165.728	113.758	192.041	156.208	187.398	171.147	138.971	162.73	149.025	166.93	196.349	165.729	183.725	144.152	145.607	181.387	10.1174	6.94469	11.7237	9.53618	11.4403	10.4482	8.48392	9.93434	9.0977	10.1907	11.9867	10.1174	11.2161	8.80023	8.88906	11.0733	1.05604	0.724878	1.22371	0.995374	1.19412	1.09057	0.88554	1.03693	0.949606
6	sp|Q6PD74|AAGAB_HUMAN	Q6PD74	AAGAB	Alpha- and gamma-adaptin-binding protein p34 OS=Homo sapiens OX=9606 GN=AAGAB PE=1 SV=1	7170	8	C	UR	653.721	664.819	684.955	687.825	646.397	629.386	616.97	612.183	640.369	662.562	655.195	637.624	625.224	610.261	653.724	681.699	10.0932	10.2646	10.5755	10.6198	9.98016	9.71752	9.52582	9.4519	9.88708	10.2297	10.116	9.8447	9.65326	9.42223	10.0933	10.5252	0.971599	0.988094	1.01802	1.02229	0.960714	0.935432	0.916978	0.909863	0.951754
7	sp|Q2M2I8|AAK1_HUMAN	Q2M2I8	AAK1	AP2-associated protein kinase 1 OS=Homo sapiens OX=9606 GN=AAK1 PE=1 SV=3	2180	20	C	UR	618.394	596.009	620.285	607.839	790.98	753.856	753.879	723.143	805.036	740.122	746.536	748.531	799.705	721.774	761.48	713.959	8.6026	8.2912	8.62891	8.45577	11.0035	10.487	10.4874	10.0598	11.199	10.296	10.3852	10.413	11.1249	10.0407	10.5931	9.93202	1.01271	0.976053	1.01581	0.995426	1.29535	1.23455	1.23459	1.18425	1.31837
8	sp|Q9H7C9|AAMDC_HUMAN	Q9H7C9	AAMDC	Mth938 domain-containing protein OS=Homo sapiens OX=9606 GN=AAMDC PE=1 SV=1	6730	6	C	UR	249.293	242.149	249.222	256.508	361.048	355.385	334.183	336.732	341.862	327.455	371.447	332.794	328.463	299.613	333.673	315.817	7.92091	7.69392	7.91864	8.15016	11.4718	11.2918	10.6182	10.6991	10.8621	10.4044	11.8022	10.574	10.4364	9.51976	10.6019	10.0346	1	0.971343	0.999714	1.02894	1.44829	1.42557	1.34052	1.35075	1.37133
9	sp|Q13685|AAMP_HUMAN	Q13685	AAMP	Angio-associated migratory cell protein OS=Homo sapiens OX=9606 GN=AAMP PE=1 SV=2	4379	11	C	UR	627.987	709.2	635.35	668.516	533.816	587.782	624.426	602.457	585.643	589.384	570.483	583.895	560.694	602.991	611.039	603.882	10.3612	11.7011	10.4827	11.0299	8.80744	9.69783	10.3024	9.93996	9.66254	9.72426	9.41241	9.63369	9.25091	9.94876	10.0815	9.96346	0.951116	1.07412	0.962268	1.0125	0.80849	0.890224	0.945723	0.91245	0.886984
10	sp|Q9Y312|AAR2_HUMAN	Q9Y312	AAR2	Protein AAR2 homolog OS=Homo sapiens OX=9606 GN=AAR2 PE=1 SV=2	3413	12	C	UR	652.685	706.148	775.181	738.45	676.666	681.285	715.86	703.644	711.197	676.431	730.268	679.505	660.465	593.273	741.604	680.397	9.38857	10.1576	11.1506	10.6223	9.73352	9.79996	10.2973	10.1216	10.2302	9.73015	10.5046	9.77437	9.50048	8.53396	10.6676	9.78719	0.908885	0.983334	1.07947	1.02832	0.942279	0.948711	0.996859	0.979848	0.990366
11	sp|P49588|SYAC_HUMAN	P49588	AARS1	Alanine--tRNA ligase, cytoplasmic OS=Homo sapiens OX=9606 GN=AARS1 PE=1 SV=2	1325	35	C	UR	2395.16	2712.75	2324.05	2370.96	2268.24	2312.14	2294.64	2388.64	2114.03	2186.97	2051.48	2145.03	2320.92	2476	2315.58	2269.95	10.3724	11.7478	10.0645	10.2676	9.82279	10.0129	9.93714	10.3442	9.15499	9.47083	8.8841	9.28924	10.0509	10.7225	10.0278	9.83019	0.977325	1.10692	0.948309	0.967451	0.925536	0.943451	0.93631	0.974665	0.862613
12	sp|Q5JTZ9|SYAM_HUMAN	Q5JTZ9	AARS2	Alanine--tRNA ligase, mitochondrial OS=Homo sapiens OX=9606 GN=AARS2 PE=1 SV=1	2049	15	C	UR	901.186	933.122	918.44	930.167	972.113	1005.47	901.939	981.427	893.368	891.979	914.157	943.72	964.177	963.025	899.464	935.413	9.64534	9.98715	9.83001	9.95552	10.4045	10.7615	9.6534	10.5042	9.56167	9.54679	9.78417	10.1006	10.3195	10.3072	9.62691	10.0117	0.978775	1.01346	0.997514	1.01025	1.05581	1.09203	0.979593	1.06592	0.970284
13	sp|Q9BTE6-3|AASD1_HUMAN	Q9BTE6-3	AARSD1	Isoform 3 of Alanyl-tRNA editing protein Aarsd1 OS=Homo sapiens OX=9606 GN=AARSD1	3183	22	C	UR	1142.2	1161.68	1136.93	1142.09	1041.86	1072.3	1035.01	1007.48	1050.62	1021.6	1048.31	1030.9	1076.17	1050.52	1104.74	1035.95	10.6509	10.8326	10.6018	10.6499	9.71525	9.99911	9.65136	9.39461	9.79693	9.52635	9.77535	9.61301	10.0352	9.79598	10.3016	9.66012	0.996922	1.01393	0.992322	0.996829	0.909345	0.935915	0.903366	0.879334	0.916991
14	sp|Q4L235|ACSF4_HUMAN	Q4L235	AASDH	Beta-alanine-activating enzyme OS=Homo sapiens OX=9606 GN=AASDH PE=1 SV=3	1323	2	C	UR	253.622	291.425	245.849	274.676	226.944	217.301	276.456	208.908	259.732	239.888	239.109	234.377	230.202	255.576	277.347	213.48	10.2866	11.8199	9.97133	11.1405	9.20457	8.81348	11.2127	8.47304	10.5344	9.72958	9.69798	9.50605	9.33669	10.3658	11.2489	8.65849	0.952059	1.09397	0.92288	1.03109	0.851914	0.815717	1.03778	0.784209	0.974995
15	sp|Q9NRN7|ADPPT_HUMAN	Q9NRN7	AASDHPPT	L-aminoadipate-semialdehyde dehydrogenase-phosphopantetheinyl transferase OS=Homo sapiens OX=9606 GN=AASDHPPT PE=1 SV=2	1645	12	C	UR	640.076	795.687	596.019	612.776	491.829	489.668	655.997	456.639	575.781	530.302	462.457	497.837	453.084	531.385	636.025	481.72	11.4976	14.2928	10.7062	11.0072	8.83463	8.79582	11.7836	8.20253	10.3427	9.52572	8.30705	8.94257	8.13868	9.54517	11.4248	8.65305	0.96814	1.20351	0.901503	0.926848	0.74391	0.740642	0.992222	0.690685	0.870891
16	sp|Q9UDR5|AASS_HUMAN	Q9UDR5	AASS	Alpha-aminoadipic semialdehyde synthase, mitochondrial OS=Homo sapiens OX=9606 GN=AASS PE=1 SV=1	2450	12	C	UR	569.447	516.224	578.576	546.297	652.582	631.033	612.289	605.416	653.992	612.033	659.404	645.229	637.337	589.829	570.707	600.571	9.41141	8.53177	9.56228	9.0288	10.7854	10.4293	10.1195	10.0059	10.8087	10.1152	10.8982	10.6639	10.5334	9.74827	9.43224	9.9258	1.03042	0.934112	1.04694	0.988529	1.18085	1.14186	1.10794	1.09551	1.1834
17	sp|Q9NY61|AATF_HUMAN	Q9NY61	AATF	Protein AATF OS=Homo sapiens OX=9606 GN=AATF PE=1 SV=1	3007	20	C	UR	1104.15	1064.27	1157.74	1027.38	959.756	927.041	998.281	875.781	1009.14	900.198	990.048	913.973	999.468	905.885	1041.79	948.514	11.1647	10.7615	11.7066	10.3885	9.70466	9.37387	10.0942	8.85554	10.2041	9.10244	10.011	9.24173	10.1062	9.15994	10.5341	9.59099	1.01448	0.977843	1.06372	0.943949	0.881816	0.851759	0.917213	0.804661	0.927194
18	sp|P80404|GABT_HUMAN	P80404	ABAT	4-aminobutyrate aminotransferase, mitochondrial OS=Homo sapiens OX=9606 GN=ABAT PE=1 SV=3	7156	5	C	UR	113.937	98.6996	116.596	128.477	116.641	108.9	114.224	106.619	134.681	112.196	133.085	136.624	116.56	109.902	116.868	111.133	9.72189	8.42173	9.94875	10.9625	9.95261	9.29208	9.74638	9.09751	11.4919	9.5733	11.3557	11.6577	9.94567	9.37755	9.97202	9.48262	0.995715	0.862553	1.01895	1.12278	1.01935	0.951694	0.998224	0.931766	1.177
19	sp|Q86UK0|ABCAC_HUMAN	Q86UK0	ABCA12	Glucosylceramide transporter ABCA12 OS=Homo sapiens OX=9606 GN=ABCA12 PE=1 SV=3	6959	4	C	UR	704.353	633.505	750.371	684.567	595.095	610.32	558.551	642.296	579.969	576.29	658.642	632.018	686.322	589.251	595.153	642.543	11.1149	9.99688	11.8411	10.8026	9.39077	9.63101	8.81409	10.1356	9.15206	9.09401	10.3936	9.97341	10.8303	9.29853	9.39168	10.1395	1.01609	0.913887	1.08248	0.987547	0.858477	0.880439	0.805759	0.926567	0.836655
20	sp|Q9BZC7-4|ABCA2_HUMAN	Q9BZC7-4	ABCA2	Isoform 4 of ATP-binding cassette sub-family A member 2 OS=Homo sapiens OX=9606 GN=ABCA2	2466	12	C	UR	419.752	414.841	477.261	457.221	433.489	413.011	436.109	415.615	488.485	461.307	490.942	459.887	438.946	439.332	503.927	442.85	9.33693	9.22769	10.6161	10.1704	9.6425	9.18698	9.70078	9.24491	10.8658	10.2613	10.9205	10.2297	9.76388	9.77246	11.2093	9.85072	0.949089	0.937984	1.07912	1.03381	0.98015	0.933847	0.986074	0.939735	1.1045
21	sp|Q99758|ABCA3_HUMAN	Q99758	ABCA3	Phospholipid-transporting ATPase ABCA3 OS=Homo sapiens OX=9606 GN=ABCA3 PE=1 SV=2	2597	3	C	UR	46.5128	51.0771	45.7764	43.4921	114.603	85.3721	105.998	77.5099	120.301	97.4474	102.261	104.718	88.9449	89.02	101.316	88.749	5.45965	5.99541	5.37321	5.10509	13.4521	10.0209	12.442	9.09808	14.1208	11.4383	12.0034	12.2918	10.4403	10.4491	11.8924	10.4173	0.99568	1.09339	0.979916	0.931018	2.45327	1.82752	2.26906	1.65922	2.57522
22	sp|Q8WWZ7|ABCA5_HUMAN	Q8WWZ7	ABCA5	Cholesterol transporter ABCA5 OS=Homo sapiens OX=9606 GN=ABCA5 PE=1 SV=2	6050	1	C	UR	32.52	29.3988	35.6315	28.8831	31.7027	31.7823	39.6763	35.0609	37.0099	39.2042	34.1619	35.5643	37.2679	31.5134	32.7596	29.5995	9.60467	8.68283	10.5236	8.53054	9.36329	9.38679	11.7183	10.3551	10.9307	11.5788	10.0896	10.5038	11.007	9.30739	9.67545	8.7421	1.02884	0.930095	1.12728	0.913782	1.00299	1.0055	1.25525	1.10923	1.17089
23	sp|P08183|MDR1_HUMAN	P08183	ABCB1	ATP-dependent translocase ABCB1 OS=Homo sapiens OX=9606 GN=ABCB1 PE=1 SV=3	1957	10	C	UR	306.952	285.629	340.577	315.879	459.753	468.243	490.682	425.32	421.147	382.348	410.208	400.823	376.215	367.884	403.278	365.152	7.89576	7.34727	8.76069	8.12539	11.8263	12.0447	12.6219	10.9406	10.8332	9.83518	10.5518	10.3104	9.67742	9.46311	10.3736	9.39283	0.983003	0.914718	1.09069	1.01159	1.47234	1.49953	1.57139	1.36207	1.34871
24	sp|Q9NRK6|ABCBA_HUMAN	Q9NRK6	ABCB10	ATP-binding cassette sub-family B member 10, mitochondrial OS=Homo sapiens OX=9606 GN=ABCB10 PE=1 SV=2	2317	18	C	UR	1135.95	1208.52	1183.77	1224.47	1190.33	1168.7	1243.9	1114.46	1204.25	1160.66	1175.27	1217.62	1173.88	1218.56	1202.35	1226.36	9.54126	10.1508	9.94296	10.2848	9.99802	9.81633	10.448	9.36074	10.115	9.74878	9.87151	10.2273	9.85984	10.2351	10.099	10.3007	0.956043	1.01712	0.996293	1.03054	1.00181	0.983605	1.04689	0.937955	1.01353
25	sp|Q9NP58|ABCB6_HUMAN	Q9NP58	ABCB6	ATP-binding cassette sub-family B member 6 OS=Homo sapiens OX=9606 GN=ABCB6 PE=1 SV=1	3328	7	C	UR	405.49	505.695	361.525	410.448	357.922	337.25	536.791	271.022	465.498	407.425	363.359	374.902	326.587	388.43	513.012	333.299	10.2032	12.7246	9.09689	10.3279	9.00623	8.48607	13.507	6.81961	11.7131	10.2519	9.14304	9.4335	8.21776	9.77388	12.9087	8.38666	0.963641	1.20178	0.859159	0.975423	0.850597	0.80147	1.27568	0.64408	1.10625
26	sp|O75027-2|ABCB7_HUMAN	O75027-2	ABCB7	Isoform 2 of Iron-sulfur clusters transporter ABCB7, mitochondrial OS=Homo sapiens OX=9606 GN=ABCB7	1921	18	C	UR	1354.71	1592.17	1454.05	1572.77	1405.75	1447.17	1540.68	1403.86	1492.61	1468.55	1433.17	1499.92	1443.02	1519.6	1597.93	1434.25	9.16111	10.7669	9.83287	10.6357	9.50624	9.78633	10.4187	9.49347	10.0937	9.93097	9.69167	10.1431	9.75828	10.2762	10.8059	9.69897	0.907117	1.06612	0.973633	1.05313	0.941291	0.969025	1.03164	0.940026	0.999456
27	sp|Q9NUT2|MITOS_HUMAN	Q9NUT2	ABCB8	Mitochondrial potassium channel ATP-binding subunit OS=Homo sapiens OX=9606 GN=ABCB8 PE=1 SV=3	2317	10	C	UR	229.077	263.844	246.191	271.538	270.729	272.826	292.118	236.734	282.454	272.106	248.614	262.719	266.09	276.947	288.404	259.583	8.64447	9.95642	9.29027	10.2468	10.2162	10.2954	11.0234	8.93343	10.6587	10.2682	9.3817	9.91399	10.0412	10.4509	10.8832	9.79565	0.906653	1.04425	0.974386	1.07471	1.07151	1.07981	1.15616	0.93696	1.11791
29	sp|P33527|MRP1_HUMAN	P33527	ABCC1	Multidrug resistance-associated protein 1 OS=Homo sapiens OX=9606 GN=ABCC1 PE=1 SV=3	1012	30	C	UR	1196.6	1448.58	1229.51	1313.73	1134.85	1157.47	1436.64	1053.62	1312.63	1265.11	1215.53	1209.68	1166.64	1276.67	1405.81	1225.41	9.54965	11.5606	9.81227	10.4845	9.05681	9.23738	11.4654	8.40857	10.4756	10.0964	9.70073	9.65403	9.31057	10.1886	11.2193	9.77958	0.922515	1.11678	0.947885	1.01282	0.874906	0.892349	1.10758	0.812285	1.01196
30	sp|Q5T3U5|MRP7_HUMAN	Q5T3U5	ABCC10	ATP-binding cassette sub-family C member 10 OS=Homo sapiens OX=9606 GN=ABCC10 PE=1 SV=1	949	10	C	UR	429.409	457.979	447.946	472.266	437.554	429.011	476.37	411.85	488.242	464.979	460.691	463.784	445.605	425.025	477.251	454.954	9.48588	10.117	9.89538	10.4326	9.66581	9.47709	10.5233	9.09799	10.7855	10.2716	10.1769	10.2452	9.84366	9.38904	10.5427	10.0502	0.95023	1.01345	0.99125	1.04507	0.968254	0.949349	1.05415	0.911373	1.08042
31	sp|Q92887|MRP2_HUMAN	Q92887	ABCC2	ATP-binding cassette sub-family C member 2 OS=Homo sapiens OX=9606 GN=ABCC2 PE=1 SV=3	949	12	C	UR	501.898	517.495	510.512	504.15	545.741	504.386	511.854	513.494	553.192	549.852	571.878	573.858	542.297	548.507	557.311	559.561	9.37471	9.66605	9.53562	9.41677	10.1936	9.42119	9.56068	9.5913	10.3328	10.2704	10.6818	10.7188	10.1293	10.2453	10.4097	10.4518	0.98699	1.01766	1.00393	0.991418	1.07321	0.991883	1.00657	1.00979	1.08786
32	sp|O15438-4|MRP3_HUMAN	O15438-4	ABCC3	Isoform 4 of ATP-binding cassette sub-family C member 3 OS=Homo sapiens OX=9606 GN=ABCC3	1012	4	C	UR	75.4455	87.8949	73.1189	92.395	79.9411	90.6713	79.2041	77.7714	88.7335	89.6182	80.3298	86.1956	81.5433	97.0591	87.5871	101.293	8.81887	10.2741	8.54691	10.8001	9.34435	10.5986	9.25821	9.09074	10.3721	10.4755	9.38979	10.0755	9.53164	11.3453	10.2381	11.8402	0.917677	1.0691	0.889377	1.12384	0.972358	1.10287	0.963394	0.945967	1.07931
33	sp|O15439|MRP4_HUMAN	O15439	ABCC4	ATP-binding cassette sub-family C member 4 OS=Homo sapiens OX=9606 GN=ABCC4 PE=1 SV=3	733	26	C	UR	1470.24	1498.85	1506.07	1503.63	1333.16	1270.7	1481.38	1240.39	1421.96	1289.49	1356.34	1303.05	1294.85	1324.23	1438.94	1265.57	10.6932	10.9013	10.9538	10.9361	9.6962	9.24196	10.7742	9.0215	10.3421	9.37859	9.8648	9.47723	9.41761	9.63124	10.4655	9.20464	0.983637	1.00278	1.00761	1.00598	0.891925	0.850141	0.991091	0.829861	0.951338
34	sp|O15440|MRP5_HUMAN	O15440	ABCC5	ATP-binding cassette sub-family C member 5 OS=Homo sapiens OX=9606 GN=ABCC5 PE=1 SV=2	949	5	C	UR	89.69	90.1578	86.3197	93.1517	109.908	123.244	125.941	96.7149	126.437	117.341	113.589	112.025	104.857	118.909	130.88	109.794	8.20511	8.2479	7.89678	8.5218	10.0547	11.2747	11.5214	8.84777	11.5669	10.7347	10.3915	10.2484	9.59261	10.8782	11.9733	10.0443	0.998444	1.00365	0.960925	1.03698	1.22351	1.37197	1.40199	1.07665	1.40752
35	sp|P33897|ABCD1_HUMAN	P33897	ABCD1	ATP-binding cassette sub-family D member 1 OS=Homo sapiens OX=9606 GN=ABCD1 PE=1 SV=2	5587	6	C	UR	249.496	250.017	259.765	250.095	369.712	363.826	349.553	347.461	370.657	348.405	349.082	367.095	352.712	358.102	353.673	329.162	7.57654	7.59235	7.88837	7.59473	11.2272	11.0484	10.615	10.5515	11.2559	10.5801	10.6007	11.1477	10.711	10.8746	10.7401	9.99578	0.988717	0.99078	1.02941	0.991092	1.46512	1.44179	1.38523	1.37694	1.46886
36	sp|P28288|ABCD3_HUMAN	P28288	ABCD3	ATP-binding cassette sub-family D member 3 OS=Homo sapiens OX=9606 GN=ABCD3 PE=1 SV=1	2886	34	C	UR	2648.73	2351.07	2508.09	2550	2300.6	2325.28	2290.73	2150.6	2341.53	2186.16	2335.42	2381.58	2267.35	2356.36	2332.42	2230.34	11.2843	10.0162	10.6852	10.8637	9.80117	9.90634	9.75912	9.16216	9.97557	9.31363	9.94954	10.1462	9.65954	10.0388	9.93674	9.50184	1.05339	0.935016	0.997463	1.01413	0.914942	0.924759	0.911016	0.855289	0.931222
37	sp|O14678|ABCD4_HUMAN	O14678	ABCD4	Lysosomal cobalamin transporter ABCD4 OS=Homo sapiens OX=9606 GN=ABCD4 PE=1 SV=1	6643	6	C	UR	99.115	106.673	102.863	123.942	114.451	130.898	140.944	123.525	127.907	118.682	128.579	126.135	124.029	125.47	134.595	129.503	8.10214	8.71995	8.4085	10.1316	9.35575	10.7002	11.5214	10.0975	10.4557	9.70165	10.5106	10.3109	10.1387	10.2566	11.0024	10.5862	0.916474	0.986358	0.951127	1.14604	1.05828	1.21036	1.30325	1.14218	1.1827
38	sp|P61221|ABCE1_HUMAN	P61221	ABCE1	ATP-binding cassette sub-family E member 1 OS=Homo sapiens OX=9606 GN=ABCE1 PE=1 SV=1	1047	32	C	UR	2384.91	2412.25	2210.82	2286.77	1957.55	1888.39	2008.48	1945.29	1965.83	2181.84	1893.73	1847.08	1923.05	2165.11	2092.1	1981.07	11.5129	11.6449	10.6724	11.0391	9.44982	9.11596	9.69571	9.39063	9.48983	10.5326	9.14174	8.91657	9.28329	10.4518	10.0994	9.56338	1.02635	1.03811	0.951426	0.984113	0.842431	0.812668	0.864351	0.837155	0.845998
39	sp|Q8NE71|ABCF1_HUMAN	Q8NE71	ABCF1	ATP-binding cassette sub-family F member 1 OS=Homo sapiens OX=9606 GN=ABCF1 PE=1 SV=2	566	26	C	UR	1872.17	1977.39	1852.42	1920.77	1787.16	1713.5	1946.64	1617.06	1872.08	1752.96	1707.08	1713.49	1734.14	1840.6	1838.5	1726.2	10.3749	10.958	10.2655	10.6443	9.90384	9.49564	10.7877	8.96122	10.3744	9.71431	9.46009	9.49562	9.61005	10.2	10.1883	9.56602	0.982412	1.03763	0.972049	1.00791	0.937803	0.899149	1.02149	0.848545	0.982362
40	sp|Q9UG63-2|ABCF2_HUMAN	Q9UG63-2	ABCF2	Isoform 2 of ATP-binding cassette sub-family F member 2 OS=Homo sapiens OX=9606 GN=ABCF2	6397	29	C	UR	2703.31	2813.16	2613.79	2697.82	2061.07	2023.13	2121.37	2152.81	2051.92	2197.15	2085.21	2005.86	2080.47	2265.52	2079.44	2142.29	11.9833	12.4703	11.5865	11.959	9.13638	8.96821	9.40369	9.54304	9.09579	9.73957	9.24336	8.89165	9.22238	10.0427	9.21781	9.49642	0.99863	1.03921	0.965559	0.996601	0.76138	0.747366	0.783657	0.79527	0.757998
41	sp|Q9NUQ8|ABCF3_HUMAN	Q9NUQ8	ABCF3	ATP-binding cassette sub-family F member 3 OS=Homo sapiens OX=9606 GN=ABCF3 PE=1 SV=2	1390	30	C	UR	1476.35	1383.55	1492.05	1460.85	1500.42	1467.56	1351.9	1547.25	1465.18	1489.72	1534.63	1478.66	1560.63	1431.72	1403.94	1509.01	10.029	9.39853	10.1356	9.92364	10.1924	9.96923	9.18354	10.5106	9.95308	10.1198	10.4249	10.0446	10.6014	9.7258	9.53709	10.2508	1.01593	0.95207	1.02673	1.00526	1.03249	1.00988	0.930291	1.06472	1.00825
42	sp|Q9UNQ0|ABCG2_HUMAN	Q9UNQ0	ABCG2	Broad substrate specificity ATP-binding cassette transporter ABCG2 OS=Homo sapiens OX=9606 GN=ABCG2 PE=1 SV=3	8769	1	C	UR	26.4356	27.5471	27.3809	22.7956	22.5476	15.9488	16.617	20.2346	23.4803	18.3906	19.2415	20.0834	24.8347	20.6641	23.6825	17.9636	12.1596	12.6709	12.5944	10.4853	10.3713	7.336	7.64336	9.30733	10.8003	8.45913	8.85055	9.23777	11.4233	9.50489	10.8933	8.26272	1.0152	1.05789	1.0515	0.875413	0.865891	0.612479	0.63814	0.777064	0.901709
43	sp|Q9NUJ1|ABHDA_HUMAN	Q9NUJ1	ABHD10	Palmitoyl-protein thioesterase ABHD10, mitochondrial OS=Homo sapiens OX=9606 GN=ABHD10 PE=1 SV=1	1053	29	C	UR	1802.51	1868.79	1697.83	1748.72	1648.18	1662.53	1768.13	1842.92	1690.79	1855.71	1759.12	1682.23	1685.18	1712.61	1706.91	1762.62	10.3389	10.7191	9.73849	10.0304	9.4537	9.53603	10.1417	10.5707	9.69808	10.644	10.09	9.64901	9.66591	9.82324	9.79058	10.1101	1.01295	1.0502	0.954125	0.982724	0.926223	0.934289	0.993629	1.03566	0.950166
44	sp|Q8NFV4|ABHDB_HUMAN	Q8NFV4	ABHD11	Protein ABHD11 OS=Homo sapiens OX=9606 GN=ABHD11 PE=1 SV=1	3735	10	C	UR	432.557	434.572	425.989	439.835	485.035	476.599	444.31	485.747	486.322	493.851	483.996	501.772	468.37	471.213	457.066	488.402	9.25796	9.30109	9.11739	9.41372	10.3811	10.2006	9.5095	10.3964	10.4087	10.5698	10.3589	10.7394	10.0244	10.0853	9.78253	10.4532	0.998427	1.00308	0.983268	1.01523	1.11956	1.10008	1.02555	1.1212	1.12253
45	sp|Q8N2K0-2|ABD12_HUMAN	Q8N2K0-2	ABHD12	Isoform 2 of Lysophosphatidylserine lipase ABHD12 OS=Homo sapiens OX=9606 GN=ABHD12	6744	9	C	UR	721.038	762.141	715.724	725.027	857.603	824.816	887.304	804.599	870.712	877.208	805.356	826.021	811.667	826.065	897.084	834.169	8.84266	9.34674	8.77749	8.89158	10.5175	10.1154	10.8817	9.86743	10.6782	10.7579	9.87672	10.1301	9.95412	10.1307	11.0017	10.2301	0.986396	1.04263	0.979126	0.991853	1.17322	1.12837	1.21385	1.10071	1.19115
46	sp|Q7L211|ABHDD_HUMAN	Q7L211	ABHD13	Protein ABHD13 OS=Homo sapiens OX=9606 GN=ABHD13 PE=2 SV=1	8487	2	C	UR	220.267	235.254	221.366	235.097	139.062	188.138	153.603	143.956	160.896	171.598	150.857	189.899	159.426	168.665	143.156	165.932	12.3781	13.2204	12.4399	13.2115	7.81473	10.5726	8.63191	8.08975	9.04172	9.64315	8.47758	10.6716	8.95913	9.4783	8.04482	9.32475	0.9661	1.03184	0.970918	1.03115	0.609931	0.825182	0.673711	0.631396	0.705696
47	sp|Q9BUJ0|ABHEA_HUMAN	Q9BUJ0	ABHD14A	Protein ABHD14A OS=Homo sapiens OX=9606 GN=ABHD14A PE=2 SV=2	4186	4	C	UR	157.93	155.464	153.555	151.866	163.38	165.289	170.888	155.2	163.721	164.602	182.055	178.683	165.577	166.036	182.107	172.085	9.54102	9.39205	9.2767	9.17464	9.87029	9.98558	10.3238	9.37607	9.89087	9.94411	10.9985	10.7948	10.003	10.0307	11.0016	10.3962	1.02086	1.00492	0.992574	0.981655	1.05609	1.06842	1.10461	1.00321	1.05829
48	sp|Q96IU4|ABHEB_HUMAN	Q96IU4	ABHD14B	Putative protein-lysine deacylase ABHD14B OS=Homo sapiens OX=9606 GN=ABHD14B PE=1 SV=1	4185	10	C	UR	635.381	738.854	664.293	721.201	732.626	701.485	777.652	679.21	746.828	769.358	711.719	705.857	688.331	787.871	769.9	696.934	8.819	10.2552	9.22028	10.0102	10.1687	9.73651	10.7937	9.42734	10.3659	10.6786	9.87855	9.79719	9.55393	10.9355	10.6861	9.67334	0.920933	1.07091	0.962838	1.04532	1.06188	1.01675	1.12714	0.984459	1.08247
49	sp|Q6UXT9|ABH15_HUMAN	Q6UXT9	ABHD15	Protein ABHD15 OS=Homo sapiens OX=9606 GN=ABHD15 PE=1 SV=2	3873	3	C	UR	106.669	105.816	105.677	112.295	93.1747	94.8669	86.9901	114.886	100.89	99.2686	107.362	97.5671	104.334	98.5831	99.1243	110.692	10.4182	10.3349	10.3214	10.9676	9.10023	9.26551	8.49619	11.2207	9.85375	9.69542	10.4859	9.52923	10.1901	9.62846	9.68132	10.8111	0.991216	0.983291	0.982002	1.04349	0.86582	0.881545	0.80835	1.06757	0.937512
50	sp|O95870|ABHGA_HUMAN	O95870	ABHD16A	Phosphatidylserine lipase ABHD16A OS=Homo sapiens OX=9606 GN=ABHD16A PE=1 SV=3	3018	14	C	UR	377.133	378.989	398.702	415.436	454.63	465.167	479.709	472.149	460.214	457.921	480.925	452.429	437.675	459.116	482.951	434.7	8.48939	8.53117	8.97492	9.3516	10.2339	10.4711	10.7984	10.6282	10.3596	10.308	10.8258	10.1843	9.8522	10.3348	10.8714	9.78524	0.960689	0.965417	1.01563	1.05826	1.1581	1.18494	1.22199	1.20273	1.17233
51	sp|Q96GS6-2|AB17A_HUMAN	Q96GS6-2	ABHD17A	Isoform 2 of Alpha/beta hydrolase domain-containing protein 17A OS=Homo sapiens OX=9606 GN=ABHD17A	1005	6	C	UR	180.224	131.365	191.427	158.49	214.551	180.924	193.461	218.784	206.859	197.293	243.729	217.328	232.865	171.275	195.064	183.621	9.25038	6.74258	9.82537	8.13485	11.0123	9.2863	9.92982	11.2296	10.6175	10.1265	12.5099	11.1548	11.9523	8.79104	10.0121	9.42476	1.08978	0.794338	1.15752	0.958361	1.29735	1.09401	1.16982	1.32295	1.25084
52	sp|Q5VST6-2|AB17B_HUMAN	Q5VST6-2	ABHD17B	Isoform 2 of Alpha/beta hydrolase domain-containing protein 17B OS=Homo sapiens OX=9606 GN=ABHD17B	1005	3	C	UR	62.8377	62.4451	76.8392	77.4927	82.8426	94.4558	78.0495	93.8555	87.8001	98.4758	87.8643	95.2948	85.3984	68.9543	87.0734	88.5764	7.56935	7.52205	9.25596	9.33468	9.97912	11.378	9.40174	11.3057	10.5763	11.8623	10.584	11.4791	10.287	8.30615	10.4888	10.6698	0.898918	0.893301	1.09922	1.10856	1.1851	1.35123	1.11653	1.34264	1.25602
53	sp|Q6PCB6|AB17C_HUMAN	Q6PCB6	ABHD17C	Alpha/beta hydrolase domain-containing protein 17C OS=Homo sapiens OX=9606 GN=ABHD17C PE=1 SV=2	1005	1	C	UR	33.1144	26.414	26.5203	27.0852	31.5242	29.0198	33.9628	25.8121	23.4738	27.8876	27.1945	30.1304	29.4638	24.0122	24.6994	29.5421	11.7778	9.39465	9.43245	9.63335	11.2122	10.3214	12.0795	9.18057	8.34892	9.91874	9.67223	10.7164	10.4793	8.54039	8.78481	10.5072	1.1708	0.933903	0.937661	0.957632	1.11458	1.02603	1.2008	0.912622	0.829949
54	sp|Q0P651|ABD18_HUMAN	Q0P651	ABHD18	Protein ABHD18 OS=Homo sapiens OX=9606 GN=ABHD18 PE=2 SV=1	7072	4	C	UR	97.1263	93.4439	108.5	96.5094	121.778	110.985	106.992	131.785	123.743	104.969	132.775	132.052	127.917	99.5097	105.458	106.954	8.63107	8.30383	9.6418	8.57625	10.8217	9.86261	9.50773	11.711	10.9963	9.32799	11.799	11.7347	11.3673	8.84287	9.37149	9.50442	0.982116	0.94488	1.09713	0.975878	1.23138	1.12225	1.08187	1.33257	1.25125
55	sp|P08910|ABHD2_HUMAN	P08910	ABHD2	Monoacylglycerol lipase ABHD2 OS=Homo sapiens OX=9606 GN=ABHD2 PE=1 SV=1	7168	2	C	UR	49.6185	45.016	64.0874	65.4149	76.5733	74.0791	79.2778	56.341	67.7591	72.6756	77.8381	79.1903	62.0258	56.3483	54.5211	72.0058	7.541	6.84151	9.73999	9.94174	11.6376	11.2585	12.0486	8.56269	10.298	11.0452	11.8298	12.0353	9.42667	8.5638	8.28611	10.9434	0.885504	0.803366	1.14372	1.16741	1.36655	1.32203	1.41481	1.00547	1.20925
56	sp|Q8WU67|ABHD3_HUMAN	Q8WU67	ABHD3	Phospholipase ABHD3 OS=Homo sapiens OX=9606 GN=ABHD3 PE=2 SV=2	7478	4	C	UR	186.549	202.29	191.443	184.429	447.397	453.876	415.152	428.493	405.946	404.237	387.119	420.287	402.85	415.38	393.272	395.827	5.20492	5.6441	5.34146	5.14576	12.4828	12.6636	11.5832	11.9554	11.3263	11.2787	10.801	11.7265	11.24	11.5896	10.9727	11.044	0.97579	1.05812	1.00139	0.964699	2.34022	2.37411	2.17155	2.24134	2.1234
57	sp|Q8TB40|ABHD4_HUMAN	Q8TB40	ABHD4	(Lyso)-N-acylphosphatidylethanolamine lipase OS=Homo sapiens OX=9606 GN=ABHD4 PE=1 SV=1	3322	9	C	UR	304.442	292.963	282.052	295.821	432.15	396.206	410.85	402.511	394.968	393.303	387.361	370.335	446.291	409.221	411.039	425.255	8.04502	7.74168	7.45336	7.8172	11.4198	10.4699	10.8569	10.6365	10.4372	10.3932	10.2362	9.78627	11.7934	10.8139	10.8619	11.2376	1.03615	0.997085	0.95995	1.00681	1.4708	1.34847	1.39831	1.36992	1.34425
58	sp|Q8WTS1|ABHD5_HUMAN	Q8WTS1	ABHD5	1-acylglycerol-3-phosphate O-acyltransferase ABHD5 OS=Homo sapiens OX=9606 GN=ABHD5 PE=1 SV=1	2856	9	C	UR	405.206	378.591	478.736	426.498	447.515	436.793	380.415	441.98	442.273	410.582	478.715	439.81	464.027	395.941	392.544	438.228	9.45383	8.83289	11.1694	9.95059	10.4409	10.1908	8.87543	10.3118	10.3186	9.57926	11.1689	10.2612	10.8262	9.23766	9.15841	10.2243	0.959617	0.896588	1.13375	1.01004	1.05981	1.03442	0.900906	1.04671	1.0474
59	sp|Q9BV23|ABHD6_HUMAN	Q9BV23	ABHD6	Monoacylglycerol lipase ABHD6 OS=Homo sapiens OX=9606 GN=ABHD6 PE=1 SV=1	5460	10	C	UR	415.807	392.041	422.242	404.733	413.735	392.488	383.399	436.059	409.327	440.174	446.507	416.343	387.738	380.085	414.009	389.975	10.1654	9.58438	10.3227	9.89466	10.1148	9.59532	9.37312	10.6605	10.007	10.7611	10.9159	10.1785	9.4792	9.2921	10.1214	9.53387	1.01738	0.959226	1.03312	0.990279	1.01231	0.96032	0.938082	1.06693	1.00152
60	sp|Q8IZP0-9|ABI1_HUMAN	Q8IZP0-9	ABI1	Isoform 9 of Abl interactor 1 OS=Homo sapiens OX=9606 GN=ABI1	2832	9	C	UR	206.384	122.907	206.371	162.224	253.94	240.941	182.387	323.024	213.28	279.052	323.322	278.466	260.34	227.17	196.962	293.124	8.75925	5.21638	8.75871	6.88501	10.7776	10.2259	7.74078	13.7096	9.05193	11.8434	13.7223	11.8185	11.0492	9.64144	8.35937	12.4406	1.18291	0.704456	1.18284	0.929799	1.45548	1.38098	1.04537	1.85144	1.22244
61	sp|Q9NYB9|ABI2_HUMAN	Q9NYB9	ABI2	Abl interactor 2 OS=Homo sapiens OX=9606 GN=ABI2 PE=1 SV=1	2832	10	C	UR	382.918	402.596	398.194	424.987	455.449	477.829	420.297	479.328	437.017	434.659	444.075	458.066	448.102	433.244	424.538	437.313	8.80447	9.25692	9.15571	9.77176	10.4722	10.9868	9.66392	11.0212	10.0484	9.99416	10.2107	10.5324	10.3033	9.96162	9.76143	10.0552	0.952121	1.00105	0.990105	1.05672	1.13247	1.18812	1.04506	1.19184	1.08664
62	sp|Q9NX38|ABITM_HUMAN	Q9NX38	ABITRAM	Protein Abitram OS=Homo sapiens OX=9606 GN=ABITRAM PE=1 SV=1	8578	2	C	UR	38.1502	35.9049	40.0087	38.129	35.8249	31.5943	41.0521	33.1673	26.8085	29.5923	35.6165	35.6146	33.1287	38.0218	35.0254	37.8922	10.7934	10.1582	11.3192	10.7875	10.1356	8.93864	11.6145	9.38369	7.58465	8.37225	10.0766	10.0761	9.37275	10.7571	9.90937	10.7205	1.00268	0.943669	1.05153	1.00212	0.941567	0.830375	1.07895	0.871718	0.704593
63	sp|P00519-2|ABL1_HUMAN	P00519-2	ABL1	Isoform IB of Tyrosine-protein kinase ABL1 OS=Homo sapiens OX=9606 GN=ABL1	482	18	C	UR	957.341	886.403	977.626	911.544	941.467	960.523	903.119	965.634	1023.97	955.881	1011.63	1050.47	1026.6	926.492	909.945	999.401	9.94121	9.20458	10.1519	9.46564	9.77637	9.97425	9.37816	10.0273	10.6331	9.92605	10.5049	10.9083	10.6604	9.62087	9.44904	10.378	1.02584	0.949824	1.04757	0.976764	1.00883	1.02925	0.967736	1.03472	1.09723
64	sp|P42684|ABL2_HUMAN	P42684	ABL2	Tyrosine-protein kinase ABL2 OS=Homo sapiens OX=9606 GN=ABL2 PE=1 SV=1	482	18	C	UR	916.034	878.609	947.443	936.667	946.956	988.463	970.413	951.495	889.401	942.341	940.704	939.562	940.054	939.782	901.469	964.865	9.77477	9.37541	10.1099	9.99494	10.1047	10.5476	10.355	10.1532	9.49058	10.0555	10.038	10.0258	10.0311	10.0282	9.61936	10.2958	0.996027	0.955333	1.03018	1.01846	1.02965	1.07478	1.05515	1.03458	0.967068
65	sp|P42684-5|ABL2_HUMAN	P42684-5	ABL2	Isoform 5 of Tyrosine-protein kinase ABL2 OS=Homo sapiens OX=9606 GN=ABL2	482	1	C	UR	47.2139	44.4266	49.2699	49.3491	51.8837	44.8772	43.5962	46.8203	48.0614	38.8159	46.5638	37.0053	44.5298	46.4384	34.6945	37.1721	10.629	10.0015	11.0919	11.1097	11.6803	10.103	9.81457	10.5404	10.8198	8.73841	10.4827	8.3308	10.0247	10.4544	7.81057	8.36835	0.992621	0.934021	1.03585	1.03751	1.0908	0.943496	0.916563	0.984346	1.01044
66	sp|O14639|ABLM1_HUMAN	O14639	ABLIM1	Actin-binding LIM protein 1 OS=Homo sapiens OX=9606 GN=ABLIM1 PE=1 SV=3	2601	19	C	UR	1171.62	1115.88	1208.7	1123.95	1137.87	1043.23	1076.91	1065.43	1077.94	1004.33	1044.73	1064.06	1088.62	1029.88	1080.16	1057.43	10.7793	10.2664	11.1204	10.3407	10.4687	9.59803	9.90794	9.80227	9.9174	9.24015	9.61183	9.78963	10.0157	9.47517	9.93776	9.72865	1.01436	0.9661	1.04646	0.973085	0.985135	0.9032	0.932364	0.922419	0.933253
67	sp|O14639-6|ABLM1_HUMAN	O14639-6	ABLIM1	Isoform 6 of Actin-binding LIM protein 1 OS=Homo sapiens OX=9606 GN=ABLIM1	2601	1	C	UR	131.389	127.21	158.182	141.537	112.238	121.976	131.37	112.694	135.401	121.513	138.289	119.063	123.026	114.285	123.759	125.08	10.3201	9.99189	12.4246	11.1172	8.81591	9.58075	10.3187	8.85173	10.6353	9.54442	10.8621	9.35195	9.66327	8.97665	9.7208	9.82462	0.941321	0.911381	1.13327	1.01402	0.804118	0.873881	0.941188	0.807385	0.970066
68	sp|Q6H8Q1-9|ABLM2_HUMAN	Q6H8Q1-9	ABLIM2	Isoform 9 of Actin-binding LIM protein 2 OS=Homo sapiens OX=9606 GN=ABLIM2	2601	2	C	UR	27.6951	22.0116	20.8586	23.0327	46.9639	51.2149	51.6027	40.2978	54.4732	44.7716	46.2162	45.6544	41.4461	38.6816	36.8092	46.3514	6.9446	5.51944	5.23032	5.77548	11.7763	12.8422	12.9395	10.1048	13.6592	11.2266	11.5888	11.4479	10.3927	9.69948	9.22997	11.6227	1.18358	0.940686	0.891412	0.984324	2.00705	2.18872	2.2053	1.72217	2.32797
69	sp|O94929|ABLM3_HUMAN	O94929	ABLIM3	Actin-binding LIM protein 3 OS=Homo sapiens OX=9606 GN=ABLIM3 PE=1 SV=3	2601	4	C	UR	190.086	201.14	201.67	190.11	288.751	277.691	260.19	258.009	275.373	265.541	259.888	265.005	284.183	264.152	275.837	285.217	7.52286	7.96033	7.9813	7.52382	11.4277	10.9899	10.2973	10.211	10.8982	10.5091	10.2853	10.4879	11.2469	10.4541	10.9166	11.2878	0.971058	1.02753	1.03023	0.971182	1.47509	1.41859	1.32919	1.31805	1.40675
70	sp|Q12979|ABR_HUMAN	Q12979	ABR	Active breakpoint cluster region-related protein OS=Homo sapiens OX=9606 GN=ABR PE=1 SV=2	1894	18	C	UR	879.585	871.919	806.798	891.42	1026.17	1045.35	1007.04	952.197	966.317	985.924	924.34	978.168	983.235	1108.18	1033.63	1019.47	9.09147	9.01223	8.33913	9.2138	10.6066	10.8048	10.4088	9.84199	9.98793	10.1906	9.55406	10.1104	10.1628	11.4543	10.6837	10.5374	1.01989	1.011	0.935493	1.03361	1.18986	1.21209	1.16767	1.10408	1.12046
71	sp|Q9P1F3|ABRAL_HUMAN	Q9P1F3	ABRACL	Costars family protein ABRACL OS=Homo sapiens OX=9606 GN=ABRACL PE=1 SV=1	4508	1	C	UR	23.7197	11.6358	19.3828	20.0087	23.5039	23.3331	23.1067	16.3451	16.9127	35.5165	25.3317	24.0176	24.5213	25.9093	16.0819	19.143	10.8909	5.34261	8.89962	9.18702	10.7918	10.7134	10.6094	7.50485	7.76547	16.3074	11.6311	11.0277	11.259	11.8963	7.384	8.7895	1.26933	0.622679	1.03725	1.07074	1.25779	1.24864	1.23653	0.874687	0.905062
72	sp|Q6UWZ7|ABRX1_HUMAN	Q6UWZ7	ABRAXAS1	BRCA1-A complex subunit Abraxas 1 OS=Homo sapiens OX=9606 GN=ABRAXAS1 PE=1 SV=2	6932	6	C	UR	268.665	194.961	278.372	261.335	236.888	258.579	215.919	252.099	231.466	249.303	268.382	262.717	262.882	229.384	215.839	267.09	10.872	7.88939	11.2648	10.5753	9.58604	10.4638	8.73749	10.2016	9.36663	10.0884	10.8605	10.6313	10.6379	9.28238	8.73428	10.8082	1.07109	0.777252	1.10979	1.04187	0.944404	1.03088	0.860806	1.00505	0.922788
73	sp|Q15018|ABRX2_HUMAN	Q15018	ABRAXAS2	BRISC complex subunit Abraxas 2 OS=Homo sapiens OX=9606 GN=ABRAXAS2 PE=1 SV=2	2607	18	C	UR	771.81	796.06	768.594	801.301	810.469	822.991	788.104	852.916	788.364	830.919	814.165	838.186	834.383	814.387	820.918	819.854	9.51866	9.81774	9.47899	9.88237	9.99544	10.1499	9.71961	10.5189	9.72282	10.2477	10.041	10.3373	10.2904	10.0438	10.1243	10.1112	0.983898	1.01481	0.979798	1.02149	1.03318	1.04914	1.00467	1.08729	1.005
74	sp|Q9ULW3|ABT1_HUMAN	Q9ULW3	ABT1	Activator of basal transcription 1 OS=Homo sapiens OX=9606 GN=ABT1 PE=1 SV=1	10	15	C	UR	1132.58	1055.38	1051.55	1044.2	1010.28	980.083	945.411	973.357	995.214	961.436	995.213	980.775	1018.27	1032.18	941.408	1020.69	11.2289	10.4635	10.4256	10.3527	10.0164	9.71701	9.37325	9.65032	9.86702	9.53213	9.86701	9.72387	10.0956	10.2335	9.33356	10.1196	1.05757	0.98548	0.981907	0.975042	0.943372	0.915174	0.882798	0.908893	0.929303
75	sp|Q8N961|ABTB2_HUMAN	Q8N961	ABTB2	Ankyrin repeat and BTB/POZ domain-containing protein 2 OS=Homo sapiens OX=9606 GN=ABTB2 PE=2 SV=2	2960	6	C	UR	272.275	259.443	256.674	274.804	275.927	281.547	300.956	253.174	241.596	259.657	249.714	265.618	277.271	284.52	295.235	261.603	10.1076	9.63126	9.52848	10.2015	10.2432	10.4518	11.1724	9.39853	8.96871	9.63922	9.2701	9.8605	10.2931	10.5622	10.96	9.71144	1.02436	0.976087	0.96567	1.03388	1.0381	1.05925	1.13227	0.952501	0.908941
76	sp|P09110|THIK_HUMAN	P09110	ACAA1	3-ketoacyl-CoA thiolase, peroxisomal OS=Homo sapiens OX=9606 GN=ACAA1 PE=1 SV=2	1331	13	C	UR	620.367	627.017	586.394	642.529	666.279	683.711	699.115	670.759	692.13	753.688	719.155	719.547	647.634	694.471	699.074	663.013	9.20351	9.30216	8.6995	9.53229	9.88463	10.1432	10.3718	9.95109	10.2682	11.1814	10.6691	10.6749	9.60803	10.3029	10.3712	9.83618	1.00208	1.01283	0.947208	1.03788	1.07625	1.1044	1.12929	1.08348	1.118
77	sp|P42765|THIM_HUMAN	P42765	ACAA2	3-ketoacyl-CoA thiolase, mitochondrial OS=Homo sapiens OX=9606 GN=ACAA2 PE=1 SV=2	525	12	C	UR	666.603	700.458	679.887	676.536	766.495	769.945	781.444	692.849	816.467	776.499	796.038	802.666	775.442	794.682	798.527	803.511	8.81601	9.26375	8.99169	8.94737	10.1371	10.1827	10.3348	9.16312	10.798	10.2694	10.5278	10.6155	10.2554	10.5099	10.5607	10.6266	0.979045	1.02877	0.998555	0.993633	1.12576	1.13082	1.14771	1.01759	1.19915
78	sp|Q13085-4|ACACA_HUMAN	Q13085-4	ACACA	Isoform 4 of Acetyl-CoA carboxylase 1 OS=Homo sapiens OX=9606 GN=ACACA	2433	47	C	UR	2273.24	2322.28	2559.99	2404.48	2969.66	2966.66	3038.92	2879.96	2992.17	2790.38	2966.14	2933.58	2874.39	2708.33	3017.08	2800.1	8.17393	8.35027	9.20501	8.64585	10.6781	10.6673	10.9271	10.3555	10.759	10.0334	10.6654	10.5483	10.3355	9.73838	10.8486	10.0684	0.951147	0.971666	1.07113	1.00606	1.24254	1.24128	1.27152	1.205	1.25195
79	sp|O00763|ACACB_HUMAN	O00763	ACACB	Acetyl-CoA carboxylase 2 OS=Homo sapiens OX=9606 GN=ACACB PE=1 SV=3	2433	11	C	UR	1059.81	644.662	810.421	799.295	1014.57	1030.74	749.57	863.558	922.842	815.768	907.317	1032.58	867.485	947.981	895.708	834.33	11.9444	7.26552	9.13367	9.00827	11.4345	11.6167	8.44786	9.73253	10.4007	9.19393	10.2257	11.6375	9.77679	10.684	10.0949	9.40313	1.27912	0.778064	0.978123	0.964694	1.22452	1.24403	0.90468	1.04226	1.11381
80	sp|Q6JQN1-5|ACD10_HUMAN	Q6JQN1-5	ACAD10	Isoform 5 of Acyl-CoA dehydrogenase family member 10 OS=Homo sapiens OX=9606 GN=ACAD10	402	11	C	UR	788.063	776.05	814.374	805.196	911.605	878.608	873.308	848.547	915.996	882.795	890.631	884.151	880.889	844.902	872.681	844.576	9.19535	9.05518	9.50235	9.39526	10.6369	10.2519	10.19	9.9011	10.6881	10.3007	10.3921	10.3165	10.2785	9.85857	10.1827	9.85477	0.990128	0.975034	1.02318	1.01165	1.14535	1.10389	1.09723	1.06612	1.15086
81	sp|Q6JQN1|ACD10_HUMAN	Q6JQN1	ACAD10	Acyl-CoA dehydrogenase family member 10 OS=Homo sapiens OX=9606 GN=ACAD10 PE=1 SV=1	402	1	C	UR	57.6097	56.545	53.4082	66.0484	53.2783	52.9262	51.8077	59.9431	58.78	58.6697	67.4565	60.3501	61.2673	55.7405	48.4753	56.2792	10.0345	9.84906	9.30269	11.5044	9.28006	9.21873	9.02391	10.4409	10.2384	10.2191	11.7496	10.5118	10.6716	9.70893	8.44348	9.80276	0.98642	0.96819	0.91448	1.13091	0.912256	0.906226	0.887075	1.02637	1.00646
82	sp|Q709F0|ACD11_HUMAN	Q709F0	ACAD11	Acyl-CoA dehydrogenase family member 11 OS=Homo sapiens OX=9606 GN=ACAD11 PE=1 SV=3	4849	13	C	UR	398.392	379.003	433.563	423.102	465.79	434.496	471.57	458.707	495.631	466.783	497.415	505.88	472.098	461.026	455.082	455.61	8.76291	8.33643	9.53653	9.30643	10.2454	9.55705	10.3725	10.0896	10.9017	10.2672	10.941	11.1272	10.3841	10.1406	10.0098	10.0215	0.97522	0.927757	1.06132	1.03571	1.1402	1.0636	1.15435	1.12287	1.21325
84	sp|Q9UKU7-3|ACAD8_HUMAN	Q9UKU7-3	ACAD8	Isoform 3 of Isobutyryl-CoA dehydrogenase, mitochondrial OS=Homo sapiens OX=9606 GN=ACAD8	4270	1	C	UR	21.458	18.0428	20.3699	16.6283	17.0014	27.5694	15.9963	19.8775	31.9939	25.1061	31.5599	23.103	27.7473	20.2471	22.7602	19.6896	9.55944	8.03798	9.0747	7.40784	7.57405	12.2821	7.12628	8.85534	14.2531	11.1846	14.0598	10.2923	12.3613	9.01998	10.1396	8.77165	1.122	0.943426	1.06511	0.869465	0.888974	1.44156	0.836418	1.03936	1.6729
83	sp|Q9UKU7|ACAD8_HUMAN	Q9UKU7	ACAD8	Isobutyryl-CoA dehydrogenase, mitochondrial OS=Homo sapiens OX=9606 GN=ACAD8 PE=1 SV=1	4270	4	C	UR	175.792	180.373	157.579	158.318	179.418	172.392	185.591	183.313	205.852	193.526	210.68	203.775	168.228	172.728	174.694	180.049	9.69116	9.94371	8.68711	8.72784	9.89108	9.50371	10.2314	10.1058	11.3483	10.6688	11.6145	11.2338	9.27415	9.52227	9.63061	9.92584	1.04628	1.07355	0.937885	0.942282	1.06787	1.02605	1.10461	1.09105	1.22519
85	sp|Q9H845|ACAD9_HUMAN	Q9H845	ACAD9	Complex I assembly factor ACAD9, mitochondrial OS=Homo sapiens OX=9606 GN=ACAD9 PE=1 SV=1	4107	17	C	UR	1075.41	1123.72	979.309	1024.86	1051.71	1104.39	1046.7	1077.52	1022.33	1078.91	975.151	1014.75	1038.26	1154.61	1019.03	1017.22	10.2396	10.6996	9.3246	9.7583	10.014	10.5156	9.96628	10.2597	9.73419	10.2729	9.28501	9.6621	9.88591	10.9937	9.70279	9.68563	1.0234	1.06937	0.931944	0.97529	1.00084	1.05098	0.996076	1.0254	0.97288
86	sp|P11310-2|ACADM_HUMAN	P11310-2	ACADM	Isoform 2 of Medium-chain specific acyl-CoA dehydrogenase, mitochondrial OS=Homo sapiens OX=9606 GN=ACADM	852	21	C	UR	901.104	882.675	887.983	856.22	915.147	888.522	945.339	819.841	1005.58	931.57	903.983	900.261	969.427	993.041	979.591	878.574	9.83546	9.63431	9.69225	9.34556	9.98874	9.69814	10.3183	8.94849	10.9758	10.168	9.86689	9.82626	10.5812	10.8389	10.6921	9.58955	1.02167	1.00077	1.00679	0.970776	1.03759	1.0074	1.07182	0.92953	1.14012
87	sp|P16219|ACADS_HUMAN	P16219	ACADS	Short-chain specific acyl-CoA dehydrogenase, mitochondrial OS=Homo sapiens OX=9606 GN=ACADS PE=1 SV=1	1379	13	C	UR	694.307	743.327	716.751	687.746	806.746	827.337	849.735	810.189	930.162	863.052	871.377	892.675	868.664	883.78	866.699	884.484	8.41773	9.01205	8.68985	8.33819	9.78094	10.0306	10.3021	9.82269	11.2772	10.4636	10.5645	10.8227	10.5316	10.7149	10.5078	10.7234	0.977164	1.04615	1.00875	0.967929	1.13541	1.16439	1.19591	1.14026	1.30911
88	sp|P45954|ACDSB_HUMAN	P45954	ACADSB	Short/branched chain specific acyl-CoA dehydrogenase, mitochondrial OS=Homo sapiens OX=9606 GN=ACADSB PE=1 SV=1	1061	22	C	UR	1251.59	1096.05	1263.82	1216.81	1335.49	1284.67	1119.02	1337.36	1289.01	1301.34	1400.65	1329.37	1324.23	1239.71	1186.88	1357.07	9.8487	8.62476	9.94493	9.57502	10.5089	10.109	8.80548	10.5236	10.1432	10.2402	11.0216	10.4607	10.4203	9.75518	9.33952	10.6788	1.03688	0.908027	1.04702	1.00807	1.10639	1.06429	0.927054	1.10794	1.06789
89	sp|P49748-3|ACADV_HUMAN	P49748-3	ACADVL	Isoform 3 of Very long-chain specific acyl-CoA dehydrogenase, mitochondrial OS=Homo sapiens OX=9606 GN=ACADVL	2105	27	C	UR	1668.08	1794.96	1507.52	1598.63	1767.71	1791.24	1902.76	1695.92	1915.6	1876.52	1772.93	1795.37	1800.2	1999.53	1857.53	1805.13	9.34837	10.0595	8.44856	8.95916	9.90674	10.0386	10.6636	9.5044	10.7356	10.5165	9.93597	10.0618	10.0888	11.2059	10.4101	10.1164	1.0157	1.09296	0.917934	0.97341	1.07636	1.09069	1.1586	1.03265	1.16642
90	sp|Q15057|ACAP2_HUMAN	Q15057	ACAP2	Arf-GAP with coiled-coil, ANK repeat and PH domain-containing protein 2 OS=Homo sapiens OX=9606 GN=ACAP2 PE=1 SV=3	473	26	C	UR	1087.32	1104.72	1204.37	1124.54	1306.89	1296.43	1244.82	1361.47	1285.27	1277.97	1347.64	1318.84	1385.6	1237.16	1252.82	1361.05	8.61375	8.7516	9.54103	8.90858	10.3532	10.2703	9.86149	10.7856	10.1819	10.1241	10.676	10.4479	10.9767	9.80078	9.92482	10.7822	0.962028	0.977424	1.06559	0.994956	1.1563	1.14705	1.10138	1.20459	1.13717
91	sp|Q96P50|ACAP3_HUMAN	Q96P50	ACAP3	Arf-GAP with coiled-coil, ANK repeat and PH domain-containing protein 3 OS=Homo sapiens OX=9606 GN=ACAP3 PE=1 SV=2	473	5	C	UR	160.58	160.837	154.133	146.88	167.903	176.168	195.835	167.588	176.189	183.117	182.884	164.219	161.126	174.779	175.209	154.545	9.50883	9.52403	9.12706	8.69758	9.94248	10.4319	11.5965	9.92383	10.4331	10.8434	10.8296	9.72433	9.54115	10.3497	10.3751	9.15147	1.03196	1.03361	0.990524	0.943914	1.07902	1.13213	1.25852	1.07699	1.13227
92	sp|P24752|THIL_HUMAN	P24752	ACAT1	Acetyl-CoA acetyltransferase, mitochondrial OS=Homo sapiens OX=9606 GN=ACAT1 PE=1 SV=1	849	31	C	UR	1986.22	1926.4	1883.88	1878.35	2063.95	2104.35	1942.36	2101.48	1985.47	2157.62	2054.51	2044.14	2036.49	2096.52	1984.32	2072.18	9.83331	9.53717	9.32667	9.29926	10.2181	10.4182	9.61615	10.4039	9.82959	10.6819	10.1714	10.1201	10.0822	10.3794	9.82388	10.2589	1.03518	1.00401	0.981847	0.978962	1.07569	1.09675	1.01232	1.09526	1.03479
93	sp|Q9BWD1|THIC_HUMAN	Q9BWD1	ACAT2	Acetyl-CoA acetyltransferase, cytosolic OS=Homo sapiens OX=9606 GN=ACAT2 PE=1 SV=2	2064	20	C	UR	660.997	515.073	760.371	659.951	1540.78	1507.63	1047.86	2031.76	1201.2	1293.73	1593.78	1573.4	1570.31	1120.27	1017.63	1512.66	5.39386	4.20309	6.20476	5.38532	12.5731	12.3026	8.55073	16.5795	9.80201	10.5571	13.0055	12.8393	12.814	9.14163	8.30401	12.3436	1.01833	0.793522	1.17143	1.01672	2.37373	2.32266	1.61433	3.13013	1.85057
94	sp|Q9H3P7|GCP60_HUMAN	Q9H3P7	ACBD3	Golgi resident protein GCP60 OS=Homo sapiens OX=9606 GN=ACBD3 PE=1 SV=4	1751	16	C	UR	833.918	696.937	816.938	754.738	822.805	794.241	737.852	827.121	780.624	766.503	804.603	828.618	811.296	763.189	752.829	788.746	10.6055	8.86339	10.3895	9.59848	10.4641	10.1009	9.38373	10.519	9.92769	9.7481	10.2326	10.5381	10.3178	9.70595	9.57421	10.031	1.07515	0.89854	1.05325	0.973061	1.06082	1.02399	0.95129	1.06638	1.00644
95	sp|Q5T8D3-3|ACBD5_HUMAN	Q5T8D3-3	ACBD5	Isoform 3 of Acyl-CoA-binding domain-containing protein 5 OS=Homo sapiens OX=9606 GN=ACBD5	6056	17	C	UR	1166.84	903.314	1153.58	1091.9	1321.93	1260.53	1090.08	1242.56	1249.14	1161.56	1307.25	1314.47	1360.98	1262.24	1134.99	1270.51	9.67735	7.49176	9.56735	9.05587	10.9636	10.4544	9.04072	10.3053	10.3599	9.63359	10.8418	10.9017	11.2875	10.4686	9.41323	10.5372	1.0815	0.837248	1.06921	1.01205	1.22525	1.16834	1.01035	1.15168	1.15778
96	sp|Q9BR61|ACBD6_HUMAN	Q9BR61	ACBD6	Acyl-CoA-binding domain-containing protein 6 OS=Homo sapiens OX=9606 GN=ACBD6 PE=1 SV=1	56	9	C	UR	479.443	533.84	498.051	493.014	396.672	391.283	417.975	402.217	434.259	443.051	419.558	425.053	410.447	420.65	417.4	414.639	10.9625	12.2063	11.388	11.2728	9.06995	8.94675	9.55705	9.19675	9.92939	10.1304	9.59325	9.7189	9.38493	9.61822	9.54391	9.48078	0.956806	1.06536	0.993941	0.983888	0.791622	0.780869	0.834136	0.802689	0.866634
97	sp|Q8N6N7|ACBD7_HUMAN	Q8N6N7	ACBD7	Acyl-CoA-binding domain-containing protein 7 OS=Homo sapiens OX=9606 GN=ACBD7 PE=1 SV=1	2666	4	C	UR	236.75	402.412	428.296	444.405	358.689	371.185	487.495	289.344	446.425	385.456	374.019	419.299	365.221	404.019	471.835	354.551	6.07109	10.3193	10.983	11.3961	9.19805	9.51847	12.5011	7.4198	11.4479	9.88444	9.59116	10.7523	9.36553	10.3605	12.0995	9.09191	0.62638	1.06468	1.13316	1.17578	0.949	0.982059	1.28979	0.765531	1.18113
98	sp|Q96AP0|ACD_HUMAN	Q96AP0	ACD	Adrenocortical dysplasia protein homolog OS=Homo sapiens OX=9606 GN=ACD PE=1 SV=4	5924	5	C	UR	170.996	193.36	169.979	184.503	152.242	151.203	169.572	130.888	179.392	153.729	144.56	166.988	135.488	173.365	179.769	152.635	10.4879	11.8595	10.4255	11.3163	9.33758	9.27385	10.4005	8.02791	11.0028	9.42881	8.86643	10.2421	8.31002	10.6332	11.026	9.36169	0.951514	1.07596	0.945856	1.02667	0.847154	0.841373	0.943589	0.728334	0.998236
99	sp|P12821|ACE_HUMAN	P12821	ACE	Angiotensin-converting enzyme OS=Homo sapiens OX=9606 GN=ACE PE=1 SV=1	8605	2	C	UR	34.7025	28.0082	29.5908	33.0799	48.1307	55.066	48.897	42.8339	53.6201	58.489	54.263	50.8879	56.0649	53.0531	56.5446	55.5499	7.31752	5.90593	6.23965	6.97538	10.149	11.6115	10.3106	9.03213	11.3066	12.3332	11.4421	10.7305	11.8221	11.187	11.9232	11.7135	1.1071	0.893536	0.944026	1.05534	1.5355	1.75675	1.55994	1.36651	1.71062
100	sp|P22303-2|ACES_HUMAN	P22303-2	ACHE	Isoform H of Acetylcholinesterase OS=Homo sapiens OX=9606 GN=ACHE	8701	1	C	UR	8.91075	4.23307	9.12518	10.9017	16.4621	13.626	13.9963	12.4657	15.1066	11.515	14.8928	14.4863	14.5672	11.8941	7.03461	13.6662	7.3916	3.5114	7.56947	9.04315	13.6556	11.3029	11.6101	10.3405	12.5312	9.55185	12.3538	12.0166	12.0837	9.86635	5.83532	11.3363	1.07453	0.510458	1.10039	1.31462	1.98514	1.64313	1.68779	1.50322	1.82168
101	sp|Q9UKV3|ACINU_HUMAN	Q9UKV3	ACIN1	Apoptotic chromatin condensation inducer in the nucleus OS=Homo sapiens OX=9606 GN=ACIN1 PE=1 SV=2	593	56	C	UR	3801.99	3829.47	3797.41	3778.69	3838.91	3916.48	3805.8	3920.08	3798.53	3678.39	3919.09	3822.59	3980.57	3859.85	3780.07	3847.63	9.91141	9.98305	9.89948	9.85067	10.0077	10.2099	9.92134	10.2193	9.90239	9.5892	10.2167	9.96511	10.377	10.0623	9.85427	10.0304	1.00003	1.00725	0.998822	0.993898	1.00974	1.03014	1.00103	1.03109	0.999116
102	sp|Q9UKV3-5|ACINU_HUMAN	Q9UKV3-5	ACIN1	Isoform 4 of Apoptotic chromatin condensation inducer in the nucleus OS=Homo sapiens OX=9606 GN=ACIN1	593	4	C	UR	84.8019	72.2086	99.5345	87.631	81.6454	72.5793	90.6077	81.1988	77.4904	74.2598	82.7095	88.0262	83.1134	84.6607	80.8262	83.7792	10.2397	8.71905	12.0186	10.5813	9.85853	8.76381	10.9407	9.8046	9.35682	8.96673	9.98702	10.629	10.0358	10.2226	9.75961	10.1162	0.985564	0.839206	1.15679	1.01844	0.94888	0.843513	1.05304	0.94369	0.90059
103	sp|P53396|ACLY_HUMAN	P53396	ACLY	ATP-citrate synthase OS=Homo sapiens OX=9606 GN=ACLY PE=1 SV=3	991	44	C	UR	1606.51	1555.58	1632.43	1549.62	2087.82	2141.81	2008.09	2128.04	2055.39	1975.09	2054.96	2088.84	2052.48	1980.01	1944.88	2034.99	8.31943	8.0557	8.45366	8.0248	10.8119	11.0915	10.399	11.0202	10.644	10.2281	10.6418	10.8172	10.6289	10.2536	10.0717	10.5383	1.01291	0.9808	1.02925	0.977038	1.31637	1.35042	1.26611	1.34174	1.29593
104	sp|P53396-2|ACLY_HUMAN	P53396-2	ACLY	Isoform 2 of ATP-citrate synthase OS=Homo sapiens OX=9606 GN=ACLY	991	1	C	UR	117.131	113.157	125.52	122.945	158.046	150.315	161.927	152.124	139.348	143.866	148.867	147.876	163.503	141.25	143.661	137.442	8.26694	7.98642	8.85901	8.67731	11.1547	10.609	11.4286	10.7367	9.83495	10.1539	10.5068	10.4369	11.5398	9.96919	10.1394	9.70045	0.978634	0.945427	1.04872	1.02721	1.32048	1.25589	1.35291	1.271	1.16425
105	sp|P21399|ACOHC_HUMAN	P21399	ACO1	Cytoplasmic aconitate hydratase OS=Homo sapiens OX=9606 GN=ACO1 PE=1 SV=3	4197	25	C	UR	1172.33	1116.51	1280	1141.02	1505.11	1470.42	1266.6	1917.32	1341.91	1374.96	1671.48	1479.57	1597.53	1281.01	1300.87	1540.01	8.35266	7.95492	9.11979	8.12958	10.7237	10.4765	9.02435	13.6606	9.56086	9.79634	11.909	10.5417	11.3822	9.12698	9.26847	10.9723	0.99564	0.948229	1.08708	0.969049	1.27827	1.24881	1.07571	1.62835	1.13966
106	sp|Q99798|ACON_HUMAN	Q99798	ACO2	Aconitate hydratase, mitochondrial OS=Homo sapiens OX=9606 GN=ACO2 PE=1 SV=2	2613	25	C	UR	1792.7	1945.82	1729.4	1799.47	1805.23	1763.92	1952.36	1708.8	1929.03	1899.82	1744.26	1845.68	1781.56	1929.46	1914.11	1808.66	9.77272	10.6075	9.42767	9.80962	9.841	9.61583	10.6431	9.31534	10.5159	10.3567	9.50863	10.0615	9.71199	10.5182	10.4346	9.85971	0.986708	1.07099	0.95187	0.990434	0.993602	0.970867	1.07458	0.940529	1.06175
107	sp|Q8WXI4-2|ACO11_HUMAN	Q8WXI4-2	ACOT11	Isoform 2 of Acyl-coenzyme A thioesterase 11 OS=Homo sapiens OX=9606 GN=ACOT11	2400	10	C	UR	424.687	506.766	376.573	435.122	608.213	601.457	670.153	484.799	622.735	607.147	567.454	615.685	583.207	644.201	652.022	565.185	7.57912	9.04393	6.72046	7.76535	10.8544	10.7338	11.9598	8.6519	11.1136	10.8354	10.127	10.9878	10.4081	11.4966	11.6362	10.0865	0.974529	1.16288	0.864121	0.998474	1.39567	1.38016	1.5378	1.11247	1.42899
108	sp|Q9NPJ3|ACO13_HUMAN	Q9NPJ3	ACOT13	Acyl-coenzyme A thioesterase 13 OS=Homo sapiens OX=9606 GN=ACOT13 PE=1 SV=1	7200	9	C	UR	411.723	395.818	395.56	404.62	427.614	460.731	429.268	448.738	440.495	447.105	438.435	457.639	441.198	435.858	402.993	451.115	9.56257	9.19317	9.18718	9.3976	9.93164	10.7008	9.97006	10.4223	10.2308	10.3843	10.183	10.629	10.2471	10.1231	9.35981	10.4775	1.02436	0.984793	0.984151	1.00669	1.0639	1.1463	1.06801	1.11646	1.09595
109	sp|O00154|BACH_HUMAN	O00154	ACOT7	Cytosolic acyl coenzyme A thioester hydrolase OS=Homo sapiens OX=9606 GN=ACOT7 PE=1 SV=3	690	28	C	UR	1379.47	1645.57	1494.89	1798.11	1749.2	1741.7	1979.3	1705.66	1792.78	1820.82	1737.17	1839.5	1647.23	1901.44	2019.92	1711.3	7.89282	9.41536	8.5532	10.2881	10.0083	9.96536	11.3248	9.75917	10.2576	10.4181	9.93945	10.525	9.42486	10.8793	11.5572	9.7914	0.873353	1.04182	0.946425	1.1384	1.10743	1.10268	1.25311	1.07987	1.13502
110	sp|O14734|ACOT8_HUMAN	O14734	ACOT8	Acyl-coenzyme A thioesterase 8 OS=Homo sapiens OX=9606 GN=ACOT8 PE=1 SV=1	8053	4	C	UR	69.1181	63.3118	68.6334	75.3472	78.5715	78.8389	92.4985	77.9246	80.9165	80.9572	82.1336	76.3485	67.5266	77.6378	82.0573	70.2442	9.04935	8.28916	8.98589	9.8649	10.287	10.322	12.1104	10.2023	10.5941	10.5994	10.7534	9.99599	8.84098	10.1648	10.7434	9.19678	1.00022	0.9162	0.99321	1.09037	1.13703	1.1409	1.33857	1.12766	1.17096
111	sp|Q9Y305|ACOT9_HUMAN	Q9Y305	ACOT9	Acyl-coenzyme A thioesterase 9, mitochondrial OS=Homo sapiens OX=9606 GN=ACOT9 PE=1 SV=2	5619	25	C	UR	1435.31	1496.43	1426.86	1566.89	1678.45	1725.15	1806	1612.35	1714.09	1701.41	1651.15	1786.95	1637.31	1674.55	1801.46	1701.32	8.69368	9.0639	8.6425	9.49066	10.1664	10.4493	10.9389	9.76602	10.3822	10.3055	10.001	10.8236	9.91722	10.1428	10.9115	10.3049	0.968905	1.01017	0.963202	1.05773	1.13303	1.16456	1.21914	1.08842	1.15709
112	sp|Q15067-2|ACOX1_HUMAN	Q15067-2	ACOX1	Isoform 2 of Peroxisomal acyl-coenzyme A oxidase 1 OS=Homo sapiens OX=9606 GN=ACOX1	917	22	C	UR	911.661	879.626	912.924	884.647	1031.84	980.561	1082.77	955.341	1108.1	1031.1	1059.11	1025.89	995.389	1044.74	1044.71	986.09	9.15409	8.83242	9.16678	8.88284	10.3608	9.84592	10.8722	9.59269	11.1265	10.3533	10.6346	10.3011	9.99481	10.4904	10.49	9.90144	1.0161	0.980396	1.01751	0.985993	1.15005	1.09289	1.20681	1.06479	1.23504
113	sp|O15254|ACOX3_HUMAN	O15254	ACOX3	Peroxisomal acyl-coenzyme A oxidase 3 OS=Homo sapiens OX=9606 GN=ACOX3 PE=1 SV=2	4773	7	C	UR	552.566	594.549	541.077	552.276	547.443	601.455	603.951	529.086	628.319	622.615	581.399	599.236	548.924	641.534	614.2	584.354	9.46277	10.1817	9.26603	9.45781	9.37505	10.3	10.3427	9.06067	10.7601	10.6624	9.95655	10.262	9.4004	10.9864	10.5183	10.0072	0.986519	1.06147	0.966007	0.986001	0.977373	1.0738	1.07826	0.944599	1.12176
114	sp|P24666|PPAC_HUMAN	P24666	ACP1	Low molecular weight phosphotyrosine protein phosphatase OS=Homo sapiens OX=9606 GN=ACP1 PE=1 SV=3	2633	10	C	UR	643.288	587.723	677.711	606.552	604.037	610.176	554.15	719.384	588.665	577.978	672.461	589.33	627.601	552.251	564.219	637.056	10.4892	9.58317	11.0505	9.8902	9.84918	9.94929	9.03575	11.73	9.59854	9.42428	10.9649	9.60938	10.2334	9.00478	9.19992	10.3876	1.02301	0.934646	1.07775	0.96459	0.96059	0.970354	0.881256	1.14402	0.936145
115	sp|P11117|PPAL_HUMAN	P11117	ACP2	Lysosomal acid phosphatase OS=Homo sapiens OX=9606 GN=ACP2 PE=1 SV=3	4589	10	C	UR	370.362	303.968	404.343	352.954	422.533	383.458	334.548	410.379	403.994	406.026	453.548	420.069	445.123	404.065	383.886	426.854	9.3672	7.68797	10.2266	8.92691	10.6867	9.69843	8.46138	10.3793	10.2178	10.2692	11.4711	10.6244	11.258	10.2196	9.70925	10.796	1.0348	0.849295	1.12974	0.986161	1.18057	1.07139	0.934734	1.14661	1.12877
116	sp|Q9NPH0|PPA6_HUMAN	Q9NPH0	ACP6	Lysophosphatidic acid phosphatase type 6 OS=Homo sapiens OX=9606 GN=ACP6 PE=1 SV=3	3273	2	C	UR	46.6751	53.812	52.5663	42.1676	38.0602	47.1848	48.8752	42.131	56.7739	45.7817	46.5162	39.1646	45.0241	42.3469	48.806	50.4436	10.0063	11.5364	11.2693	9.04	8.15945	10.1156	10.478	9.03215	12.1713	9.81479	9.97226	8.39621	9.65238	9.07844	10.4631	10.8142	0.956354	1.10259	1.07706	0.863997	0.779839	0.966799	1.00143	0.863247	1.16327
117	sp|Q96CM8-2|ACSF2_HUMAN	Q96CM8-2	ACSF2	Isoform 2 of Medium-chain acyl-CoA ligase ACSF2, mitochondrial OS=Homo sapiens OX=9606 GN=ACSF2	7778	5	C	UR	215.847	219.146	208.59	225.548	277.098	258.409	258.452	220.227	265.16	260.282	260.967	264.506	240.08	259.61	231.768	239.861	8.84268	8.97781	8.54536	9.24009	11.352	10.5863	10.5881	9.02213	10.8629	10.6631	10.6911	10.8361	9.83546	10.6355	9.49492	9.82648	0.993394	1.00857	0.959993	1.03804	1.27529	1.18927	1.18948	1.01355	1.22034
118	sp|Q4G176|ACSF3_HUMAN	Q4G176	ACSF3	Malonate--CoA ligase ACSF3, mitochondrial OS=Homo sapiens OX=9606 GN=ACSF3 PE=1 SV=3	2277	12	C	UR	760.898	775.946	790.013	762.573	843.63	867.741	857.193	895.951	833.593	843.649	806.037	829.473	814.503	831.401	861.208	810.964	9.23366	9.41627	9.58697	9.25398	10.2376	10.5302	10.4022	10.8726	10.1158	10.2379	9.78143	10.0658	9.88417	10.0892	10.4509	9.84121	0.985163	1.00465	1.02286	0.987331	1.09228	1.1235	1.10984	1.16002	1.07928
119	sp|P33121|ACSL1_HUMAN	P33121	ACSL1	Long-chain-fatty-acid--CoA ligase 1 OS=Homo sapiens OX=9606 GN=ACSL1 PE=1 SV=1	1655	11	C	UR	358.883	396.323	320.17	360.586	414.303	432.592	448.983	380.092	445.988	421.832	396.649	413.074	366.201	435.782	437.359	403.444	8.92707	9.85839	7.96411	8.96942	10.3056	10.7605	11.1683	9.45464	11.0938	10.4929	9.8665	10.2751	9.10911	10.8399	10.8791	10.0355	0.9997	1.10399	0.891863	1.00444	1.15408	1.20502	1.25068	1.05878	1.24234
120	sp|O95573|ACSL3_HUMAN	O95573	ACSL3	Fatty acid CoA ligase Acsl3 OS=Homo sapiens OX=9606 GN=ACSL3 PE=1 SV=3	1000	26	C	UR	1155.88	1100.22	1190.97	1237.69	1444.71	1436.81	1419.35	1419.69	1373.13	1362.44	1479.22	1442.94	1401.9	1330.76	1376.36	1393.07	8.57592	8.16294	8.83627	9.1829	10.7189	10.6602	10.5307	10.5332	10.1878	10.1084	10.9749	10.7057	10.4012	9.87342	10.2117	10.3357	0.986928	0.939402	1.01689	1.05678	1.23354	1.22679	1.21189	1.21218	1.17242
121	sp|O60488|ACSL4_HUMAN	O60488	ACSL4	Long-chain-fatty-acid--CoA ligase 4 OS=Homo sapiens OX=9606 GN=ACSL4 PE=1 SV=2	1000	24	C	UR	1018.98	1209.97	1037.4	1165.61	1350.02	1349.9	1367.67	1369.43	1274.8	1357.84	1214.12	1300.6	1191.34	1231.6	1370.28	1334.76	8.09344	9.61043	8.23974	9.25806	10.7228	10.7218	10.863	10.877	10.1254	10.7849	9.64341	10.3302	9.46243	9.78218	10.8837	10.6016	0.919665	1.09204	0.93629	1.052	1.21844	1.21833	1.23437	1.23596	1.15055
122	sp|Q9ULC5-3|ACSL5_HUMAN	Q9ULC5-3	ACSL5	Isoform 2 of Long-chain-fatty-acid--CoA ligase 5 OS=Homo sapiens OX=9606 GN=ACSL5	1655	32	C	UR	1706.27	1742.43	1593.59	1679.37	2090.06	2143.71	2000.87	2228.44	1999.7	2172.05	2030.69	2069.28	1995.91	2155.91	2159.92	2164.37	8.54936	8.73054	7.98478	8.4146	10.4724	10.7412	10.0255	11.1657	10.0196	10.8832	10.1749	10.3682	10.0006	10.8023	10.8224	10.8447	1.01539	1.0369	0.948331	0.99938	1.24378	1.2757	1.1907	1.32613	1.19
123	sp|Q9UKU0-8|ACSL6_HUMAN	Q9UKU0-8	ACSL6	Isoform 8 of Long-chain-fatty-acid--CoA ligase 6 OS=Homo sapiens OX=9606 GN=ACSL6	1655	1	C	UR	52.33	21.0188	56.7372	45.9437	87.9891	92.9846	27.3624	115.893	43.9428	59.6068	89.8054	86.6424	89.2972	47.5923	35.6209	90.5373	8.02528	3.22342	8.70115	7.04588	13.4939	14.26	4.19627	17.7732	6.73902	9.14123	13.7725	13.2874	13.6945	7.29871	5.46278	13.8847	1.18912	0.477619	1.28926	1.044	1.99941	2.11293	0.621768	2.63349	0.998531
124	sp|Q53FZ2|ACSM3_HUMAN	Q53FZ2	ACSM3	Acyl-coenzyme A synthetase ACSM3, mitochondrial OS=Homo sapiens OX=9606 GN=ACSM3 PE=1 SV=2	969	3	C	UR	80.2744	87.4656	82.2925	82.1201	76.2708	66.1903	85.9545	69.2307	86.4903	74.365	61.9674	73.858	74.1615	75.6989	67.338	65.7418	10.6199	11.5712	10.8869	10.8641	10.0902	8.75664	11.3713	9.15886	11.4422	9.83811	8.19797	9.77104	9.81118	10.0146	8.90847	8.6973	0.966717	1.05332	0.991021	0.988944	0.918503	0.797108	1.03512	0.833721	1.04157
125	sp|Q9NR19-2|ACSA_HUMAN	Q9NR19-2	ACSS2	Isoform 2 of Acetyl-coenzyme A synthetase, cytoplasmic OS=Homo sapiens OX=9606 GN=ACSS2	1462	16	C	UR	517.017	460.351	511.59	468.473	1395.49	1212.88	1475.37	1119.61	1359.79	1119.01	1252.49	1147.02	1119.29	1085.56	1307.02	1055	4.9815	4.43553	4.92921	4.51378	13.4457	11.6862	14.2153	10.7876	13.1017	10.7817	12.0678	11.0516	10.7845	10.4595	12.5933	10.165	1.05652	0.940726	1.04543	0.957322	2.85168	2.47852	3.01491	2.28792	2.77873
126	sp|P62736|ACTA_HUMAN	P62736	ACTA2	Actin, aortic smooth muscle OS=Homo sapiens OX=9606 GN=ACTA2 PE=1 SV=1	2021	87	C	UR	6023.52	5594.94	5843.72	5588.99	4800.51	4770.55	4881.66	4968.01	4732.54	4615.89	4894.98	4744.65	4955.02	4840.19	4719.93	4879.01	11.9198	11.0717	11.564	11.0599	9.4996	9.4403	9.66019	9.83106	9.36509	9.13427	9.68655	9.38906	9.80536	9.57812	9.34015	9.65493	1.04524	0.970873	1.01404	0.969841	0.833018	0.827818	0.8471	0.862084	0.821223
127	sp|P60709|ACTB_HUMAN	P60709	ACTB	Actin, cytoplasmic 1 OS=Homo sapiens OX=9606 GN=ACTB PE=1 SV=1	2021	24	C	UR	1080.73	789.801	955.3	941.237	834.335	807.502	659.635	1074.73	753.586	967.266	1003.86	923.947	851.382	855.165	669.722	904.119	12.2877	8.97992	10.8616	10.7017	9.48626	9.18117	7.49994	12.2195	8.56816	10.9977	11.4137	10.5051	9.68008	9.72309	7.61464	10.2797	1.14756	0.838637	1.01437	0.999437	0.885925	0.857433	0.700422	1.14118	0.800183
129	sp|O96019|ACL6A_HUMAN	O96019	ACTL6A	Actin-like protein 6A OS=Homo sapiens OX=9606 GN=ACTL6A PE=1 SV=1	4795	23	C	UR	1113.85	1034.95	1238.8	1187.13	1098.92	1105.85	1097.46	1271.68	1100.9	1000.48	1187.46	1128.83	1155.37	1036.16	1174.04	1132.39	9.86566	9.16681	10.9723	10.5147	9.73345	9.79482	9.72047	11.2636	9.75093	8.86149	10.5176	9.99834	10.2334	9.17755	10.3988	10.0299	0.973917	0.904928	1.08317	1.03799	0.960865	0.966924	0.959584	1.11192	0.962591
130	sp|Q9H568|ACTL8_HUMAN	Q9H568	ACTL8	Actin-like protein 8 OS=Homo sapiens OX=9606 GN=ACTL8 PE=1 SV=1	8499	3	C	UR	61.5803	52.3236	71.6514	68.9234	70.395	60.0435	45.5808	60.0857	56.1511	66.2043	67.2342	53.8566	62.7939	63.5219	63.939	61.5701	9.99422	8.49189	11.6287	11.186	11.4248	9.7448	7.39757	9.75165	9.11308	10.7447	10.9118	8.7407	10.1912	10.3093	10.377	9.99256	0.967944	0.822443	1.12625	1.08337	1.1065	0.943788	0.716458	0.944452	0.882605
132	sp|P12814-3|ACTN1_HUMAN	P12814-3	ACTN1	Isoform 3 of Alpha-actinin-1 OS=Homo sapiens OX=9606 GN=ACTN1	249	86	C	UR	5229.09	5672.06	4888.7	5112.1	5141.71	5227.75	5521.76	5193.84	4965.3	5058.37	4904.93	4952.3	4995.25	5310.03	5268.27	5063.14	10.1407	10.9997	9.48059	9.91382	9.97125	10.1381	10.7083	10.0723	9.62913	9.80963	9.51206	9.60392	9.68722	10.2977	10.2167	9.81887	1.00069	1.08546	0.935549	0.978301	0.983968	1.00043	1.0567	0.993943	0.950207
133	sp|O43707|ACTN4_HUMAN	O43707	ACTN4	Alpha-actinin-4 OS=Homo sapiens OX=9606 GN=ACTN4 PE=1 SV=2	249	80	C	UR	5715.8	5819.3	5513.55	5675.66	5816.52	6047.52	5812.44	6499.45	5474.37	5374.79	5743.35	5761.27	5878.81	5918.81	5786.15	5905.81	9.86082	10.0394	9.51189	9.79157	10.0346	10.4331	10.0275	11.2128	9.44431	9.27251	9.90836	9.93927	10.142	10.2111	9.98219	10.1886	1.00611	1.02433	0.970511	0.999047	1.02384	1.0645	1.02312	1.14405	0.963615
134	sp|Q9NZ32|ARP10_HUMAN	Q9NZ32	ACTR10	Actin-related protein 10 OS=Homo sapiens OX=9606 GN=ACTR10 PE=1 SV=1	4555	11	C	UR	1223.35	1087.78	1099.61	1071.5	1330.75	1251.6	1334.31	1178.62	1315.41	1463.15	1307.47	1255	1234.23	1340.25	1227.62	1220.5	9.81567	8.72792	8.8228	8.5973	10.6774	10.0424	10.706	9.45682	10.5544	11.7397	10.4906	10.0696	9.90296	10.7536	9.84995	9.79283	1.09173	0.970748	0.981301	0.95622	1.18758	1.11694	1.19075	1.05182	1.17389
135	sp|P61163|ACTZ_HUMAN	P61163	ACTR1A	Alpha-centractin OS=Homo sapiens OX=9606 GN=ACTR1A PE=1 SV=1	925	9	C	UR	389.856	367.435	368.385	365.256	425.588	443.887	433.802	493.048	433.447	474.267	474.894	437.209	388.279	433.66	435.691	412.807	9.20352	8.67423	8.69665	8.62277	10.0471	10.479	10.241	11.6396	10.2326	11.1963	11.2111	10.3214	9.1663	10.2376	10.2856	9.74534	1.04594	0.985787	0.988335	0.979939	1.1418	1.1909	1.16384	1.32279	1.16289
136	sp|P42025|ACTY_HUMAN	P42025	ACTR1B	Beta-centractin OS=Homo sapiens OX=9606 GN=ACTR1B PE=1 SV=1	925	13	C	UR	661.528	651.977	690.887	627.732	784.222	787.552	744.949	863.505	749.563	761.788	806.62	794.832	788.159	731.947	739.05	800.468	8.83157	8.70406	9.22353	8.38039	10.4696	10.514	9.94527	11.528	10.0069	10.1701	10.7686	10.6112	10.5221	9.77168	9.86651	10.6865	1.00531	0.990799	1.04993	0.953955	1.19177	1.19683	1.13209	1.31226	1.1391
137	sp|P61160|ARP2_HUMAN	P61160	ACTR2	Actin-related protein 2 OS=Homo sapiens OX=9606 GN=ACTR2 PE=1 SV=1	5205	24	C	UR	1093.58	1039.56	1100.77	1101.18	1169.53	1215.83	1071.73	1467.89	1095.25	1185.49	1234.97	1189.99	1243.36	1181.11	1102.25	1248.17	9.33653	8.87532	9.39791	9.40146	9.98492	10.3803	9.15001	12.5323	9.35082	10.1212	10.5436	10.1596	10.6153	10.0839	9.41052	10.6564	1.00905	0.959203	1.01568	1.01607	1.07912	1.12185	0.988891	1.35443	1.01059
138	sp|P61158|ARP3_HUMAN	P61158	ACTR3	Actin-related protein 3 OS=Homo sapiens OX=9606 GN=ACTR3 PE=1 SV=3	1529	26	C	UR	1006.68	844.17	1036.15	942.022	1117.91	1088.77	1018.43	1151.61	1081.1	1093.29	1144.91	1074.48	1164.45	1075.25	973.551	1094.14	9.5268	7.98888	9.80566	8.9149	10.5794	10.3037	9.63801	10.8983	10.231	10.3464	10.835	10.1685	11.0199	10.1757	9.21328	10.3545	1.05163	0.881866	1.08241	0.984087	1.16783	1.13739	1.06391	1.20303	1.12937
139	sp|Q9P1U1|ARP3B_HUMAN	Q9P1U1	ACTR3B	Actin-related protein 3B OS=Homo sapiens OX=9606 GN=ACTR3B PE=2 SV=1	1529	11	C	UR	517.883	545.857	513.445	516.398	531.265	503.651	589.74	480.999	539.293	546.027	525.458	522.948	537.441	553.048	574.828	510.553	9.73826	10.2643	9.65482	9.71034	9.9899	9.47065	11.0895	9.04469	10.1409	10.2675	9.88071	9.8335	10.106	10.3995	10.8091	9.60043	0.989467	1.04291	0.980989	0.98663	1.01503	0.962276	1.12676	0.918996	1.03037
140	sp|Q9H9F9|ARP5_HUMAN	Q9H9F9	ACTR5	Actin-related protein 5 OS=Homo sapiens OX=9606 GN=ACTR5 PE=1 SV=2	596	15	C	UR	1033.55	987.428	1074.03	1050.63	1075.07	1064.71	1013.27	1062.76	1071.31	1025.92	1061.54	1069.64	1061.89	1027.59	1048.47	1039.11	9.86276	9.42263	10.249	10.0258	10.259	10.1601	9.66927	10.1415	10.2231	9.78995	10.1298	10.2071	10.1332	9.80587	10.0051	9.91578	0.997242	0.95274	1.0363	1.01372	1.03731	1.02731	0.977678	1.02542	1.03368
141	sp|Q9GZN1|ARP6_HUMAN	Q9GZN1	ACTR6	Actin-related protein 6 OS=Homo sapiens OX=9606 GN=ACTR6 PE=1 SV=1	6045	8	C	UR	642.362	676.318	637.641	664.976	600.42	551.882	634.533	540.435	634.602	593.708	593.813	586.78	589.142	604.303	662.222	613.312	10.4593	11.0122	10.3825	10.8275	9.77639	8.98607	10.3318	8.79968	10.333	9.6671	9.66882	9.55429	9.59276	9.83962	10.7827	9.98631	0.98022	1.03204	0.973016	1.01473	0.916218	0.842151	0.968272	0.824683	0.968378
142	sp|Q9H981|ARP8_HUMAN	Q9H981	ACTR8	Actin-related protein 8 OS=Homo sapiens OX=9606 GN=ACTR8 PE=1 SV=2	4046	12	C	UR	844.094	780.915	863.785	847.903	785.496	805.985	743.55	856.458	784.612	846.71	846.803	800.313	839.195	777.844	764.743	872.142	10.3407	9.5667	10.5819	10.3874	9.62282	9.87383	9.10896	10.4922	9.612	10.3727	10.3739	9.80434	10.2807	9.52908	9.36859	10.6843	1.01189	0.936153	1.0355	1.01646	0.941645	0.966207	0.891361	1.02671	0.940586
143	sp|Q8TDG2|ACTT1_HUMAN	Q8TDG2	ACTRT1	Actin-related protein T1 OS=Homo sapiens OX=9606 GN=ACTRT1 PE=2 SV=2	7421	2	C	UR	55.7809	83.2454	88.1889	73.0797	68.1519	77.8014	86.9619	106.909	71.7663	70.7055	51.8703	88.4528	46.467	38.6816	53.2064	36.4978	8.13009	12.133	12.8536	10.6514	9.93317	11.3396	12.6747	15.582	10.46	10.3054	7.56012	12.892	6.77259	5.63786	7.75486	5.31957	0.743015	1.10885	1.1747	0.973439	0.9078	1.03633	1.15835	1.42405	0.955944
144	sp|Q04771|ACVR1_HUMAN	Q04771	ACVR1	Activin receptor type-1 OS=Homo sapiens OX=9606 GN=ACVR1 PE=1 SV=1	6725	4	C	UR	125.208	151.883	120.236	134.412	172.698	173.717	184.687	156.166	190.611	183.519	168.298	177.675	175.448	175.392	194.377	190.917	7.4884	9.08376	7.19104	8.03885	10.3287	10.3896	11.0457	9.33991	11.4	10.9758	10.0655	10.6263	10.4931	10.4898	11.6252	11.4183	0.941876	1.14254	0.904475	1.01111	1.29912	1.30678	1.38931	1.17476	1.43387
145	sp|P36896-4|ACV1B_HUMAN	P36896-4	ACVR1B	Isoform 4 of Activin receptor type-1B OS=Homo sapiens OX=9606 GN=ACVR1B	5325	3	C	UR	305.728	309.932	307.62	316.708	377.28	377.641	400.359	338.968	404.063	386.439	363.478	399.277	352.283	386.37	409.332	354.397	8.44863	8.56481	8.50091	8.75205	10.4259	10.4359	11.0637	9.3672	11.1661	10.679	10.0445	11.0338	9.73514	10.6771	11.3117	9.79356	0.986229	0.999791	0.992332	1.02165	1.21704	1.21821	1.29149	1.09346	1.30344
146	sp|P27037|AVR2A_HUMAN	P27037	ACVR2A	Activin receptor type-2A OS=Homo sapiens OX=9606 GN=ACVR2A PE=1 SV=1	3723	3	C	UR	171.641	188.441	173.888	180.777	264.289	246.416	242.576	227.005	256.679	245.396	244.155	242.88	219.98	233.514	248.638	215.35	7.62505	8.37136	7.72489	8.03089	11.7409	10.9469	10.7763	10.0846	11.4028	10.9016	10.8464	10.7898	9.7725	10.3737	11.0456	9.5668	0.96057	1.05459	0.973147	1.0117	1.47906	1.37904	1.35755	1.27041	1.43648
147	sp|Q03154|ACY1_HUMAN	Q03154	ACY1	Aminoacylase-1 OS=Homo sapiens OX=9606 GN=ACY1 PE=1 SV=1	2022	11	C	UR	529.878	537.251	565.549	535.049	634.693	579.608	556.839	614.64	599.671	559.758	620.27	613.261	672.714	622.973	638.199	620.032	8.9239	9.04807	9.52466	9.01099	10.6891	9.76142	9.37796	10.3514	10.0993	9.42713	10.4462	10.3282	11.3295	10.4917	10.7482	10.4422	0.977757	0.991362	1.04358	0.9873	1.17117	1.06952	1.02751	1.13417	1.10654
148	sp|P07311|ACYP1_HUMAN	P07311	ACYP1	Acylphosphatase-1 OS=Homo sapiens OX=9606 GN=ACYP1 PE=1 SV=2	3381	6	C	UR	152.288	147.161	157.221	147.375	157.541	152.598	157.451	160.199	171.494	157.173	165.704	180.964	165.581	172	159.701	161.614	9.4955	9.17579	9.80311	9.18919	9.82305	9.51481	9.81743	9.9888	10.693	9.80009	10.332	11.2835	10.3244	10.7246	9.95769	10.077	1.00845	0.9745	1.04112	0.975923	1.04324	1.0105	1.04264	1.06084	1.13564
149	sp|P14621|ACYP2_HUMAN	P14621	ACYP2	Acylphosphatase-2 OS=Homo sapiens OX=9606 GN=ACYP2 PE=1 SV=2	7706	4	C	UR	87.464	94.7851	75.0255	96.0961	79.9497	95.6197	109.939	83.8696	111.853	108.048	88.6551	98.3969	90.7029	106.883	105.738	89.4815	9.19158	9.96095	7.88442	10.0987	8.40191	10.0487	11.5534	8.81384	11.7546	11.3547	9.31675	10.3405	9.53196	11.2323	11.112	9.4036	0.990054	1.07293	0.849256	1.08777	0.904996	1.08237	1.24446	0.949367	1.26612
150	sp|P00813|ADA_HUMAN	P00813	ADA	Adenosine deaminase OS=Homo sapiens OX=9606 GN=ADA PE=1 SV=3	4452	15	C	UR	902.45	898.785	892.125	903.958	964.38	911.51	916.791	936.933	976.873	938.113	901.926	938.096	958.5	896.423	902.821	930.134	9.77615	9.73645	9.66431	9.79248	10.447	9.8743	9.93151	10.1497	10.5824	10.1625	9.77047	10.1623	10.3833	9.71086	9.78018	10.0761	1.00347	0.999394	0.99199	1.00515	1.07233	1.01354	1.01942	1.04181	1.08622
151	sp|Q6DHV7|ADAL_HUMAN	Q6DHV7	ADAL	Adenosine deaminase-like protein OS=Homo sapiens OX=9606 GN=ADAL PE=1 SV=2	4934	2	C	UR	38.7992	39.2424	51.1982	43.8002	30.6378	36.0375	42.6476	36.3741	47.051	37.5944	45.3267	42.7808	42.3831	39.1465	42.9204	37.0271	9.50718	9.61578	12.5454	10.7326	7.50733	8.83046	10.4502	8.91295	11.5292	9.21196	11.1066	10.4828	10.3854	9.59228	10.517	9.07294	0.896884	0.907129	1.1835	1.01249	0.708224	0.833044	0.985843	0.840826	1.08763
152	sp|O14672|ADA10_HUMAN	O14672	ADAM10	Disintegrin and metalloproteinase domain-containing protein 10 OS=Homo sapiens OX=9606 GN=ADAM10 PE=1 SV=1	2373	26	C	UR	820.498	839.276	829.53	879.76	1112.06	1109.02	1107.13	1118.44	1073.97	1194.48	1126.11	1139.52	1030.2	1032.12	1097.3	1084.46	7.91133	8.09239	7.99842	8.48274	10.7226	10.6933	10.6751	10.7841	10.3553	11.5173	10.858	10.9874	9.93334	9.95181	10.5802	10.4565	0.974156	0.99645	0.984879	1.04452	1.32032	1.31671	1.31447	1.3279	1.27509
153	sp|Q13444|ADA15_HUMAN	Q13444	ADAM15	Disintegrin and metalloproteinase domain-containing protein 15 OS=Homo sapiens OX=9606 GN=ADAM15 PE=1 SV=4	670	6	C	UR	359.509	347.268	331.793	362.644	308.044	283.546	332.607	260.135	327.432	311.351	328.522	308.565	299.697	305.991	340.596	305.993	11.2485	10.8655	10.3813	11.3466	9.63825	8.87175	10.4068	8.13925	10.2449	9.74171	10.279	9.65456	9.37708	9.574	10.6567	9.57409	1.02628	0.991334	0.947159	1.03523	0.879363	0.80943	0.949482	0.742599	0.934709
154	sp|P78536|ADA17_HUMAN	P78536	ADAM17	Disintegrin and metalloproteinase domain-containing protein 17 OS=Homo sapiens OX=9606 GN=ADAM17 PE=1 SV=1	1125	16	C	UR	613.291	582.422	703.76	666.247	794.012	743.209	735.014	724.516	738.703	706.258	738.608	761.233	797.876	707.911	739.884	733.1	8.54311	8.11312	9.80334	9.28078	11.0605	10.3529	10.2387	10.0925	10.2901	9.83814	10.2888	10.6039	11.1144	9.86116	10.3065	10.212	0.956131	0.908006	1.09717	1.03869	1.23788	1.15868	1.1459	1.12953	1.15165
155	sp|Q9H013|ADA19_HUMAN	Q9H013	ADAM19	Disintegrin and metalloproteinase domain-containing protein 19 OS=Homo sapiens OX=9606 GN=ADAM19 PE=1 SV=3	3055	5	C	UR	87.5352	78.7456	103.841	82.7086	106.787	123.895	120.395	121.321	124.118	121.453	130.242	146.431	141.469	138.151	136.206	133.508	7.38379	6.64237	8.75923	6.97666	9.00773	10.4508	10.1556	10.2337	10.4697	10.2449	10.9862	12.3518	11.9332	11.6533	11.4893	11.2617	0.992377	0.89273	1.17723	0.937659	1.21063	1.40459	1.3649	1.37541	1.40712
156	sp|Q9P0K1|ADA22_HUMAN	Q9P0K1	ADAM22	Disintegrin and metalloproteinase domain-containing protein 22 OS=Homo sapiens OX=9606 GN=ADAM22 PE=1 SV=1	6866	1	C	UR	9.55287	8.45649	15.1055	11.9567	6.13636	10.6911	13.5893	8.80148	11.93	8.21728	12.5638	10.0793	12.8424	8.05701	12.1011	10.6465	8.95264	7.92515	14.1564	11.2054	5.7508	10.0194	12.7354	8.24846	11.1804	7.70097	11.7744	9.44601	12.0355	7.55077	11.3407	9.97757	0.847796	0.750495	1.34058	1.06113	0.544588	0.948811	1.20602	0.781112	1.05876
157	sp|Q13443|ADAM9_HUMAN	Q13443	ADAM9	Disintegrin and metalloproteinase domain-containing protein 9 OS=Homo sapiens OX=9606 GN=ADAM9 PE=1 SV=1	4627	16	C	UR	768.687	673.21	759.869	712.774	925.734	856.114	828.563	956.659	833.994	994.768	951.122	848.562	884.987	913.985	868.956	903.016	8.98983	7.87323	8.88671	8.33593	10.8265	10.0123	9.69008	11.1882	9.7536	11.6339	11.1234	9.92398	10.35	10.6891	10.1625	10.5608	1.05497	0.923933	1.04287	0.978232	1.2705	1.17496	1.13714	1.31295	1.1446
159	sp|O95450|ATS2_HUMAN	O95450	ADAMTS2	A disintegrin and metalloproteinase with thrombospondin motifs 2 OS=Homo sapiens OX=9606 GN=ADAMTS2 PE=2 SV=2	7807	1	C	UR	68.3901	58.3758	80.5818	80.8368	70.4078	64.937	85.1245	59.459	90.2628	77.9211	94.7927	84.6584	82.505	74.7392	90.0628	78.52	8.81334	7.52281	10.3845	10.4173	9.07335	8.36834	10.9699	7.66239	11.632	10.0416	12.2158	10.9098	10.6323	9.63154	11.6063	10.1188	0.949254	0.810256	1.11848	1.12201	0.97726	0.901325	1.18153	0.82529	1.25285
160	sp|Q9UKP4|ATS7_HUMAN	Q9UKP4	ADAMTS7	A disintegrin and metalloproteinase with thrombospondin motifs 7 OS=Homo sapiens OX=9606 GN=ADAMTS7 PE=1 SV=2	7810	1	C	UR	18.2162	24.1823	13.88	16.2886	22.6102	24.2216	21.1969	15.1588	27.8058	22.4688	18.0146	24.6734	20.9647	24.9612	22.6869	19.0492	8.6646	11.5024	6.60208	7.74774	10.7546	11.5211	10.0824	7.21036	13.2259	10.6873	8.56869	11.736	9.97194	11.8729	10.7911	9.06081	1.0041	1.33296	0.765085	0.89785	1.24631	1.33512	1.1684	0.835576	1.53269
161	sp|O75689-2|ADAP1_HUMAN	O75689-2	ADAP1	Isoform 2 of Arf-GAP with dual PH domain-containing protein 1 OS=Homo sapiens OX=9606 GN=ADAP1	4207	7	C	UR	154.326	149.267	157.748	160.748	179.725	176.485	154.178	177.584	181.142	180.123	177.77	179.347	172.892	170.618	173.116	175.915	9.07472	8.77722	9.27594	9.45237	10.5682	10.3777	9.06602	10.4423	10.6515	10.5916	10.4533	10.546	10.1665	10.0327	10.1796	10.3442	0.992308	0.959777	1.01431	1.0336	1.15562	1.13479	0.991357	1.14185	1.16473
162	sp|P55265-4|DSRAD_HUMAN	P55265-4	ADAR	Isoform 4 of Double-stranded RNA-specific adenosine deaminase OS=Homo sapiens OX=9606 GN=ADAR	2254	34	C	UR	1815.79	1738.54	1889.47	1807.35	1779.13	1751.2	1787.72	1807.14	1873.82	1756.16	1858.99	1810.57	1868.48	1739.29	1902.61	1794.22	10.0249	9.5984	10.4317	9.9783	9.8225	9.66832	9.86993	9.97714	10.3453	9.69567	10.2634	9.99608	10.3158	9.60256	10.5042	9.9058	1.00166	0.959042	1.0423	0.997	0.981433	0.966028	0.986172	0.996884	1.03367
163	sp|P78563-5|RED1_HUMAN	P78563-5	ADARB1	Isoform 5 of Double-stranded RNA-specific editase 1 OS=Homo sapiens OX=9606 GN=ADARB1	6947	6	C	UR	118.066	119.377	144.104	130.237	128.374	129.011	122.537	134.86	130.786	130.987	144.197	139.637	133.183	108.453	134.089	132.405	9.08067	9.18151	11.0833	10.0167	9.87346	9.9225	9.42456	10.3723	10.059	10.0745	11.0905	10.7398	10.2433	8.34134	10.3131	10.1835	0.92278	0.933027	1.12629	1.0179	1.00334	1.00833	0.957726	1.05404	1.0222
164	sp|Q9BUB4|ADAT1_HUMAN	Q9BUB4	ADAT1	tRNA-specific adenosine deaminase 1 OS=Homo sapiens OX=9606 GN=ADAT1 PE=1 SV=1	5882	2	C	UR	176.997	207.995	140.318	152.81	127.329	116.268	194.643	86.4302	172.343	148.551	113.191	144.638	113.105	161.548	159.18	122.603	12.113	14.2344	9.60282	10.4577	8.71391	7.95691	13.3206	5.91494	11.7945	10.1663	7.74632	9.89844	7.74044	11.0557	10.8937	8.39044	1.04405	1.22689	0.827689	0.901373	0.751072	0.685824	1.14813	0.509822	1.01659
165	sp|Q7Z6V5|ADAT2_HUMAN	Q7Z6V5	ADAT2	tRNA-specific adenosine deaminase 2 OS=Homo sapiens OX=9606 GN=ADAT2 PE=1 SV=1	1304	2	C	UR	106.264	78.2028	125.497	116.85	77.6763	88.5639	72.8301	93.8144	88.3136	92.6476	100.173	105.16	81.4592	91.46	79.5094	99.8929	11.3476	8.35102	13.4014	12.478	8.29479	9.45745	7.77729	10.0181	9.43072	9.89354	10.6972	11.2297	8.69876	9.76671	8.49055	10.6672	0.995884	0.7329	1.17613	1.09509	0.727965	0.830002	0.682549	0.879209	0.827656
166	sp|Q96EY9|ADAT3_HUMAN	Q96EY9	ADAT3	Probable inactive tRNA-specific adenosine deaminase-like protein 3 OS=Homo sapiens OX=9606 GN=ADAT3 PE=1 SV=1	561	4	C	UR	141.378	132.461	165.439	155.816	137.817	133.6	146.813	145.515	129.873	164.711	148.288	154.993	148.261	142.604	129.426	150.936	9.71699	9.10409	11.3707	10.7093	9.47222	9.18243	10.0905	10.0013	8.92626	11.3207	10.1919	10.6528	10.19	9.80128	8.89552	10.3739	0.950291	0.890352	1.11202	1.04734	0.926353	0.898013	0.986821	0.978097	0.87296
167	sp|Q86TW2|ADCK1_HUMAN	Q86TW2	ADCK1	AarF domain-containing protein kinase 1 OS=Homo sapiens OX=9606 GN=ADCK1 PE=1 SV=2	3829	3	C	UR	45.9997	41.6167	38.7744	39.6352	50.0035	40.3528	39.9469	35.2657	49.1852	45.2991	43.5635	44.2869	40.9061	42.0894	43.5728	38.6651	10.8368	9.80424	9.13462	9.33743	11.78	9.50647	9.41084	8.30803	11.5873	10.6717	10.2629	10.4333	9.63683	9.91559	10.2651	9.10887	1.10825	1.00266	0.934176	0.954916	1.20471	0.972204	0.962424	0.849642	1.185
168	sp|Q3MIX3|ADCK5_HUMAN	Q3MIX3	ADCK5	Uncharacterized aarF domain-containing protein kinase 5 OS=Homo sapiens OX=9606 GN=ADCK5 PE=1 SV=3	1482	3	C	UR	96.0834	87.5657	105.716	97.5217	94.8994	100.675	114.428	86.3568	121.005	109.993	107.49	121.594	96.9465	96.0523	113.733	96.8847	9.33447	8.50698	10.2703	9.4742	9.21945	9.78054	11.1166	8.38953	11.7556	10.6858	10.4426	11.8128	9.41831	9.33145	11.0491	9.41231	0.993401	0.905337	1.09299	1.00827	0.98116	1.04087	1.18306	0.892838	1.25107
169	sp|O60266|ADCY3_HUMAN	O60266	ADCY3	Adenylate cyclase type 3 OS=Homo sapiens OX=9606 GN=ADCY3 PE=1 SV=3	5580	8	C	UR	339.416	345.33	365.767	349.16	303.144	337.356	363.14	312.873	326.771	328.945	324.061	340.472	297.159	310	325.618	313.903	10.2793	10.4584	11.0773	10.5744	9.18076	10.2169	10.9978	9.47541	9.89632	9.96217	9.81425	10.3112	8.9995	9.3884	9.8614	9.50659	0.969987	0.986888	1.04529	0.997833	0.866328	0.964099	1.03779	0.894132	0.93385
170	sp|O43306|ADCY6_HUMAN	O43306	ADCY6	Adenylate cyclase type 6 OS=Homo sapiens OX=9606 GN=ADCY6 PE=1 SV=2	5731	1	C	UR	81.689	60.2267	88.2321	84.1122	100.943	86.6064	75.0344	91.496	94.3946	84.9448	115.758	94.1281	104.329	78.6846	78.8112	96.7677	9.22937	6.80452	9.96862	9.50314	11.4047	9.78495	8.47752	10.3374	10.6649	9.59721	13.0785	10.6348	11.7873	8.88993	8.90423	10.933	1.03976	0.766585	1.12305	1.07061	1.28484	1.10235	0.955062	1.16459	1.20148
171	sp|P51828|ADCY7_HUMAN	P51828	ADCY7	Adenylate cyclase type 7 OS=Homo sapiens OX=9606 GN=ADCY7 PE=1 SV=1	5302	1	C	UR	4.74859	6.40547	5.9546	7.6842	8.93891	12.1483	9.29439	10.9487	8.09698	11.5975	11.6271	11.2493	7.78095	8.68102	16.1116	9.79329	5.02959	6.78452	6.30697	8.13892	9.46787	12.8672	9.84439	11.5966	8.57612	12.2838	12.3151	11.915	8.24139	9.19472	17.065	10.3728	0.766122	1.03344	0.960696	1.23974	1.44217	1.95997	1.49953	1.76644	1.30634
172	sp|O60503|ADCY9_HUMAN	O60503	ADCY9	Adenylate cyclase type 9 OS=Homo sapiens OX=9606 GN=ADCY9 PE=1 SV=4	7824	4	C	UR	100.063	93.3583	117.055	118.594	133.599	127.715	128.336	133.035	112.545	136.32	144.155	137.127	121.772	125.578	121.927	139.738	8.04156	7.50274	9.40708	9.53081	10.7367	10.2638	10.3137	10.6914	9.04464	10.9553	11.585	11.0202	9.7862	10.0921	9.79869	11.23	0.932836	0.870332	1.09124	1.10559	1.24548	1.19062	1.19641	1.24022	1.0492
173	sp|P35611-3|ADDA_HUMAN	P35611-3	ADD1	Isoform 3 of Alpha-adducin OS=Homo sapiens OX=9606 GN=ADD1	846	21	C	UR	870.215	917.944	856.093	883.647	1002.56	1071.25	1039.18	1068.93	1048.21	1040.48	993.051	1037.36	1037.32	1020.61	999.882	1039.07	8.74269	9.2222	8.60081	8.87763	10.0723	10.7624	10.4402	10.7391	10.531	10.4533	9.97677	10.4219	10.4215	10.2536	10.0454	10.4391	0.986667	1.04078	0.970655	1.0019	1.13672	1.21461	1.17825	1.21197	1.18849
174	sp|Q9UEY8|ADDG_HUMAN	Q9UEY8	ADD3	Gamma-adducin OS=Homo sapiens OX=9606 GN=ADD3 PE=1 SV=1	4814	14	C	UR	787.326	682.13	790.739	754.068	830.218	818.01	790.939	748.5	869.104	782.148	856.647	833.638	822.842	814.266	844.202	767.394	9.8476	8.53185	9.89029	9.43161	10.3841	10.2314	9.89278	9.36197	10.8705	9.78283	10.7146	10.4269	10.2918	10.1846	10.559	9.5983	1.0448	0.905203	1.04933	1.00067	1.10172	1.08552	1.04959	0.993277	1.15332
175	sp|Q8IWK6|AGRA3_HUMAN	Q8IWK6	ADGRA3	Adhesion G protein-coupled receptor A3 OS=Homo sapiens OX=9606 GN=ADGRA3 PE=1 SV=2	5515	13	C	UR	760.949	727.902	744.343	719.999	695.944	714.091	731.155	692.51	746.651	680.529	738.961	723.888	711.097	721.983	693.605	697.475	10.5861	10.1264	10.3551	10.0164	9.68179	9.93425	10.1716	9.63402	10.3872	9.46734	10.2802	10.0705	9.89259	10.044	9.64925	9.70309	1.03068	0.985919	1.00819	0.975214	0.942633	0.967212	0.990325	0.937982	1.01131
176	sp|Q9UHX3|AGRE2_HUMAN	Q9UHX3	ADGRE2	Adhesion G protein-coupled receptor E2 OS=Homo sapiens OX=9606 GN=ADGRE2 PE=1 SV=2	1194	3	C	UR	161.466	131.908	169.113	136.737	142.803	138.079	118.914	164.199	122.8	158.33	160.457	142.445	136.304	144.152	137.581	150.943	11.1537	9.11193	11.6819	9.44547	9.86449	9.53818	8.21429	11.3425	8.48276	10.937	11.084	9.83979	9.41557	9.95772	9.5038	10.4268	1.07783	0.880528	1.12888	0.912759	0.953251	0.921718	0.793785	1.09608	0.819727
177	sp|P48960|AGRE5_HUMAN	P48960	ADGRE5	Adhesion G protein-coupled receptor E5 OS=Homo sapiens OX=9606 GN=ADGRE5 PE=1 SV=4	5790	14	C	UR	657.502	627.85	605.026	649.643	1037.73	967.349	1004.73	1043.02	949.37	1039.05	1012.61	952.822	959.422	1013.21	983.893	1011.42	7.24787	6.92101	6.66941	7.16124	11.4393	10.6634	11.0755	11.4976	10.4652	11.4538	11.1624	10.5033	10.576	11.169	10.8458	11.1492	1.03543	0.988733	0.952789	1.02305	1.63421	1.52337	1.58224	1.64254	1.49506
178	sp|Q5T601|AGRF1_HUMAN	Q5T601	ADGRF1	Adhesion G-protein coupled receptor F1 OS=Homo sapiens OX=9606 GN=ADGRF1 PE=1 SV=2	7571	2	C	UR	125.39	133.578	131.13	131.801	111.602	115.42	124.987	106.283	130.706	117.105	135.275	119.559	128.818	129.297	134.267	134.637	9.98202	10.6338	10.439	10.4924	8.88436	9.18829	9.94995	8.46093	10.4052	9.3225	10.769	9.51782	10.2549	10.2931	10.6887	10.7182	0.96103	1.02378	1.00502	1.01017	0.855351	0.884612	0.957942	0.814585	1.00177
179	sp|Q9Y653|AGRG1_HUMAN	Q9Y653	ADGRG1	Adhesion G-protein coupled receptor G1 OS=Homo sapiens OX=9606 GN=ADGRG1 PE=1 SV=2	4940	5	C	UR	380.306	592.981	326.767	422.837	591.395	585.525	1010.11	455.915	773.668	694.303	519.811	572.2	537.045	752.251	912.704	524.206	6.30426	9.82974	5.41676	7.00929	9.80346	9.70615	16.7445	7.55762	12.825	11.5093	8.61682	9.48526	8.9025	12.4699	15.1297	8.68967	0.882949	1.37671	0.758648	0.981691	1.37303	1.3594	2.34516	1.05849	1.79621
180	sp|Q86SQ4-3|AGRG6_HUMAN	Q86SQ4-3	ADGRG6	Isoform 3 of Adhesion G-protein coupled receptor G6 OS=Homo sapiens OX=9606 GN=ADGRG6	7444	8	C	UR	207.681	210.579	201.972	210.599	232.38	228.602	229.848	242.804	213.632	219.915	234.061	220.735	199.261	214.942	216.443	193.379	9.55725	9.6906	9.29452	9.69155	10.6939	10.52	10.5774	11.1736	9.83111	10.1202	10.7712	10.158	9.16978	9.89138	9.96049	8.89907	0.999871	1.01382	0.972385	1.01392	1.11878	1.1006	1.10659	1.16897	1.02852
181	sp|O94910|AGRL1_HUMAN	O94910	ADGRL1	Adhesion G protein-coupled receptor L1 OS=Homo sapiens OX=9606 GN=ADGRL1 PE=1 SV=1	2122	1	C	UR	16.7257	26.2402	22.9459	22.5259	29.5585	20.0192	22.9849	27.9658	23.7071	22.9714	29.9131	24.4002	25.7484	20.5143	30.6115	26.2917	6.8073	10.6797	9.3389	9.16796	12.0302	8.14773	9.35478	11.382	9.64872	9.34928	12.1745	9.93079	10.4795	8.34924	12.4588	10.7006	0.756496	1.18683	1.03783	1.01884	1.33692	0.905459	1.0396	1.26488	1.07226
182	sp|P11766|ADHX_HUMAN	P11766	ADH5	Alcohol dehydrogenase class-3 OS=Homo sapiens OX=9606 GN=ADH5 PE=1 SV=4	461	26	C	UR	1628.59	1786.24	1538.67	1701.51	1685.77	1673.6	1841	1573.12	1742.97	1693.33	1629	1595.01	1657.36	1725.05	1808.81	1670.28	9.6687	10.6047	9.13486	10.1016	10.0081	9.93592	10.9297	9.3394	10.3478	10.0531	9.67111	9.46934	9.83951	10.2414	10.7387	9.91618	0.978865	1.07362	0.924819	1.02269	1.01323	1.00592	1.10653	0.945527	1.04762
183	sp|Q9BV57|MTND_HUMAN	Q9BV57	ADI1	Acireductone dioxygenase OS=Homo sapiens OX=9606 GN=ADI1 PE=1 SV=1	5209	10	C	UR	470.046	597.773	462.365	478.525	468.942	460.647	494.589	442.785	536.792	506.888	463.635	497.266	460.26	493.42	494.495	451.19	9.66723	12.2941	9.50927	9.84162	9.64453	9.47393	10.172	9.10657	11.04	10.425	9.53537	10.227	9.46596	10.148	10.1701	9.27944	0.936016	1.19036	0.920721	0.952901	0.933819	0.9173	0.984889	0.881731	1.06893
184	sp|Q96A54|PAQR1_HUMAN	Q96A54	ADIPOR1	Adiponectin receptor protein 1 OS=Homo sapiens OX=9606 GN=ADIPOR1 PE=1 SV=1	7515	4	C	UR	227.82	239.062	224.808	235.423	217.56	213.566	236.905	191.207	243.522	213.471	203.971	223.684	231.261	248.893	262.688	227.529	10.0103	10.5043	9.87795	10.3444	9.55946	9.384	10.4095	8.40153	10.7002	9.37981	8.96238	9.82856	10.1615	10.9362	11.5424	9.9975	0.982922	1.03143	0.969926	1.01573	0.938653	0.921425	1.02212	0.824955	1.05067
185	sp|Q15847|ADIRF_HUMAN	Q15847	ADIRF	Adipogenesis regulatory factor OS=Homo sapiens OX=9606 GN=ADIRF PE=1 SV=1	3272	14	C	UR	430.229	518.425	396.47	382.991	645.708	611.224	563.016	788.345	558.675	510.588	650.869	581.357	671.502	580.355	552.641	627.596	7.58949	9.14532	6.99396	6.75619	11.3907	10.7824	9.93193	13.9069	9.85535	9.00708	11.4817	10.2555	11.8457	10.2378	9.74891	11.0712	0.995834	1.19998	0.917693	0.886495	1.4946	1.41478	1.30319	1.82475	1.29314
186	sp|P55263|ADK_HUMAN	P55263	ADK	Adenosine kinase OS=Homo sapiens OX=9606 GN=ADK PE=1 SV=2	764	16	C	UR	680.896	693.625	761.654	720.481	743.576	764.399	714.23	761.304	734.459	851.278	783.879	756.814	705.656	700.506	766.402	761.22	9.15461	9.32576	10.2404	9.68683	9.99735	10.2773	9.60278	10.2357	9.87476	11.4454	10.5392	10.1753	9.48751	9.41827	10.3042	10.2346	0.953417	0.971241	1.0665	1.00885	1.04118	1.07034	1.00009	1.06601	1.02842
187	sp|P35318|ADML_HUMAN	P35318	ADM	Pro-adrenomedullin OS=Homo sapiens OX=9606 GN=ADM PE=1 SV=1	7983	2	C	UR	22.0486	30.7395	22.864	32.0757	64.9057	67.1307	82.0004	60.0625	83.6296	78.2776	61.6097	73.7563	60.5814	92.4979	80.2676	58.5365	3.6332	5.0653	3.76757	5.28548	10.6953	11.0619	13.5121	9.89718	13.7806	12.8987	10.1521	12.1537	9.98268	15.2419	13.2266	9.64573	0.818678	1.14138	0.848955	1.19099	2.40999	2.4926	3.04472	2.23016	3.10522
188	sp|Q9H2P0|ADNP_HUMAN	Q9H2P0	ADNP	Activity-dependent neuroprotector homeobox protein OS=Homo sapiens OX=9606 GN=ADNP PE=1 SV=1	4721	29	C	UR	1527.96	1352.32	1727.63	1622.53	1572.51	1519.52	1458.73	1721.89	1476.48	1432.1	1685.62	1533.56	1677.21	1392.15	1469.5	1595.44	9.87168	8.73694	11.1617	10.4827	10.1595	9.81713	9.42443	11.1246	9.53906	9.25238	10.8903	9.90789	10.8359	8.99423	9.49399	10.3077	0.980965	0.868204	1.10915	1.04168	1.00956	0.975544	0.936521	1.10547	0.947912
189	sp|Q6IQ32|ADNP2_HUMAN	Q6IQ32	ADNP2	Activity-dependent neuroprotector homeobox protein 2 OS=Homo sapiens OX=9606 GN=ADNP2 PE=1 SV=1	4839	7	C	UR	662.573	728.02	594.997	614.417	486.104	501.084	618.059	396.424	575.804	540.983	459.6	486.592	503.905	581.594	575.871	495.804	12.017	13.204	10.7914	11.1436	8.81639	9.08807	11.2096	7.18987	10.4433	9.81171	8.33568	8.82524	9.13924	10.5483	10.4445	8.99231	1.01934	1.12003	0.915378	0.945254	0.747851	0.770896	0.950858	0.609881	0.88585
190	sp|Q96SZ5|AEDO_HUMAN	Q96SZ5	ADO	2-aminoethanethiol dioxygenase OS=Homo sapiens OX=9606 GN=ADO PE=1 SV=2	1286	11	C	UR	264.699	264.536	302.002	300.477	256.426	311.885	284.621	289.945	256.372	300.03	309.272	269.714	282.745	283.46	279.352	274.785	9.34853	9.34278	10.666	10.6121	9.05636	11.015	10.0521	10.2402	9.05443	10.5963	10.9227	9.52564	9.98586	10.0111	9.86604	9.70475	0.935569	0.934993	1.06741	1.06202	0.906329	1.10234	1.00598	1.0248	0.906136
191	sp|P29275|AA2BR_HUMAN	P29275	ADORA2B	Adenosine receptor A2b OS=Homo sapiens OX=9606 GN=ADORA2B PE=1 SV=1	8567	1	C	UR	32.2339	26.0401	28.9155	33.2525	38.2253	32.3188	25.4974	33.2713	36.3226	35.7964	29.067	29.5423	35.6831	35.7976	26.508	35.3225	10.0379	8.1091	9.00454	10.3551	11.9037	10.0644	7.94011	10.361	11.3112	11.1473	9.05172	9.19972	11.112	11.1477	8.25483	10.9997	1.07052	0.864817	0.960314	1.10435	1.2695	1.07334	0.846795	1.10497	1.20631
192	sp|Q9BRR6|ADPGK_HUMAN	Q9BRR6	ADPGK	ADP-dependent glucokinase OS=Homo sapiens OX=9606 GN=ADPGK PE=1 SV=1	3570	9	C	UR	466.317	357.087	403.989	364.348	393.627	385.028	343.387	439.528	366.309	455.757	446.706	391.386	382.032	387.328	367.82	390.14	11.7668	9.01054	10.194	9.19376	9.93257	9.7156	8.66483	11.0908	9.24324	11.5003	11.2719	9.87601	9.63999	9.77363	9.28137	9.84459	1.17184	0.89735	1.01521	0.915596	0.989174	0.967565	0.862921	1.10452	0.920524
193	sp|P54922|ADPRH_HUMAN	P54922	ADPRH	ADP-ribosylhydrolase ARH1 OS=Homo sapiens OX=9606 GN=ADPRH PE=1 SV=1	7364	4	C	UR	311.019	305.385	319.037	330.557	350.831	351.671	391.89	279.773	397.81	349.024	333.399	353.892	325.683	360.807	378.593	314.675	9.12406	8.95878	9.35929	9.69723	10.292	10.3166	11.4965	8.20743	11.6701	10.239	9.78059	10.3818	9.55423	10.5846	11.1064	9.2313	0.982684	0.964882	1.00802	1.04442	1.10847	1.11113	1.2382	0.883961	1.2569
194	sp|Q3LIE5|ADPRM_HUMAN	Q3LIE5	ADPRM	Manganese-dependent ADP-ribose/CDP-alcohol diphosphatase OS=Homo sapiens OX=9606 GN=ADPRM PE=1 SV=1	6845	2	C	UR	229.994	215.362	263.386	232.87	293.069	268.646	245.168	288.227	293.344	280.162	326.85	309.449	313.083	265.011	270.555	304.308	8.3644	7.83228	9.5788	8.46901	10.6583	9.77011	8.91625	10.4822	10.6683	10.1889	11.8869	11.254	11.3862	9.63789	9.8395	11.067	0.977021	0.914866	1.11887	0.98924	1.24497	1.14122	1.04148	1.2244	1.24613
195	sp|Q9NX46|ADPRS_HUMAN	Q9NX46	ADPRS	ADP-ribosylhydrolase ARH3 OS=Homo sapiens OX=9606 GN=ADPRS PE=1 SV=1	3238	10	C	UR	619.005	647.311	631.843	672.57	691.531	758.286	650.31	799.902	646.631	707.568	687.371	739.518	703.865	724.369	631.749	724.295	8.97424	9.38461	9.16036	9.75082	10.0257	10.9935	9.42809	11.5969	9.37476	10.2582	9.96539	10.7214	10.2045	10.5018	9.15899	10.5007	0.963158	1.0072	0.983134	1.04651	1.07601	1.17988	1.01187	1.24463	1.00614
196	sp|Q16186|ADRM1_HUMAN	Q16186	ADRM1	Proteasomal ubiquitin receptor ADRM1 OS=Homo sapiens OX=9606 GN=ADRM1 PE=1 SV=2	3337	8	C	UR	704.577	916.216	587.352	723.895	674.489	727.173	847.541	588.414	718.03	719.256	603.402	622.323	600.474	795.189	815.692	634.488	9.99532	12.9977	8.33233	10.2694	9.56849	10.3159	12.0234	8.3474	10.1862	10.2036	8.56002	8.82844	8.51849	11.2808	11.5716	9.00101	0.961211	1.24994	0.801287	0.987565	0.920164	0.992037	1.15625	0.802737	0.979564
197	sp|P30566|PUR8_HUMAN	P30566	ADSL	Adenylosuccinate lyase OS=Homo sapiens OX=9606 GN=ADSL PE=1 SV=2	354	25	C	UR	1573.35	1646.86	1637.06	1638.73	1494.54	1561.17	1477.9	1581.48	1509.94	1512.38	1537.18	1562.54	1554.39	1497.14	1577.87	1542.3	10.1079	10.5802	10.5172	10.5279	9.60161	10.0297	9.4947	10.1602	9.70055	9.71621	9.87557	10.0385	9.98609	9.61831	10.137	9.90844	0.968812	1.01408	1.00804	1.00907	0.920285	0.961315	0.910038	0.97382	0.929767
198	sp|Q8N142|PURA1_HUMAN	Q8N142	ADSS1	Adenylosuccinate synthetase isozyme 1 OS=Homo sapiens OX=9606 GN=ADSS1 PE=1 SV=1	2297	9	C	UR	396.655	390.671	408.111	391.219	365.819	405.731	403.142	380.031	411.093	371.58	395.429	392.831	378.973	389.162	386.496	382.32	10.1556	10.0024	10.4489	10.0164	9.36607	10.3879	10.3216	9.72993	10.5252	9.51357	10.1242	10.0577	9.70285	9.96373	9.89546	9.78856	0.999977	0.984893	1.02886	0.986273	0.922239	1.02286	1.01633	0.958067	1.03638
199	sp|P30520|PURA2_HUMAN	P30520	ADSS2	Adenylosuccinate synthetase isozyme 2 OS=Homo sapiens OX=9606 GN=ADSS2 PE=1 SV=3	2297	14	C	UR	788.619	634.111	736.694	664.34	719.885	704.162	639.822	680.708	653.856	615.36	688.492	668.302	727.169	613.106	636.491	641.121	11.67	9.38361	10.9016	9.83093	10.6529	10.4202	9.46812	10.0731	9.67579	9.10612	10.1883	9.88957	10.7607	9.07277	9.41882	9.48734	1.11712	0.89825	1.04356	0.94107	1.01975	0.99748	0.906339	0.964256	0.926219
200	sp|Q8IUX7|AEBP1_HUMAN	Q8IUX7	AEBP1	Adipocyte enhancer-binding protein 1 OS=Homo sapiens OX=9606 GN=AEBP1 PE=1 SV=1	2458	1	C	UR	9.5563	9.73704	8.84937	8.82048	10.8449	8.50881	11.8227	8.90006	7.04513	7.00102	11.9851	16.6131	9.68057	8.55914	8.39935	9.20999	9.83076	10.0167	9.10352	9.07381	11.1564	8.75318	12.1622	9.15567	7.24746	7.20209	12.3293	17.0902	9.9586	8.80496	8.64058	9.47451	1.03414	1.0537	0.957641	0.954515	1.17359	0.920787	1.2794	0.963127	0.762394
201	sp|Q6ZN18|AEBP2_HUMAN	Q6ZN18	AEBP2	Zinc finger protein AEBP2 OS=Homo sapiens OX=9606 GN=AEBP2 PE=1 SV=2	5687	4	C	UR	89.5457	67.8334	107.458	91.1749	61.645	55.9614	61.0934	50.3935	60.9103	64.9062	67.4095	55.49	68.2376	61.9979	61.2739	59.7447	13.204	10.0024	15.8453	13.4442	9.08987	8.2518	9.00853	7.43078	8.98154	9.57076	9.93987	8.18228	10.062	9.14191	9.03516	8.80967	1.0061	0.762147	1.20735	1.0244	0.692616	0.628758	0.686419	0.566199	0.684362
202	sp|Q8WTP8-2|AEN_HUMAN	Q8WTP8-2	AEN	Isoform 2 of Apoptosis-enhancing nuclease OS=Homo sapiens OX=9606 GN=AEN	5259	3	C	UR	480.969	303.183	441.157	338.494	292.657	302.574	205.143	266.529	262.928	234.361	292.612	306.663	232.697	225.059	219.491	257.613	16.5064	10.405	15.1401	11.6168	10.0437	10.3841	7.04031	9.14702	9.02345	8.04305	10.0422	10.5244	7.98595	7.72381	7.53272	8.84104	1.23025	0.775501	1.12842	0.865822	0.748579	0.773943	0.524727	0.681745	0.672535
203	sp|Q8N556-2|AFAP1_HUMAN	Q8N556-2	AFAP1	Isoform 2 of Actin filament-associated protein 1 OS=Homo sapiens OX=9606 GN=AFAP1	2693	9	C	UR	1227.61	1155.81	1195.97	1155.03	1058.87	1035.46	1096.3	991.989	1102.68	1045.02	1158.65	1051.39	1139.64	1092.28	1048.63	1072.42	11.1425	10.4908	10.8554	10.4838	9.61093	9.39844	9.95063	9.00389	10.0086	9.48519	10.5166	9.54305	10.3441	9.91416	9.51801	9.73395	1.03718	0.976513	1.01045	0.975859	0.894613	0.874834	0.926234	0.838108	0.931631
205	sp|P55196-1|AFAD_HUMAN	P55196-1	AFDN	Isoform 2 of Afadin OS=Homo sapiens OX=9606 GN=AFDN	1029	2	C	UR	20.6911	20.9594	18.9559	20.5464	23.5991	27.395	24.1646	23.8823	27.6005	27.016	20.9104	21.4626	21.9929	23.4828	23.9896	21.8406	8.98419	9.1007	8.23075	8.92135	10.2469	11.8951	10.4924	10.3698	11.9843	11.7305	9.07941	9.31917	9.54944	10.1964	10.4164	9.48332	1.01986	1.03308	0.93433	1.01273	1.16319	1.35029	1.19106	1.17715	1.36042
204	sp|P55196-5|AFAD_HUMAN	P55196-5	AFDN	Isoform 5 of Afadin OS=Homo sapiens OX=9606 GN=AFDN	1029	33	C	UR	1607.27	1568.49	1582.33	1597.27	1731.07	1725.66	1716.42	1675.8	1715.34	1673.73	1711.35	1722.78	1727.42	1634.29	1694.95	1659.86	9.61572	9.38372	9.46652	9.55591	10.3564	10.324	10.2687	10.0257	10.2623	10.0133	10.2384	10.3068	10.3345	9.77736	10.1403	9.93036	1.0116	0.987191	0.995903	1.00531	1.08952	1.08611	1.0803	1.05473	1.07962
206	sp|P51825-2|AFF1_HUMAN	P51825-2	AFF1	Isoform 2 of AF4/FMR2 family member 1 OS=Homo sapiens OX=9606 GN=AFF1	5598	11	C	UR	492.933	475.384	554.189	516.184	624.909	613.733	583.257	635.027	609.763	570.215	626.626	616.325	618.51	603.193	645.928	605.112	8.39813	8.09914	9.44175	8.79427	10.6466	10.4562	9.93699	10.819	10.3886	9.71478	10.6759	10.5004	10.5376	10.2766	11.0047	10.3093	0.967157	0.932724	1.08734	1.01278	1.2261	1.20417	1.14438	1.24595	1.19638
207	sp|Q9UHB7|AFF4_HUMAN	Q9UHB7	AFF4	AF4/FMR2 family member 4 OS=Homo sapiens OX=9606 GN=AFF4 PE=1 SV=1	5345	16	C	UR	786.432	850.062	751.932	794.52	936.25	1009.86	970.335	845.322	967.064	978.887	853.065	956.267	916.164	1013.34	925.656	932.037	8.68554	9.38828	8.30452	8.77487	10.3402	11.1531	10.7166	9.33594	10.6805	10.8111	9.42145	10.5612	10.1183	11.1915	10.2232	10.2936	0.988307	1.06827	0.944951	0.998471	1.17658	1.26909	1.21942	1.06231	1.21531
208	sp|Q8WV93|AFG1L_HUMAN	Q8WV93	AFG1L	AFG1-like ATPase OS=Homo sapiens OX=9606 GN=AFG1L PE=1 SV=2	2272	5	C	UR	267.319	247.693	265.346	274.132	292.777	309.025	273.386	310.934	293.444	318.322	278.862	310.287	326.182	320.148	280.387	332.734	9.09833	8.43033	9.03117	9.33022	9.96479	10.5178	9.30484	10.5828	9.9875	10.8343	9.4912	10.5608	11.1018	10.8964	9.54311	11.3248	1.01402	0.939573	1.00654	1.03987	1.11059	1.17223	1.03704	1.17947	1.11312
209	sp|Q9Y4W6|AFG32_HUMAN	Q9Y4W6	AFG3L2	AFG3-like protein 2 OS=Homo sapiens OX=9606 GN=AFG3L2 PE=1 SV=2	71	31	C	UR	2078.89	2055.83	2002.73	1986.13	2066.63	2000.66	2026.21	1998.35	2000.29	1991.7	2004.97	1950.96	2008.27	2035.51	1998.43	2000.14	10.3281	10.2135	9.94969	9.86723	10.2672	9.93942	10.0664	9.92793	9.93758	9.89488	9.9608	9.69247	9.97719	10.1126	9.92835	9.93683	1.02363	1.01228	0.986131	0.977959	1.0176	0.985114	0.997695	0.983975	0.984932
210	sp|P43652|AFAM_HUMAN	P43652	AFM	Afamin OS=Homo sapiens OX=9606 GN=AFM PE=1 SV=1	7045	1	C	UR	20.2343	23.9034	22.8353	47.6742	32.8446	35.9256	31.3045	60.3846	59.7932	47.1053	38.4895	94.0334	34.2109	38.4352	73.9734	57.8239	4.50294	5.31948	5.08178	10.6094	7.30925	7.99489	6.96651	13.438	13.3064	10.4828	8.56546	20.9262	7.6133	8.55337	16.462	12.8681	0.705967	0.833982	0.796716	1.66334	1.14594	1.25343	1.0922	2.1068	2.08616
211	sp|P02771|FETA_HUMAN	P02771	AFP	Alpha-fetoprotein OS=Homo sapiens OX=9606 GN=AFP PE=1 SV=1	7569	4	C	UR	90.4867	99.7502	111.683	147.369	113.272	148.047	132.056	238.074	287.525	200.022	157.671	379.991	143.959	154.76	373.208	259.014	4.76734	5.25539	5.88407	7.76423	5.96781	7.79994	6.95742	12.543	15.1484	10.5383	8.30697	20.02	7.58453	8.15363	19.6627	13.6463	0.805599	0.888072	0.994307	1.31202	1.00846	1.31806	1.17569	2.11956	2.55982
212	sp|Q6ULP2-9|AFTIN_HUMAN	Q6ULP2-9	AFTPH	Isoform 5 of Aftiphilin OS=Homo sapiens OX=9606 GN=AFTPH	4426	19	C	UR	942.685	946.107	1023.6	982.373	915.014	949.053	973.44	882.776	959.151	901.405	941.607	906.371	909.068	869.06	956.403	868.757	10.1046	10.1412	10.9719	10.53	9.80797	10.1728	10.4342	9.46241	10.2811	9.66209	10.093	9.71532	9.74423	9.31538	10.2516	9.31214	0.968155	0.971669	1.05126	1.00892	0.939737	0.974695	0.999741	0.906628	0.985066
213	sp|Q9UPQ3|AGAP1_HUMAN	Q9UPQ3	AGAP1	Arf-GAP with GTPase, ANK repeat and PH domain-containing protein 1 OS=Homo sapiens OX=9606 GN=AGAP1 PE=1 SV=4	4375	9	C	UR	242.753	235.504	259.962	243.417	274.744	292.677	257.173	281.392	273.426	264.66	267.598	273.144	255.524	271.514	260.321	263.552	9.20966	8.93465	9.86254	9.23485	10.4233	11.1037	9.75675	10.6756	10.3733	10.0408	10.1523	10.3627	9.69416	10.3008	9.87618	9.99875	0.989177	0.959639	1.0593	0.991882	1.11953	1.19261	1.04794	1.14662	1.11416
214	sp|Q99490-2|AGAP2_HUMAN	Q99490-2	AGAP2	Isoform 2 of Arf-GAP with GTPase, ANK repeat and PH domain-containing protein 2 OS=Homo sapiens OX=9606 GN=AGAP2	2551	12	C	UR	472.99	471.659	518.23	463.186	634.425	600.11	584.291	530.509	589.645	552.788	599.96	618.79	583.721	575.712	579.703	568.397	8.46125	8.43744	9.27054	8.28586	11.3491	10.7353	10.4523	9.49019	10.5481	9.88875	10.7326	11.0694	10.4421	10.2988	10.3702	10.168	0.982293	0.979529	1.07625	0.961932	1.31756	1.24629	1.21344	1.10175	1.22456
215	sp|Q96P47-4|AGAP3_HUMAN	Q96P47-4	AGAP3	Isoform 4 of Arf-GAP with GTPase, ANK repeat and PH domain-containing protein 3 OS=Homo sapiens OX=9606 GN=AGAP3	4375	10	C	UR	380.319	481.424	404.547	455.735	389.725	388.48	438.413	388.828	378.763	405.792	385.917	356.324	340.682	377.825	477.459	388.474	9.45081	11.9632	10.0529	11.3249	9.68456	9.65361	10.8944	9.66226	9.41216	10.0838	9.58992	8.85455	8.46584	9.38884	11.8647	9.65347	0.883423	1.11827	0.939701	1.0586	0.905272	0.902379	1.01837	0.903188	0.879809
216	sp|P52594-4|AGFG1_HUMAN	P52594-4	AGFG1	Isoform 4 of Arf-GAP domain and FG repeat-containing protein 1 OS=Homo sapiens OX=9606 GN=AGFG1	2126	16	C	UR	1692.38	1669.47	1822.16	1736.84	1774.92	1790.89	1745.95	1815.77	1688.61	1699.94	1762.44	1712.64	1750.89	1565.31	1616.46	1732.75	9.81893	9.686	10.5719	10.0769	10.2978	10.3904	10.1298	10.5348	9.79704	9.86279	10.2254	9.93647	10.1584	9.08169	9.37848	10.0531	0.978134	0.964892	1.05314	1.00383	1.02584	1.03507	1.0091	1.04945	0.975953
217	sp|O95081|AGFG2_HUMAN	O95081	AGFG2	Arf-GAP domain and FG repeat-containing protein 2 OS=Homo sapiens OX=9606 GN=AGFG2 PE=1 SV=2	2126	3	C	UR	82.1311	81.7099	100.261	104.521	82.3634	79.3492	91.8063	67.3404	87.4155	76.0052	81.0368	79.5145	82.8201	85.9584	79.6685	78.1066	9.80664	9.75635	11.9714	12.4801	9.83438	9.47447	10.9619	8.04059	10.4376	9.0752	9.67598	9.49421	9.88891	10.2636	9.51261	9.32611	0.891221	0.88665	1.08795	1.13418	0.893742	0.861034	0.996209	0.730724	0.948563
218	sp|Q8N302|AGGF1_HUMAN	Q8N302	AGGF1	Angiogenic factor with G patch and FHA domains 1 OS=Homo sapiens OX=9606 GN=AGGF1 PE=1 SV=2	4772	8	C	UR	187.931	201.373	236.524	193.832	173.163	187.183	197.88	194.134	187.355	184.286	194.267	191.546	200.155	179.382	195.927	195.449	9.69845	10.3922	12.2061	10.003	8.93634	9.65986	10.2119	10.0186	9.66874	9.51036	10.0254	9.885	10.3293	9.25724	10.1111	10.0864	0.917117	0.982716	1.15425	0.945916	0.845049	0.913467	0.965671	0.947389	0.914307
219	sp|Q53H12|AGK_HUMAN	Q53H12	AGK	Acylglycerol kinase, mitochondrial OS=Homo sapiens OX=9606 GN=AGK PE=1 SV=2	139	10	C	UR	720.118	675.884	689.871	680.604	715.122	671.565	690.681	619.894	768.152	718.939	731.584	727.046	680.439	680.239	690.548	674.096	10.3477	9.71204	9.91302	9.77987	10.2759	9.64997	9.92466	8.9075	11.0379	10.3307	10.5124	10.4472	9.77749	9.77462	9.92276	9.68635	1.04121	0.977249	0.997472	0.984074	1.03398	0.971003	0.998643	0.896294	1.11066
220	sp|P35573|GDE_HUMAN	P35573	AGL	Glycogen debranching enzyme OS=Homo sapiens OX=9606 GN=AGL PE=1 SV=3	2795	34	C	UR	2029.95	1977.73	2035.5	1992.9	2112.81	2121.17	2155.93	1969.21	2164.74	2022.1	2123.36	2118.6	2071.17	2084.39	2145.29	2032.55	9.79546	9.54346	9.82227	9.61668	10.1953	10.2356	10.4034	9.50234	10.4459	9.75757	10.2462	10.2232	9.99438	10.0582	10.352	9.80799	1.01042	0.984424	1.01318	0.991976	1.05166	1.05582	1.07313	0.980182	1.07751
221	sp|Q9UL18|AGO1_HUMAN	Q9UL18	AGO1	Protein argonaute-1 OS=Homo sapiens OX=9606 GN=AGO1 PE=1 SV=3	2361	8	C	UR	144.349	162.281	155.786	157.173	181.278	176.296	168.145	174.386	158.221	179.356	200.188	182.823	168.453	167.584	157.469	179.599	8.51181	9.5692	9.18623	9.26801	10.6894	10.3956	9.91501	10.283	9.32981	10.5761	11.8044	10.7805	9.93315	9.88191	9.28543	10.5904	0.931901	1.04767	1.00574	1.01469	1.17031	1.13815	1.08553	1.12582	1.02146
222	sp|Q9UKV8|AGO2_HUMAN	Q9UKV8	AGO2	Protein argonaute-2 OS=Homo sapiens OX=9606 GN=AGO2 PE=1 SV=3	2361	21	C	UR	970.679	1019.1	955.12	967.995	927.235	963.126	1043.24	912.744	978.878	1130.12	994.492	1004.93	947.295	980.356	991.865	1007.48	9.83299	10.3235	9.67538	9.8058	9.3929	9.75647	10.5681	9.2461	9.91605	11.4481	10.0742	10.18	9.59611	9.93102	10.0476	10.2057	0.992287	1.04179	0.976382	0.989543	0.947876	0.984566	1.06647	0.933062	1.00067
223	sp|Q9H9G7|AGO3_HUMAN	Q9H9G7	AGO3	Protein argonaute-3 OS=Homo sapiens OX=9606 GN=AGO3 PE=1 SV=2	2361	11	C	UR	868.348	808.009	809.338	838.833	866.222	916.558	823.058	898.667	829.833	895.105	832.696	877.764	832.306	884.766	890.398	883.28	10.1006	9.39875	9.4142	9.75729	10.0759	10.6614	9.5738	10.4533	9.6526	10.4118	9.68591	10.2101	9.68136	10.2916	10.3571	10.2743	1.04478	0.972179	0.973777	1.00927	1.04222	1.10278	0.990286	1.08126	0.998437
224	sp|Q99943|PLCA_HUMAN	Q99943	AGPAT1	1-acyl-sn-glycerol-3-phosphate acyltransferase alpha OS=Homo sapiens OX=9606 GN=AGPAT1 PE=1 SV=2	7318	4	C	UR	244.164	257.291	233.131	227.941	249.614	250.763	237.452	252.261	286.951	281.983	249.917	280.488	277.975	240.192	250.628	263.118	9.56598	10.0803	9.13371	8.93037	9.7795	9.82453	9.30303	9.88322	11.2423	11.0477	9.79139	10.9891	10.8907	9.41037	9.81925	10.3086	1.01468	1.06923	0.968829	0.94726	1.03733	1.04211	0.986788	1.04833	1.19249
225	sp|O15120|PLCB_HUMAN	O15120	AGPAT2	1-acyl-sn-glycerol-3-phosphate acyltransferase beta OS=Homo sapiens OX=9606 GN=AGPAT2 PE=1 SV=1	8378	10	C	UR	311.77	264.45	334.979	312.477	433.586	384.623	388.137	407.798	394.445	387.19	449.817	426.305	468.309	372.319	349.78	416.833	8.1738	6.93318	8.78227	8.19234	11.3675	10.0838	10.1759	10.6914	10.3413	10.1511	11.793	11.1766	12.2778	9.76125	9.17032	10.9283	1.01913	0.864444	1.09499	1.02144	1.41733	1.25727	1.26876	1.33303	1.28938
226	sp|Q9NRZ7-3|PLCC_HUMAN	Q9NRZ7-3	AGPAT3	Isoform 3 of 1-acyl-sn-glycerol-3-phosphate acyltransferase gamma OS=Homo sapiens OX=9606 GN=AGPAT3	4711	10	C	UR	566.621	560.201	571.971	617.779	649.494	609.347	696.758	550.391	693.584	616.488	652.773	623.791	611.448	624.876	683.235	600.229	9.13078	9.02732	9.21699	9.95515	10.4662	9.81928	11.2279	8.86924	11.1767	9.93435	10.5191	10.052	9.85313	10.0695	11.01	9.67235	0.978379	0.967293	0.987617	1.06671	1.12147	1.05215	1.20308	0.950355	1.1976
227	sp|Q9NRZ5|PLCD_HUMAN	Q9NRZ5	AGPAT4	1-acyl-sn-glycerol-3-phosphate acyltransferase delta OS=Homo sapiens OX=9606 GN=AGPAT4 PE=1 SV=1	4678	3	C	UR	32.8856	62.9255	33.1476	42.7414	61.6236	76.6391	101.389	51.7579	73.9006	59.8739	62.13	66.5284	58.6482	78.9661	82.1075	51.6144	5.27817	10.0996	5.32022	6.86004	9.89065	12.3007	16.273	8.30719	11.8611	9.60983	9.97192	10.6779	9.4131	12.6741	13.1783	8.28416	0.766118	1.46594	0.772221	0.995723	1.43561	1.78542	2.362	1.20577	1.72162
228	sp|Q9NUQ2|PLCE_HUMAN	Q9NUQ2	AGPAT5	1-acyl-sn-glycerol-3-phosphate acyltransferase epsilon OS=Homo sapiens OX=9606 GN=AGPAT5 PE=1 SV=3	4088	10	C	UR	498.132	476.009	471.228	438.344	389.499	379.482	409.036	434.998	396.459	451.217	439.388	397.889	409.15	447.631	437.736	428.916	11.5423	11.0297	10.9189	10.157	9.02516	8.79306	9.47786	10.0794	9.18643	10.4553	10.1812	9.21958	9.48051	10.3722	10.1429	9.93851	1.05777	1.01079	1.00064	0.930809	0.827087	0.805816	0.868573	0.923704	0.841866
229	sp|O00116|ADAS_HUMAN	O00116	AGPS	Alkyldihydroxyacetonephosphate synthase, peroxisomal OS=Homo sapiens OX=9606 GN=AGPS PE=1 SV=1	687	26	C	UR	1716.81	1671.56	1765.83	1743.77	1776.03	1793.42	1681.41	1943.08	1640.53	1744.5	1824.92	1766.66	1775.48	1732.55	1670.82	1797.58	9.79462	9.53647	10.0743	9.94842	10.1325	10.2317	9.59265	11.0855	9.35943	9.95257	10.4114	10.079	10.1294	9.8844	9.53223	10.2554	0.995546	0.969306	1.02397	1.01118	1.02989	1.03997	0.975016	1.12675	0.951311
230	sp|O00468|AGRIN_HUMAN	O00468	AGRN	Agrin OS=Homo sapiens OX=9606 GN=AGRN PE=1 SV=6	2585	19	C	UR	365.543	383.414	345.107	372.371	604.451	621.464	630.541	562.515	639.593	622.646	591.464	591.656	547.527	597.676	624.053	551.766	6.76009	7.09058	6.38216	6.88637	11.1783	11.4929	11.6608	10.4028	11.8282	11.5148	10.9381	10.9417	10.1256	11.053	11.5408	10.204	0.997093	1.04584	0.941349	1.01572	1.64876	1.69517	1.71993	1.53438	1.74462
231	sp|Q9UPW5-3|CBPC1_HUMAN	Q9UPW5-3	AGTPBP1	Isoform 3 of Cytosolic carboxypeptidase 1 OS=Homo sapiens OX=9606 GN=AGTPBP1	6588	11	C	UR	768.898	761.144	866.914	792.587	767.496	778.929	790.163	796.521	863.387	836.223	886.386	881.008	810.141	754.955	811.605	806.98	9.48281	9.38718	10.6916	9.77496	9.46552	9.60652	9.74507	9.82348	10.6481	10.3131	10.9318	10.8655	9.99146	9.31085	10.0095	9.95247	0.964274	0.954549	1.0872	0.993982	0.962516	0.976853	0.990942	0.998916	1.08277
233	sp|Q6RW13-2|ATRAP_HUMAN	Q6RW13-2	AGTRAP	Isoform 2 of Type-1 angiotensin II receptor-associated protein OS=Homo sapiens OX=9606 GN=AGTRAP	7316	1	C	UR	30.6624	42.5252	37.6581	27.8923	36.1043	22.906	27.7665	31.4498	45.3835	33.5377	37.4025	33.1384	36.165	26.2294	34.816	34.6737	9.11367	12.6396	11.193	8.29033	10.7311	6.80826	8.25294	9.34769	13.4892	9.96828	11.117	9.84959	10.7492	7.79607	10.3482	10.3059	0.884038	1.22606	1.08573	0.804173	1.04093	0.66041	0.800546	0.906739	1.30847
232	sp|Q6RW13|ATRAP_HUMAN	Q6RW13	AGTRAP	Type-1 angiotensin II receptor-associated protein OS=Homo sapiens OX=9606 GN=AGTRAP PE=1 SV=1	7316	4	C	UR	163.603	265.544	128.636	168.333	154.989	143.658	254.739	109.084	177.133	154.287	125.87	149.609	129.027	176.664	223.224	129.905	9.8619	16.0068	7.7541	10.147	9.34266	8.6596	15.3555	6.57553	10.6775	9.30034	7.58739	9.01835	7.77768	10.6492	13.4558	7.83059	0.901251	1.46282	0.708625	0.927305	0.8538	0.791377	1.4033	0.600919	0.975787
234	sp|Q8WYP5-2|ELYS_HUMAN	Q8WYP5-2	AHCTF1	Isoform 2 of Protein ELYS OS=Homo sapiens OX=9606 GN=AHCTF1	583	36	C	UR	2047.07	1920.96	2098.53	2034.54	1962.06	1910.62	1846.04	2167.99	1859.95	1931.67	2030.54	1968.26	2030.59	1781.66	1895.55	2049.17	10.3862	9.74635	10.6473	10.3226	9.9549	9.69392	9.36626	10.9997	9.43682	9.80072	10.3023	9.98637	10.3026	9.03958	9.61742	10.3968	1.01076	0.948493	1.03617	1.00457	0.968788	0.943391	0.911503	1.07047	0.91837
235	sp|P23526|SAHH_HUMAN	P23526	AHCY	Adenosylhomocysteinase OS=Homo sapiens OX=9606 GN=AHCY PE=1 SV=4	2083	30	C	UR	1211.06	1465.07	1183.98	1321.26	1201.66	1317.06	1271.83	1383.37	1200.43	1301.55	1140.37	1244.81	1231.67	1347.51	1303.87	1332.95	9.47137	11.4579	9.25956	10.3332	9.39789	10.3004	9.94664	10.8189	9.3882	10.179	8.91853	9.7353	9.63256	10.5385	10.1972	10.4247	0.934934	1.13103	0.914026	1.02001	0.92768	1.01677	0.981848	1.06795	0.926724
236	sp|O43865|SAHH2_HUMAN	O43865	AHCYL1	S-adenosylhomocysteine hydrolase-like protein 1 OS=Homo sapiens OX=9606 GN=AHCYL1 PE=1 SV=2	2083	14	C	UR	446.33	479.121	457.319	511.855	562.181	511.441	543.669	532.054	464.552	537.127	566.058	541.536	516.459	558.35	605.309	538.254	8.53035	9.15705	8.74038	9.78268	10.7445	9.77476	10.3907	10.1687	8.87862	10.2657	10.8186	10.3499	9.87067	10.6713	11.5688	10.2872	0.942308	1.01154	0.965508	1.08065	1.1869	1.07977	1.14781	1.12329	0.98078
238	sp|Q96HN2-2|SAHH3_HUMAN	Q96HN2-2	AHCYL2	Isoform 2 of Adenosylhomocysteinase 3 OS=Homo sapiens OX=9606 GN=AHCYL2	2083	1	C	UR	10.9802	6.46707	6.64671	11.0988	14.1324	12.4141	10.9107	18.8601	12.6026	13.3873	11.8009	11.8641	13.6624	10.7624	13.6293	12.4897	9.16406	5.39741	5.54733	9.26302	11.7949	10.3608	9.10607	15.7406	10.5181	11.173	9.84905	9.90177	11.4026	8.98232	11.375	10.4239	1.24801	0.735046	0.755463	1.26148	1.60629	1.41099	1.24011	2.14363	1.43241
237	sp|Q96HN2|SAHH3_HUMAN	Q96HN2	AHCYL2	Adenosylhomocysteinase 3 OS=Homo sapiens OX=9606 GN=AHCYL2 PE=1 SV=1	2083	20	C	UR	1303.25	1398.4	1333.15	1507.1	1551.53	1532.99	1606.17	1826.88	1415.29	1658.55	1661.94	1636.47	1574.69	1535.48	1630.61	1628.05	8.40787	9.02175	8.60078	9.72298	10.0097	9.89003	10.3622	11.786	9.13069	10.7001	10.722	10.5577	10.1591	9.9061	10.5198	10.5033	0.940652	1.00933	0.962234	1.08778	1.11986	1.10647	1.15929	1.31859	1.02152
239	sp|Q5TGY3|AHDC1_HUMAN	Q5TGY3	AHDC1	AT-hook DNA-binding motif-containing protein 1 OS=Homo sapiens OX=9606 GN=AHDC1 PE=1 SV=1	1657	25	C	UR	843.093	795.496	855.092	828.62	966.531	986.825	909.097	962.743	998.314	960.893	1014.55	996.902	1003.84	943.824	938.666	929.478	9.03275	8.52281	9.1613	8.87769	10.3552	10.5727	9.73991	10.3147	10.6958	10.2948	10.8698	10.6806	10.755	10.112	10.0567	9.95827	1.01507	0.957766	1.02952	0.997646	1.16369	1.18812	1.09454	1.15913	1.20195
240	sp|Q8N157|AHI1_HUMAN	Q8N157	AHI1	Jouberin OS=Homo sapiens OX=9606 GN=AHI1 PE=1 SV=1	4177	3	C	UR	267.796	250.039	249.839	256.693	218.127	241.646	222.486	219.178	225.329	214.497	198.187	216.566	226.477	215.831	230.281	220.153	11.6651	10.8916	10.8829	11.1814	9.50155	10.526	9.69142	9.5473	9.81525	9.34341	8.63294	9.43354	9.86524	9.40153	10.0309	9.5898	1.0457	0.976365	0.975585	1.00235	0.851755	0.943593	0.868776	0.855856	0.879876
242	sp|Q09666-2|AHNK_HUMAN	Q09666-2	AHNAK	Isoform 2 of Neuroblast differentiation-associated protein AHNAK OS=Homo sapiens OX=9606 GN=AHNAK	455	1	C	UR	33.1786	35.2133	27.893	23.2758	45.0287	55.1544	47.9979	46.6329	62.743	62.0167	55.4649	59.165	61.0535	54.8403	55.9285	60.2127	6.75564	7.16994	5.67942	4.73929	9.1685	11.2302	9.77306	9.49513	12.7754	12.6275	11.2935	12.0468	12.4314	11.1663	11.3878	12.2602	1.11002	1.17809	0.933183	0.77871	1.50647	1.84523	1.60581	1.56014	2.09912
241	sp|Q09666|AHNK_HUMAN	Q09666	AHNAK	Neuroblast differentiation-associated protein AHNAK OS=Homo sapiens OX=9606 GN=AHNAK PE=1 SV=2	455	52	C	UR	2340.32	2489	2284.36	2319.7	3366.06	3428.89	3480.11	3332.51	3390.39	3265.64	3285.18	3352.1	3221.7	3332.89	3292.48	3157.72	7.58935	8.07149	7.40788	7.52247	10.9157	11.1194	11.2855	10.8069	10.9946	10.59	10.6534	10.8704	10.4475	10.8081	10.6771	10.2401	0.992357	1.0554	0.968629	0.983613	1.4273	1.45394	1.47566	1.41307	1.43762
243	sp|Q8IVF2|AHNK2_HUMAN	Q8IVF2	AHNAK2	Protein AHNAK2 OS=Homo sapiens OX=9606 GN=AHNAK2 PE=1 SV=2	455	45	C	UR	887.124	873.559	942.413	935.225	2373.79	2342.52	2228.37	2381.08	2718.24	2474.65	2763.45	2707.66	2328.9	2169.25	2201.94	2185.24	4.36558	4.29882	4.63766	4.60229	11.6815	11.5276	10.9659	11.7174	13.3766	12.1779	13.599	13.3245	11.4606	10.675	10.8359	10.7537	0.975311	0.960398	1.0361	1.02819	2.60977	2.57539	2.44988	2.61778	2.98846
244	sp|P35869|AHR_HUMAN	P35869	AHR	Aryl hydrocarbon receptor OS=Homo sapiens OX=9606 GN=AHR PE=1 SV=2	5605	10	C	UR	574.035	521.254	476.512	444.166	606.356	532.857	579.292	480.056	576.804	569.338	565.037	540.706	558.548	574.959	479.542	518.767	10.6819	9.69975	8.86716	8.26525	11.2834	9.91567	10.7797	8.93311	10.7335	10.5945	10.5145	10.0617	10.3937	10.6991	8.92356	9.65347	1.13898	1.03425	0.945475	0.881296	1.20311	1.05727	1.14941	0.952508	1.14447
245	sp|O95433|AHSA1_HUMAN	O95433	AHSA1	Activator of 90 kDa heat shock protein ATPase homolog 1 OS=Homo sapiens OX=9606 GN=AHSA1 PE=1 SV=1	947	26	C	UR	1874.93	2066.01	1824.18	1897.91	1881.87	1802.87	2039.61	1697.67	1864.58	1776.23	1670.42	1658.85	1725.58	1815	1912.98	1685.02	10.2758	11.323	9.99768	10.4018	10.3138	9.88087	11.1783	9.30433	10.2191	9.73487	9.15497	9.09152	9.45724	9.94735	10.4843	9.23497	0.978688	1.07843	0.9522	0.990684	0.982311	0.941074	1.06465	0.886163	0.973287
246	sp|Q96BJ3|AIDA_HUMAN	Q96BJ3	AIDA	Axin interactor, dorsalization-associated protein OS=Homo sapiens OX=9606 GN=AIDA PE=1 SV=1	4690	11	C	UR	405.592	370.199	450.386	394.353	451.204	451.564	409.859	471.308	474.49	445.669	528.194	476.623	512.103	426.425	435.272	481.367	9.03247	8.24426	10.03	8.78218	10.0482	10.0562	9.12749	10.4959	10.5668	9.92498	11.7628	10.6143	11.4044	9.49642	9.69344	10.72	1.00113	0.913772	1.1117	0.973394	1.11372	1.11461	1.01167	1.16334	1.1712
247	sp|Q9BQI0-2|AIF1L_HUMAN	Q9BQI0-2	AIF1L	Isoform 2 of Allograft inflammatory factor 1-like OS=Homo sapiens OX=9606 GN=AIF1L	3378	11	C	UR	1328.22	1359.69	1391.42	1399.97	1051.25	995.308	1012.42	1055.23	1057.39	1065.76	1056.6	1049.2	1099.33	983.303	1013.74	1030.75	11.8396	12.1201	12.4029	12.4791	9.37067	8.87204	9.0246	9.4062	9.42539	9.49999	9.41836	9.35245	9.79929	8.76502	9.0363	9.18801	0.969628	0.992602	1.01576	1.02201	0.767432	0.726595	0.73909	0.770342	0.771914
248	sp|O95831|AIFM1_HUMAN	O95831	AIFM1	Apoptosis-inducing factor 1, mitochondrial OS=Homo sapiens OX=9606 GN=AIFM1 PE=1 SV=1	527	33	C	UR	2679.6	2553.33	2674.04	2656.6	2898.01	2863.69	2524.21	2997.8	2584.07	2616.97	2631.21	2681.41	2814.29	2699.2	2521.61	2893.41	9.90393	9.43725	9.8834	9.81891	10.7112	10.5844	9.32959	11.08	9.55086	9.67243	9.7251	9.91063	10.4018	9.97638	9.31999	10.6942	1.01466	0.966845	1.01255	1.00595	1.09736	1.08437	0.955815	1.13514	0.978484
249	sp|Q9BRQ8|FSP1_HUMAN	Q9BRQ8	AIFM2	Ferroptosis suppressor protein 1 OS=Homo sapiens OX=9606 GN=AIFM2 PE=1 SV=1	3993	19	C	UR	919.752	1161.86	858.472	1024.43	908.344	909.253	1175.63	762.652	1010.76	993.942	849.066	873.456	862.812	1045.3	1156.64	900.077	9.54815	12.0615	8.91199	10.6349	9.42972	9.43915	12.2045	7.91726	10.4929	10.3183	8.81434	9.06754	8.95704	10.8515	12.0074	9.3439	0.927985	1.17226	0.866157	1.0336	0.916475	0.917392	1.18616	0.769479	1.0198
250	sp|O14862|AIM2_HUMAN	O14862	AIM2	Interferon-inducible protein AIM2 OS=Homo sapiens OX=9606 GN=AIM2 PE=1 SV=1	8774	1	C	UR	87.7941	73.648	99.8003	81.7803	87.9217	79.7161	92.754	77.4292	90.5035	72.5945	103.095	90.5147	80.4767	69.8435	84.3544	76.8724	10.4122	8.73448	11.8361	9.69896	10.4273	9.45415	11.0004	9.18293	10.7335	8.60954	12.2269	10.7348	9.54435	8.28327	10.0042	9.11689	1.02377	0.858812	1.16377	0.953643	1.02526	0.929573	1.08161	0.902905	1.05536
251	sp|Q12904-2|AIMP1_HUMAN	Q12904-2	AIMP1	Isoform 2 of Aminoacyl tRNA synthase complex-interacting multifunctional protein 1 OS=Homo sapiens OX=9606 GN=AIMP1	2486	22	C	UR	712.055	740.56	724.939	715.004	672.892	666.669	722.202	791.485	708.825	712.874	711.048	678.749	726.25	684.055	755.288	709.616	9.96533	10.3643	10.1456	10.0066	9.41724	9.33016	10.1073	11.077	9.92014	9.9768	9.95124	9.49922	10.164	9.57347	10.5704	9.9312	0.984672	1.02409	1.00249	0.98875	0.930514	0.92191	0.998703	1.09451	0.980206
252	sp|Q13155|AIMP2_HUMAN	Q13155	AIMP2	Aminoacyl tRNA synthase complex-interacting multifunctional protein 2 OS=Homo sapiens OX=9606 GN=AIMP2 PE=1 SV=2	795	19	C	UR	1547.63	1546.65	1426.39	1567.36	1495.12	1437.66	1513.97	1497.89	1470.99	1636.66	1485.08	1478.4	1480.34	1498.03	1507.65	1529.76	10.2664	10.2599	9.46209	10.3972	9.91803	9.53689	10.0431	9.93646	9.75797	10.857	9.85145	9.80711	9.82003	9.93736	10.0012	10.1479	1.01684	1.01619	0.937175	1.0298	0.982334	0.944584	0.994719	0.984158	0.966481
253	sp|Q13155-2|AIMP2_HUMAN	Q13155-2	AIMP2	Isoform 2 of Aminoacyl tRNA synthase complex-interacting multifunctional protein 2 OS=Homo sapiens OX=9606 GN=AIMP2	795	2	C	UR	77.7749	75.4124	84.7559	90.7767	80.7546	72.132	73.214	65.8577	89.2011	69.9307	74.7356	79.3395	73.7688	69.7481	99.7533	69.1897	9.98438	9.6811	10.8806	11.6535	10.3669	9.25997	9.39887	8.4545	11.4512	8.97738	9.59421	10.1852	9.4701	8.95394	12.8059	8.88226	0.946397	0.917649	1.03134	1.10461	0.982655	0.877732	0.890898	0.801383	1.08544
254	sp|O00170|AIP_HUMAN	O00170	AIP	AH receptor-interacting protein OS=Homo sapiens OX=9606 GN=AIP PE=1 SV=3	2256	13	C	UR	890.72	696.511	782.512	792.393	908.977	915.676	748.981	849.495	822.093	737.169	809.944	879.499	873.934	850.964	762.238	816.659	10.8478	8.48255	9.52993	9.65027	11.0701	11.1517	9.12156	10.3457	10.012	8.9777	9.86401	10.7111	10.6433	10.3636	9.28302	9.94579	1.12673	0.881063	0.989853	1.00235	1.14983	1.1583	0.947437	1.07458	1.03992
255	sp|Q96IF1|AJUBA_HUMAN	Q96IF1	AJUBA	LIM domain-containing protein ajuba OS=Homo sapiens OX=9606 GN=AJUBA PE=1 SV=1	3068	6	C	UR	275.883	280.04	281.218	293.989	163.863	166.896	186.61	187.685	186.409	176.3	196.75	184.531	161.156	166.559	164.681	173.516	13.5983	13.8032	13.8613	14.4908	8.07685	8.2263	9.19804	9.25103	9.18812	8.68984	9.69783	9.09557	7.94341	8.2097	8.11714	8.55265	0.975601	0.990301	0.994468	1.03963	0.579468	0.590191	0.659907	0.663709	0.659196
256	sp|P00568|KAD1_HUMAN	P00568	AK1	Adenylate kinase isoenzyme 1 OS=Homo sapiens OX=9606 GN=AK1 PE=1 SV=3	4059	15	C	UR	589.731	628.233	605.418	636.554	754.177	741.943	723.562	781.011	713.16	725.247	724.805	750.321	728.637	730.306	720.224	735.284	8.3586	8.9043	8.58094	9.02225	10.6894	10.516	10.2555	11.0697	10.108	10.2793	10.2731	10.6347	10.3274	10.351	10.2081	10.4216	0.958937	1.02154	0.984445	1.03507	1.22634	1.20644	1.17655	1.26997	1.15964
257	sp|P54819|KAD2_HUMAN	P54819	AK2	Adenylate kinase 2, mitochondrial OS=Homo sapiens OX=9606 GN=AK2 PE=1 SV=2	3344	26	C	UR	1891.7	1764.48	1858.17	1815.95	1784.61	1745.72	1664.34	1771.59	1669.39	1770.5	1733.37	1693.29	1796.04	1733.89	1749.58	1745.74	10.7375	10.0154	10.5472	10.3075	10.1296	9.90887	9.44697	10.0557	9.47563	10.0495	9.83878	9.61126	10.1945	9.84173	9.9308	9.909	1.03226	0.962841	1.01397	0.990928	0.973825	0.952603	0.908198	0.966723	0.910953
258	sp|Q9UIJ7|KAD3_HUMAN	Q9UIJ7	AK3	GTP:AMP phosphotransferase AK3, mitochondrial OS=Homo sapiens OX=9606 GN=AK3 PE=1 SV=4	4275	27	C	UR	1607.37	1411.67	1575.87	1546.62	1673.51	1693.18	1660.94	1633.81	1713.25	1566.11	1649.36	1661.64	1712.93	1615.58	1657.43	1634.2	9.88639	8.68268	9.69266	9.51272	10.2932	10.4142	10.2159	10.049	10.5376	9.63262	10.1447	10.2202	10.5356	9.93687	10.1943	10.0514	1.04689	0.919424	1.02637	1.00732	1.08996	1.10277	1.08178	1.06411	1.11584
259	sp|P27144|KAD4_HUMAN	P27144	AK4	Adenylate kinase 4, mitochondrial OS=Homo sapiens OX=9606 GN=AK4 PE=1 SV=1	3976	15	C	UR	1045.78	1146.62	1047.63	1081.13	1086.84	1129.58	1059.28	1116.52	1077.71	1067.36	1063.75	1090.81	1053.13	1075.69	1029.82	1065.59	9.70717	10.6432	9.72433	10.0353	10.0883	10.485	9.83244	10.3638	10.0036	9.90747	9.87398	10.1252	9.77542	9.98483	9.55906	9.89102	0.968055	1.0614	0.969766	1.00077	1.00606	1.04563	0.980548	1.03353	0.997616
260	sp|Q9Y3D8|KAD6_HUMAN	Q9Y3D8	AK6	Adenylate kinase isoenzyme 6 OS=Homo sapiens OX=9606 GN=AK6 PE=1 SV=1	6088	8	C	UR	683.213	759.573	678.32	710.069	620.593	612.7	659.255	583.854	623.104	586.66	567.471	598.386	593.511	661.322	637.762	612.835	10.729	11.9282	10.6522	11.1508	9.74566	9.62171	10.3528	9.16871	9.78509	9.21278	8.91145	9.39692	9.32037	10.3853	10.0153	9.62382	0.965271	1.07316	0.958358	1.00322	0.876799	0.865647	0.931422	0.824892	0.880346
261	sp|Q96M32|KAD7_HUMAN	Q96M32	AK7	Adenylate kinase 7 OS=Homo sapiens OX=9606 GN=AK7 PE=1 SV=3	6684	1	C	UR	8.03745	10.3477	7.20309	8.38155	11.902	12.6398	11.2793	11.3167	14.6543	10.5933	14.0765	16.6724	10.6674	11.221	11.2649	12.6724	7.02998	9.05062	6.30021	7.33095	10.4101	11.0554	9.86544	9.89821	12.8174	9.26542	12.3121	14.5826	9.33029	9.81446	9.85285	11.0839	0.946424	1.21846	0.848177	0.986943	1.40148	1.48836	1.32815	1.33256	1.72557
262	sp|Q92667|AKAP1_HUMAN	Q92667	AKAP1	A-kinase anchor protein 1, mitochondrial OS=Homo sapiens OX=9606 GN=AKAP1 PE=1 SV=1	316	27	C	UR	1296.75	1326.4	1189.1	1292.93	1125.08	1131.33	1247.42	1040.4	1119	1143.43	1094.48	1116.42	1117.74	1251.25	1262.04	1112.35	10.9975	11.249	10.0845	10.965	9.54159	9.59459	10.5792	8.82342	9.49003	9.69723	9.28209	9.46818	9.47936	10.6116	10.7031	9.4336	1.01603	1.03926	0.931682	1.01303	0.881521	0.886417	0.97738	0.815172	0.876758
263	sp|O43572|AKA10_HUMAN	O43572	AKAP10	A-kinase anchor protein 10, mitochondrial OS=Homo sapiens OX=9606 GN=AKAP10 PE=1 SV=2	2213	8	C	UR	345.425	335.526	384.628	364.583	364.724	373.875	346.94	370.701	372.573	383.868	381.162	382.433	371.377	359.678	358.801	379.718	9.4057	9.13616	10.4732	9.92737	9.9312	10.1804	9.44695	10.0939	10.1449	10.4525	10.3788	10.4134	10.1123	9.7938	9.76993	10.3395	0.966114	0.938428	1.07576	1.0197	1.02009	1.04569	0.970352	1.03681	1.04204
264	sp|Q9UKA4|AKA11_HUMAN	Q9UKA4	AKAP11	A-kinase anchor protein 11 OS=Homo sapiens OX=9606 GN=AKAP11 PE=1 SV=1	2640	17	C	UR	1681.97	1585.32	1678.23	1619.4	1387.5	1314.97	1304.22	1283	1339.87	1318.77	1413.33	1366.84	1352.53	1266.85	1341.83	1329.49	11.9161	11.2314	11.8897	11.4728	9.82994	9.31609	9.23988	9.08956	9.4925	9.343	10.0129	9.68352	9.58218	8.97513	9.50635	9.41895	1.02482	0.965932	1.02255	0.986698	0.845405	0.801212	0.794657	0.781729	0.816384
266	sp|Q02952-2|AKA12_HUMAN	Q02952-2	AKAP12	Isoform 2 of A-kinase anchor protein 12 OS=Homo sapiens OX=9606 GN=AKAP12	763	1	C	UR	12.7046	14.6711	14.6837	9.05607	16.2554	19.1473	13.751	10.9838	13.8841	16.2949	13.7024	12.8491	15.1689	12.7126	16.2937	16.418	8.89302	10.2695	10.2783	6.3391	11.3785	13.4028	9.6255	7.68851	9.71862	11.4061	9.59144	8.99419	10.618	8.89863	11.4053	11.4924	0.994188	1.14808	1.14906	0.708676	1.27206	1.49835	1.07608	0.859532	1.08649
265	sp|Q02952|AKA12_HUMAN	Q02952	AKAP12	A-kinase anchor protein 12 OS=Homo sapiens OX=9606 GN=AKAP12 PE=1 SV=4	763	48	C	UR	2422.59	2924.65	2602.2	2469.99	2835	2744.57	2542.82	2912.27	2627.16	3084.86	2677.03	2747.71	3068.82	2696.69	2570.66	2875.31	8.84918	10.6831	9.50524	9.02232	10.3556	10.0253	9.28834	10.6379	9.59641	11.2683	9.7786	10.0368	11.2097	9.85041	9.39003	10.5029	0.930028	1.12277	0.998979	0.948226	1.08835	1.05364	0.976183	1.11802	1.00856
267	sp|Q12802-2|AKP13_HUMAN	Q12802-2	AKAP13	Isoform 2 of A-kinase anchor protein 13 OS=Homo sapiens OX=9606 GN=AKAP13	3114	22	C	UR	975.606	991.173	1066.08	1025.61	1376.17	1369.05	1290.12	1328.03	1282.66	1255.37	1327.33	1322.19	1311.44	1296.76	1295.53	1333.59	7.86513	7.99063	8.59453	8.26823	11.0944	11.037	10.4007	10.7063	10.3405	10.1205	10.7006	10.6593	10.5725	10.4542	10.4443	10.7511	0.961551	0.976894	1.05072	1.01083	1.35634	1.34932	1.27153	1.3089	1.26418
268	sp|Q02040|AK17A_HUMAN	Q02040	AKAP17A	A-kinase anchor protein 17A OS=Homo sapiens OX=9606 GN=AKAP17A PE=1 SV=2	5448	12	C	UR	480.531	543.081	446.491	463.736	423.061	447.971	519.25	410.281	453.913	473.575	434.502	432.206	417.707	483.969	518.309	434.815	10.4132	11.7687	9.67556	10.0493	9.16784	9.70764	11.2523	8.89088	9.83641	10.2625	9.41575	9.36601	9.0518	10.4877	11.2319	9.42254	0.993942	1.12332	0.923532	0.959203	0.87507	0.926594	1.07403	0.848634	0.938885
269	sp|Q9Y2D5-6|AKAP2_HUMAN	Q9Y2D5-6	AKAP2	Isoform 4 of A-kinase anchor protein 2 OS=Homo sapiens OX=9606 GN=AKAP2	994	19	C	UR	896.379	942.924	871.836	911.468	988.527	1057.71	1072.07	962.319	1002.02	1054.95	970.263	1018.94	952.052	1070.88	1038.68	1023.51	9.05747	9.52778	8.80948	9.20993	9.98858	10.6876	10.8327	9.72376	10.125	10.6598	9.80403	10.2959	9.62002	10.8207	10.4954	10.342	0.989761	1.04115	0.962662	1.00642	1.09151	1.16789	1.18375	1.06257	1.10641
270	sp|O75969|AKAP3_HUMAN	O75969	AKAP3	A-kinase anchor protein 3 OS=Homo sapiens OX=9606 GN=AKAP3 PE=1 SV=2	4041	2	C	UR	37.7829	34.7273	42.9445	44.6536	59.0724	45.4754	47.6079	62.3041	43.9102	45.9401	62.863	46.9404	67.6607	43.179	34.7909	51.9162	7.833	7.19952	8.90308	9.25742	12.2467	9.42778	9.86988	12.9166	9.1033	9.52411	13.0325	9.7315	14.0272	8.95171	7.2127	10.7631	0.943934	0.867595	1.07289	1.11559	1.47581	1.13612	1.18939	1.55655	1.09701
271	sp|O43823|AKAP8_HUMAN	O43823	AKAP8	A-kinase anchor protein 8 OS=Homo sapiens OX=9606 GN=AKAP8 PE=1 SV=1	3367	18	C	UR	579.052	556.039	616.107	579.03	583.755	628.392	558.98	612.806	590.279	558.333	641.009	637.762	658.33	599.986	583.48	633.623	9.63384	9.25097	10.2503	9.63348	9.71208	10.4547	9.2999	10.1954	9.82063	9.28914	10.6646	10.6106	10.9528	9.98213	9.70751	10.5418	0.993983	0.95448	1.05759	0.993946	1.00206	1.07868	0.959528	1.05192	1.01325
272	sp|Q9ULX6|AKP8L_HUMAN	Q9ULX6	AKAP8L	A-kinase anchor protein 8-like OS=Homo sapiens OX=9606 GN=AKAP8L PE=1 SV=4	5560	21	C	UR	1018.64	970.169	986.751	940.701	944.115	959.839	948.554	938.851	908.367	910.102	917.031	896.405	945.493	924.934	910.403	904.329	10.8476	10.3315	10.5081	10.0177	10.054	10.2215	10.1013	9.99796	9.67333	9.69181	9.76559	9.54594	10.0687	9.84976	9.69501	9.63033	1.04042	0.990914	1.00785	0.960815	0.964302	0.980363	0.968836	0.958926	0.92779
273	sp|Q99996-6|AKAP9_HUMAN	Q99996-6	AKAP9	Isoform 6 of A-kinase anchor protein 9 OS=Homo sapiens OX=9606 GN=AKAP9	1147	64	C	UR	2492.89	2521.41	2632.14	2519.29	2674.6	2629.59	2672.61	2552	2713.15	2476.62	2675.46	2636.13	2570.33	2455.93	2665.1	2514.38	9.63398	9.7442	10.1721	9.736	10.3362	10.1623	10.3285	9.86241	10.4852	9.5711	10.3395	10.1875	9.93324	9.49114	10.2995	9.71704	0.980899	0.992122	1.03569	0.991287	1.0524	1.03469	1.05161	1.00416	1.06757
274	sp|Q99996-1|AKAP9_HUMAN	Q99996-1	AKAP9	Isoform 1 of A-kinase anchor protein 9 OS=Homo sapiens OX=9606 GN=AKAP9	1147	1	C	UR	56.998	52.6999	58.9007	59.7891	60.4709	62.8411	58.6557	61.2369	68.6271	59.8122	62.8182	65.4232	54.9838	58.5702	59.5397	52.8422	9.55732	8.83662	9.87636	10.0253	10.1396	10.5371	9.83529	10.2681	11.5073	10.0292	10.5332	10.97	9.21958	9.82094	9.9835	8.86049	0.998267	0.922989	1.03159	1.04715	1.05909	1.1006	1.0273	1.07251	1.20194
275	sp|Q9H9L7|AKIR1_HUMAN	Q9H9L7	AKIRIN1	Akirin-1 OS=Homo sapiens OX=9606 GN=AKIRIN1 PE=1 SV=1	7826	2	C	UR	60.6476	67.7113	59.7752	60.4778	50.1657	42.4721	51.319	53.0211	61.2134	52.8396	57.0501	58.4269	60.9328	54.3645	55.4556	52.9153	10.7963	12.0538	10.641	10.7661	8.93038	7.56077	9.13568	9.43869	10.897	9.40637	10.1559	10.401	10.8471	9.67783	9.87207	9.41985	0.975779	1.08943	0.961743	0.973048	0.807133	0.683347	0.825688	0.853074	0.984882
276	sp|Q53H80|AKIR2_HUMAN	Q53H80	AKIRIN2	Akirin-2 OS=Homo sapiens OX=9606 GN=AKIRIN2 PE=1 SV=2	7978	4	C	UR	217.18	207.858	222.329	204.4	185.851	190.062	159.832	180.705	193.754	186.015	189.851	194.38	202.368	194.836	178.86	192.744	11.2056	10.7246	11.4712	10.5462	9.58916	9.80639	8.24668	9.32363	9.99689	9.59761	9.79552	10.0292	10.4414	10.0527	9.22843	9.94479	1.0199	0.976126	1.04408	0.959888	0.872781	0.892552	0.750592	0.848612	0.909891
277	sp|Q7Z591|AKNA_HUMAN	Q7Z591	AKNA	Microtubule organization protein AKNA OS=Homo sapiens OX=9606 GN=AKNA PE=1 SV=2	7321	1	C	UR	21.1712	22.9287	26.1573	23.9823	20.3464	23.9373	20.982	19.1967	18.4533	19.0164	16.9039	18.9321	17.0461	21.2606	25.5801	23.7233	9.97413	10.8021	12.3232	11.2985	9.58556	11.2773	9.88502	9.04391	8.69368	8.95896	7.96372	8.91927	8.0307	10.0163	12.0512	11.1765	0.898612	0.973211	1.11025	1.01793	0.863604	1.01602	0.890583	0.814805	0.78325
278	sp|P14550|AK1A1_HUMAN	P14550	AKR1A1	Aldo-keto reductase family 1 member A1 OS=Homo sapiens OX=9606 GN=AKR1A1 PE=1 SV=3	4424	23	C	UR	969.261	990.069	965.404	1019.61	1127.58	1143.25	1162.25	1107.86	1093.09	1110.71	1044.15	1141.04	1062.17	1180.09	1096.85	1130.95	8.94135	9.1333	8.90576	9.40581	10.4018	10.5464	10.7216	10.2199	10.0837	10.2462	9.63218	10.526	9.79839	10.8862	10.1184	10.433	0.982938	1.00404	0.979026	1.034	1.14349	1.15938	1.17865	1.1235	1.10852
279	sp|P15121|ALDR_HUMAN	P15121	AKR1B1	Aldo-keto reductase family 1 member B1 OS=Homo sapiens OX=9606 GN=AKR1B1 PE=1 SV=3	4424	14	C	UR	969.544	734.775	695.78	740.428	856.556	808.874	654.381	1153.48	700.065	1246.28	979.613	845.394	748.574	938.492	717.536	961.96	11.2805	8.54903	8.09533	8.61481	9.96594	9.41116	7.61365	13.4207	8.14518	14.5003	11.3977	9.83607	8.70958	10.9193	8.34845	11.1923	1.23488	0.935862	0.886195	0.943062	1.09097	1.03024	0.833466	1.46916	0.891653
280	sp|O43488|ARK72_HUMAN	O43488	AKR7A2	Aflatoxin B1 aldehyde reductase member 2 OS=Homo sapiens OX=9606 GN=AKR7A2 PE=1 SV=3	3085	15	C	UR	439.539	400.751	418.209	386.742	465.106	443.037	420.058	489.975	430.921	429.253	473.831	451.846	483.405	401.028	404.114	459.547	10.0504	9.16347	9.56267	8.84315	10.635	10.1304	9.60494	11.2036	9.85333	9.8152	10.8345	10.3318	11.0534	9.16981	9.24038	10.5079	1.06863	0.974327	1.01677	0.940268	1.13079	1.07714	1.02127	1.19125	1.04768
281	sp|O95154|ARK73_HUMAN	O95154	AKR7A3	Aflatoxin B1 aldehyde reductase member 3 OS=Homo sapiens OX=9606 GN=AKR7A3 PE=1 SV=2	3084	1	C	UR	11.3518	13.1604	15.6593	10.4566	18.3829	15.0454	16.5087	16.9997	16.9305	19.5576	23.4013	18.9416	16.3368	13.5051	15.63	16.314	7.03492	8.15574	9.70435	6.48013	11.3923	9.32388	10.2308	10.5351	10.4921	12.1202	14.5022	11.7385	10.1242	8.36938	9.68621	10.1101	0.896878	1.03977	1.2372	0.826148	1.45239	1.1887	1.30432	1.34311	1.33763
282	sp|P31749|AKT1_HUMAN	P31749	AKT1	RAC-alpha serine/threonine-protein kinase OS=Homo sapiens OX=9606 GN=AKT1 PE=1 SV=2	2544	14	C	UR	1308.09	1515.47	1191.01	1306.23	1348.57	1307.21	1621.94	1104.57	1558.11	1412.13	1269.62	1347.71	1254.77	1488.52	1493.04	1281.81	9.59679	11.1182	8.73784	9.58312	9.89376	9.59034	11.8994	8.10363	11.4311	10.3601	9.31458	9.88745	9.20561	10.9205	10.9537	9.40401	0.983379	1.13928	0.895363	0.981979	1.01381	0.982719	1.21932	0.830376	1.17134
283	sp|Q96B36-3|AKTS1_HUMAN	Q96B36-3	AKT1S1	Isoform 3 of Proline-rich AKT1 substrate 1 OS=Homo sapiens OX=9606 GN=AKT1S1	5893	6	C	UR	272.092	288.951	326.935	304.121	357.926	326.554	278.562	331.39	298.222	274.885	335.87	308.705	338.623	304.536	272.474	355.914	8.74936	9.29149	10.5129	9.77928	11.5094	10.5006	8.95741	10.6561	9.58958	8.83918	10.8002	9.92669	10.8887	9.79263	8.76165	11.4447	0.912984	0.969555	1.09701	1.02046	1.20099	1.09573	0.934694	1.11195	1.00066
284	sp|P31751|AKT2_HUMAN	P31751	AKT2	RAC-beta serine/threonine-protein kinase OS=Homo sapiens OX=9606 GN=AKT2 PE=1 SV=2	2544	26	C	UR	1714.23	1587.3	1872.27	1768.63	1833.24	1854.36	1706.88	2015.04	1819.33	1829.85	1960.61	1908.39	1946.77	1749.38	1758.45	1954.87	9.3675	8.67386	10.2311	9.66477	10.0179	10.1333	9.32734	11.0113	9.94183	9.99931	10.7139	10.4285	10.6382	9.55957	9.60917	10.6825	0.987684	0.914548	1.07874	1.01903	1.05626	1.06842	0.983449	1.161	1.04824
285	sp|Q9H8T0-2|AKTIP_HUMAN	Q9H8T0-2	AKTIP	Isoform 2 of AKT-interacting protein OS=Homo sapiens OX=9606 GN=AKTIP	7659	5	C	UR	379.902	490.497	350.529	418.608	343.043	368.108	522.291	295.652	454.261	403.98	367.568	366.88	364.322	423.871	449.165	325.521	9.61139	12.4094	8.86826	10.5906	8.67888	9.313	13.2138	7.4799	11.4926	10.2205	9.29933	9.28194	9.21722	10.7238	11.3637	8.23556	0.926853	1.19667	0.855191	1.02128	0.836928	0.898079	1.27424	0.721307	1.10827
286	sp|P13716-2|HEM2_HUMAN	P13716-2	ALAD	Isoform 2 of Delta-aminolevulinic acid dehydratase OS=Homo sapiens OX=9606 GN=ALAD	820	6	C	UR	433.178	396.371	457.202	437.006	446.879	473.102	424.944	470.114	467.954	480.447	470.629	494.16	458.687	474.216	444.881	498.161	9.45812	8.65448	9.98267	9.54171	9.75728	10.3298	9.27833	10.2646	10.2174	10.4902	10.2758	10.7896	10.0151	10.3542	9.71366	10.877	1.00519	0.919785	1.06094	1.01408	1.03699	1.09784	0.986087	1.0909	1.08589
287	sp|P13196|HEM1_HUMAN	P13196	ALAS1	5-aminolevulinate synthase, non-specific, mitochondrial OS=Homo sapiens OX=9606 GN=ALAS1 PE=1 SV=2	2294	11	C	UR	824.065	838.556	873.319	809.462	741.242	764.665	790.2	708.047	799.879	805.125	782.603	768.26	754.371	731.616	760.629	779.14	10.5218	10.7068	11.1507	10.3353	9.46429	9.76335	10.0894	9.04046	10.213	10.28	9.99239	9.80926	9.63193	9.34138	9.71183	9.94818	0.985311	1.00264	1.0442	0.96785	0.886281	0.914287	0.944819	0.846592	0.956392
288	sp|Q13740-2|CD166_HUMAN	Q13740-2	ALCAM	Isoform 2 of CD166 antigen OS=Homo sapiens OX=9606 GN=ALCAM	2841	34	C	UR	1233.72	1047.82	1368.57	1173.78	1605.89	1516.53	1190.23	2118	1344.52	1389.96	1745.38	1571	1762.65	1347.1	1241.3	1636.47	8.47447	7.19751	9.40073	8.06277	11.0309	10.4171	8.17574	14.5486	9.23558	9.54771	11.9891	10.7912	12.1077	9.25325	8.52654	11.241	1.02301	0.868858	1.13482	0.97331	1.33161	1.25752	0.986947	1.75626	1.11489
289	sp|Q8IZ83|A16A1_HUMAN	Q8IZ83	ALDH16A1	Aldehyde dehydrogenase family 16 member A1 OS=Homo sapiens OX=9606 GN=ALDH16A1 PE=1 SV=2	193	15	C	UR	937.792	886.835	971.944	921.766	963.573	995.982	997.808	1035.57	1021.88	1032.4	1066.75	1034.31	1046.63	1004.44	1065.94	1052.88	9.35657	8.84816	9.69731	9.19668	9.61379	9.93715	9.95536	10.3321	10.1955	10.3005	10.6433	10.3195	10.4425	10.0216	10.6352	10.5048	1.00883	0.954013	1.04557	0.991589	1.03656	1.07143	1.07339	1.11401	1.09929
291	sp|P54886-2|P5CS_HUMAN	P54886-2	ALDH18A1	Isoform Short of Delta-1-pyrroline-5-carboxylate synthase OS=Homo sapiens OX=9606 GN=ALDH18A1	544	2	C	UR	62.3087	53.5159	58.0786	52.2071	55.4544	54.4643	57.3002	51.6806	47.7082	56.4718	57.227	59.9343	59.7105	51.5467	53.0067	54.2789	11.2662	9.67635	10.5014	9.4397	10.0269	9.84784	10.3606	9.34451	8.62624	10.2108	10.3474	10.8369	10.7964	9.32029	9.58429	9.8143	1.10227	0.946722	1.02744	0.923568	0.981016	0.9635	1.01367	0.914255	0.84398
290	sp|P54886|P5CS_HUMAN	P54886	ALDH18A1	Delta-1-pyrroline-5-carboxylate synthase OS=Homo sapiens OX=9606 GN=ALDH18A1 PE=1 SV=2	544	32	C	UR	2685.97	2518.56	2566.04	2597.34	2511.4	2547.38	2608.76	2535.46	2518.81	2493.9	2568.5	2479.86	2443.7	2426.64	2548.02	2478.59	10.6037	9.94275	10.1302	10.2538	9.9145	10.0565	10.2989	10.0095	9.94375	9.8454	10.1399	9.78997	9.64724	9.57989	10.0591	9.78497	1.03626	0.971674	0.989995	1.00207	0.968913	0.982794	1.00648	0.978195	0.971772
292	sp|P47895|AL1A3_HUMAN	P47895	ALDH1A3	Aldehyde dehydrogenase family 1 member A3 OS=Homo sapiens OX=9606 GN=ALDH1A3 PE=1 SV=2	317	35	C	UR	1828.77	1787.22	1940.08	1873.67	1522.95	1599.59	1421.67	1754.98	1578.62	1651.63	1710.27	1729.35	1684.7	1605.91	1677.17	1726.64	10.7999	10.5545	11.4572	11.065	8.99382	9.44644	8.39571	10.3641	9.3226	9.75374	10.1	10.2127	9.94906	9.48376	9.90461	10.1968	0.984568	0.962199	1.04449	1.00874	0.819921	0.861184	0.765394	0.944843	0.849894
293	sp|P30837|AL1B1_HUMAN	P30837	ALDH1B1	Aldehyde dehydrogenase X, mitochondrial OS=Homo sapiens OX=9606 GN=ALDH1B1 PE=1 SV=4	317	18	C	UR	1507.27	1564.15	1550.95	1516.99	1611.39	1590.14	1453.48	1621.07	1490.49	1514.97	1584.45	1612.32	1634.75	1553.25	1511.56	1627.76	9.6678	10.0326	9.94797	9.73017	10.3356	10.1994	9.32281	10.3978	9.56015	9.7172	10.1629	10.3416	10.4854	9.96271	9.69533	10.4406	0.982037	1.0191	1.0105	0.988372	1.04987	1.03603	0.946993	1.05618	0.971103
294	sp|P05091|ALDH2_HUMAN	P05091	ALDH2	Aldehyde dehydrogenase, mitochondrial OS=Homo sapiens OX=9606 GN=ALDH2 PE=1 SV=2	317	30	C	UR	1164.7	1171.61	1176.17	1176.84	1519.59	1531.47	1553.46	1479.21	1589.19	1503.54	1485.92	1505.67	1515.46	1545.17	1491.84	1549.43	8.11663	8.16481	8.19659	8.20125	10.5898	10.6726	10.8258	10.3084	11.0748	10.4779	10.3552	10.4928	10.5611	10.7681	10.3964	10.7978	0.993489	0.999387	1.00328	1.00385	1.29621	1.30635	1.3251	1.26176	1.35558
295	sp|P51648-2|AL3A2_HUMAN	P51648-2	ALDH3A2	Isoform 2 of Aldehyde dehydrogenase family 3 member A2 OS=Homo sapiens OX=9606 GN=ALDH3A2	661	12	C	UR	792.843	824.268	838.871	825.196	830.252	873.508	870.804	864.621	878.653	829.51	849.747	873.8	851.835	811.289	840.812	850.832	9.3919	9.76415	9.93714	9.77514	9.83504	10.3474	10.3154	10.2422	10.4084	9.82625	10.066	10.3509	10.0907	9.61041	9.96013	10.0788	0.966535	1.00484	1.02265	1.00597	1.01214	1.06487	1.06158	1.05404	1.07114
296	sp|P43353|AL3B1_HUMAN	P43353	ALDH3B1	Aldehyde dehydrogenase family 3 member B1 OS=Homo sapiens OX=9606 GN=ALDH3B1 PE=1 SV=1	661	4	C	UR	210.549	252.543	216.441	249.944	140.7	148.633	166.779	128.766	192.879	161.579	151.82	154.998	153.231	169.728	160.621	142.702	12.0232	14.4212	12.3596	14.2728	8.03453	8.48754	9.5237	7.35302	11.0141	9.2268	8.6695	8.85101	8.75006	9.69211	9.17205	8.14885	0.906097	1.08682	0.931452	1.07563	0.605503	0.639643	0.717731	0.554143	0.830053
297	sp|P30038|AL4A1_HUMAN	P30038	ALDH4A1	Delta-1-pyrroline-5-carboxylate dehydrogenase, mitochondrial OS=Homo sapiens OX=9606 GN=ALDH4A1 PE=1 SV=3	5537	19	C	UR	811.36	789.024	781.739	778.073	1007.27	1003.57	906.538	899.522	984.594	921.634	925.547	960.994	948.565	912.321	872.203	917.935	9.00205	8.75424	8.67341	8.63274	11.1757	11.1346	10.0581	9.98022	10.9241	10.2255	10.269	10.6623	10.5243	10.1222	9.67711	10.1845	1.02697	0.998703	0.989482	0.984841	1.27495	1.27026	1.14744	1.13856	1.24624
298	sp|P51649-2|SSDH_HUMAN	P51649-2	ALDH5A1	Isoform 2 of Succinate-semialdehyde dehydrogenase, mitochondrial OS=Homo sapiens OX=9606 GN=ALDH5A1	6783	14	C	UR	1067.3	1056.33	1077.6	1080.49	1047.13	1045.24	1001.64	1070.11	1076.43	1070.06	1053.27	1084.48	1062.99	1084.82	1004.79	1083.43	10.0652	9.96176	10.1624	10.1896	9.87501	9.85723	9.44607	10.0917	10.1513	10.0912	9.93296	10.2273	10.0246	10.2304	9.47573	10.2173	0.997076	0.986825	1.0067	1.0094	0.978231	0.97647	0.93574	0.999699	1.0056
299	sp|Q02252|MMSA_HUMAN	Q02252	ALDH6A1	Methylmalonate-semialdehyde dehydrogenase [acylating], mitochondrial OS=Homo sapiens OX=9606 GN=ALDH6A1 PE=1 SV=2	1488	10	C	UR	408.76	387.92	383.034	376.233	463.817	458.288	482.441	421.689	519.787	481.664	472.305	459.51	411.846	443.851	463.312	443.596	9.24005	8.76896	8.65851	8.50478	10.4846	10.3596	10.9056	9.53231	11.7498	10.888	10.6765	10.3873	9.30981	10.0333	10.4732	10.0275	1.05083	0.997257	0.984697	0.967213	1.19237	1.17816	1.24025	1.08407	1.33626
300	sp|P49419-2|AL7A1_HUMAN	P49419-2	ALDH7A1	Isoform 2 of Alpha-aminoadipic semialdehyde dehydrogenase OS=Homo sapiens OX=9606 GN=ALDH7A1	5367	34	C	UR	2051.2	2122.54	2134.15	2161.68	2427.54	2376.94	2228.57	2473.7	2287.32	2318.74	2370.32	2332.57	2369.52	2392.9	2265.27	2396.78	8.94019	9.25112	9.30172	9.42174	10.5805	10.3599	9.71325	10.7817	9.96932	10.1063	10.3311	10.1665	10.3276	10.4295	9.87321	10.4464	0.968739	1.00243	1.00791	1.02092	1.14648	1.12258	1.05251	1.16828	1.08025
301	sp|P49189-3|AL9A1_HUMAN	P49189-3	ALDH9A1	Isoform 3 of 4-trimethylaminobutyraldehyde dehydrogenase OS=Homo sapiens OX=9606 GN=ALDH9A1	1719	27	C	UR	1602.95	1501.06	1606.75	1482.55	1692.12	1666	1568.28	1804.73	1634.03	1787.67	1697.76	1606.95	1673.45	1711.35	1598.12	1721.22	9.73144	9.11288	9.75451	9.00049	10.2728	10.1142	9.52095	10.9564	9.92012	10.8528	10.307	9.75571	10.1595	10.3895	9.70211	10.4495	1.03528	0.969473	1.03773	0.957516	1.09287	1.076	1.01288	1.1656	1.05535
302	sp|P49189|AL9A1_HUMAN	P49189	ALDH9A1	4-trimethylaminobutyraldehyde dehydrogenase OS=Homo sapiens OX=9606 GN=ALDH9A1 PE=1 SV=3	1719	2	C	UR	89.3159	88.4731	97.7613	80.1879	92.7392	94.5935	99.1963	77.9739	93.2824	99.3731	102.376	101.39	90.6039	90.4523	92.8954	100.363	9.58469	9.49425	10.491	8.60514	9.95205	10.151	10.645	8.36755	10.0103	10.6639	10.9862	10.8804	9.72291	9.70664	9.96881	10.7701	1.00429	0.994811	1.09925	0.901651	1.04278	1.06363	1.11538	0.876756	1.04889
303	sp|P04075-2|ALDOA_HUMAN	P04075-2	ALDOA	Isoform 2 of Fructose-bisphosphate aldolase A OS=Homo sapiens OX=9606 GN=ALDOA	647	40	C	UR	2629.19	2581.94	2490.09	2465.86	2986.35	2938.4	2825.34	3022.06	2761.66	2923.07	2840.26	2841.53	2958.07	3029.5	2795.04	2902.03	9.35023	9.18218	8.85556	8.76937	10.6204	10.4499	10.0478	10.7474	9.82134	10.3954	10.1008	10.1054	10.5198	10.7738	9.94004	10.3205	1.03439	1.0158	0.979669	0.970135	1.17491	1.15605	1.11157	1.18896	1.08651
304	sp|P05062|ALDOB_HUMAN	P05062	ALDOB	Fructose-bisphosphate aldolase B OS=Homo sapiens OX=9606 GN=ALDOB PE=1 SV=2	647	3	C	UR	209.848	239.33	229.793	300.454	385.263	392.297	356.614	462.374	568.701	414.592	382.926	590.518	333.828	413.139	578.014	470.905	5.30539	6.05076	5.80965	7.59609	9.74025	9.91808	9.01594	11.6898	14.3779	10.4817	9.68116	14.9295	8.43986	10.445	14.6134	11.9055	0.857025	0.977431	0.938483	1.22706	1.57343	1.60215	1.45642	1.88835	2.32259
305	sp|P09972|ALDOC_HUMAN	P09972	ALDOC	Fructose-bisphosphate aldolase C OS=Homo sapiens OX=9606 GN=ALDOC PE=1 SV=2	647	25	C	UR	811.172	776.113	810.374	825.949	1646.33	1525.95	1499.71	1532.59	1647.71	1510.77	1561.34	1622.64	1538.91	1505.22	1588.35	1472.24	5.93305	5.67662	5.92721	6.04113	12.0415	11.161	10.9691	11.2097	12.0516	11.05	11.4199	11.8682	11.2558	11.0094	11.6175	10.7682	1.00654	0.963036	1.00555	1.02488	2.04284	1.89347	1.8609	1.90171	2.04456
306	sp|Q9BT22|ALG1_HUMAN	Q9BT22	ALG1	Chitobiosyldiphosphodolichol beta-mannosyltransferase OS=Homo sapiens OX=9606 GN=ALG1 PE=1 SV=2	4373	12	C	UR	1009.29	1195.97	1080.73	1189.17	929.988	996.338	1055.12	964.608	1037.83	1074.58	947.988	1017.18	977.453	1045.33	1119.77	1021.65	9.69132	11.4838	10.3773	11.4186	8.92985	9.56695	10.1314	9.26227	9.96538	10.3183	9.10269	9.76705	9.38561	10.0374	10.7522	9.80995	0.902126	1.06898	0.965979	1.06291	0.831245	0.89055	0.943095	0.862188	0.927638
308	sp|Q2TAA5|ALG11_HUMAN	Q2TAA5	ALG11	GDP-Man:Man(3)GlcNAc(2)-PP-Dol alpha-1,2-mannosyltransferase OS=Homo sapiens OX=9606 GN=ALG11 PE=1 SV=2	7789	4	C	UR	138.71	112.432	121.054	110.379	105.171	112.827	110.938	100.38	118.223	116.852	107.212	105.472	107.152	108.468	101.277	88.4686	12.5742	10.1921	10.9736	10.0059	9.5338	10.2278	10.0566	9.09952	10.717	10.5927	9.71884	9.5611	9.71345	9.83274	9.18086	8.01975	1.14975	0.931937	1.0034	0.914916	0.871746	0.935206	0.91955	0.832037	0.979934
309	sp|Q9BV10|ALG12_HUMAN	Q9BV10	ALG12	Dol-P-Man:Man(7)GlcNAc(2)-PP-Dol alpha-1,6-mannosyltransferase OS=Homo sapiens OX=9606 GN=ALG12 PE=1 SV=1	7033	2	C	UR	342.867	348.196	311.861	329.208	362.293	331.73	365.179	335.422	344.885	342.249	333.366	338.849	315.793	350.241	347.729	346.148	10.0732	10.2297	9.16224	9.67188	10.6439	9.746	10.7287	9.85445	10.1325	10.055	9.79404	9.95514	9.27778	10.2898	10.216	10.1696	1.02953	1.04553	0.936427	0.988514	1.08786	0.996089	1.09653	1.00717	1.03559
310	sp|Q9NP73|ALG13_HUMAN	Q9NP73	ALG13	Putative bifunctional UDP-N-acetylglucosamine transferase and deubiquitinase ALG13 OS=Homo sapiens OX=9606 GN=ALG13 PE=1 SV=2	5648	2	C	UR	179.659	190.464	170.638	168.69	157.413	195.989	158.437	201.431	145.082	176.168	148.011	166.379	158.892	180.821	149.27	184.476	10.5224	11.1553	9.9941	9.88001	9.2195	11.4789	9.27949	11.7976	8.49733	10.318	8.66883	9.74466	9.30614	10.5905	8.74261	10.8046	1.01295	1.07387	0.962085	0.951102	0.887517	1.10502	0.893292	1.1357	0.817998
311	sp|Q96F25|ALG14_HUMAN	Q96F25	ALG14	UDP-N-acetylglucosamine transferase subunit ALG14 homolog OS=Homo sapiens OX=9606 GN=ALG14 PE=1 SV=1	1151	2	C	UR	60.7089	56.2184	51.9394	62.1065	52.6805	52.1211	60.2356	54.6967	53.7445	50.1128	50.8799	55.5989	51.9319	54.6787	57.0288	46.5432	11.1491	10.3245	9.53864	11.4058	9.67474	9.57201	11.0622	10.045	9.87014	9.20317	9.34406	10.2107	9.53725	10.0417	10.4733	8.54762	1.05136	0.973591	0.899488	1.07556	0.912322	0.902635	1.04316	0.94724	0.930749
312	sp|Q9H553|ALG2_HUMAN	Q9H553	ALG2	Alpha-1,3/1,6-mannosyltransferase ALG2 OS=Homo sapiens OX=9606 GN=ALG2 PE=1 SV=1	5679	12	C	UR	617.333	725.632	625.543	648.637	649.238	633.179	815.09	525.196	719.975	682.661	596.283	608.196	557.669	675.22	750.365	587.363	9.4814	11.1447	9.60749	9.96219	9.97142	9.72478	12.5187	8.06631	11.0578	10.4848	9.1581	9.34108	8.56505	10.3705	11.5246	9.02111	0.943522	1.10904	0.956069	0.991366	0.992285	0.967741	1.24577	0.802701	1.1004
313	sp|Q92685|ALG3_HUMAN	Q92685	ALG3	Dol-P-Man:Man(5)GlcNAc(2)-PP-Dol alpha-1,3-mannosyltransferase OS=Homo sapiens OX=9606 GN=ALG3 PE=1 SV=1	8568	3	C	UR	50.7251	75.7743	48.8319	53.756	35.3313	34.8703	66.1342	45.994	44.0318	49.3864	40.4382	41.5345	38.4428	47.8058	65.1471	30.3417	10.5602	15.7751	10.1661	11.1912	7.35547	7.2595	13.7682	9.57528	9.16679	10.2815	8.41866	8.64687	8.00323	9.95246	13.5627	6.3167	0.88569	1.32306	0.852634	0.938611	0.616906	0.608857	1.15474	0.803082	0.768822
314	sp|Q9Y673|ALG5_HUMAN	Q9Y673	ALG5	Dolichyl-phosphate beta-glucosyltransferase OS=Homo sapiens OX=9606 GN=ALG5 PE=1 SV=1	5503	13	C	UR	715.314	865.788	715.342	765.356	679.952	703.356	822.12	633.138	769.641	709.665	650.165	696.945	640.056	729.403	871.166	663	9.8406	11.9107	9.841	10.529	9.35413	9.6761	11.3099	8.7101	10.588	9.76289	8.94435	9.5879	8.80528	10.0344	11.9847	9.12092	0.934501	1.13108	0.934538	0.999877	0.888303	0.918879	1.07403	0.827145	1.00548
315	sp|Q9Y672|ALG6_HUMAN	Q9Y672	ALG6	Dolichyl pyrophosphate Man9GlcNAc2 alpha-1,3-glucosyltransferase OS=Homo sapiens OX=9606 GN=ALG6 PE=1 SV=2	6990	1	C	UR	77.8101	83.5898	61.6401	63.3931	57.6802	52.787	73.4187	56.5664	67.9943	56.3277	60.1436	57.7059	47.1324	62.0529	80.0009	46.9474	12.3853	13.3053	9.81149	10.0905	9.18118	8.4023	11.6863	9.00389	10.8229	8.96589	9.57329	9.18527	7.50225	9.8772	12.7341	7.4728	1.08661	1.16732	0.860796	0.885276	0.805497	0.737163	1.02528	0.789942	0.949532
316	sp|Q9H6U8-3|ALG9_HUMAN	Q9H6U8-3	ALG9	Isoform 3 of Alpha-1,2-mannosyltransferase ALG9 OS=Homo sapiens OX=9606 GN=ALG9	7474	5	C	UR	304.35	209.729	319.769	229	296.756	212.492	315.109	184.289	319.06	210.601	294.551	223.977	275.439	206.718	303.897	206.274	11.8424	8.16063	12.4423	8.9105	11.5469	8.26816	12.261	7.17076	12.4147	8.19457	11.4611	8.71504	10.7174	8.04346	11.8248	8.0262	1.14541	0.789308	1.20344	0.861836	1.11683	0.799709	1.1859	0.693566	1.20077
317	sp|Q13686|ALKB1_HUMAN	Q13686	ALKBH1	Nucleic acid dioxygenase ALKBH1 OS=Homo sapiens OX=9606 GN=ALKBH1 PE=1 SV=2	1245	10	C	UR	304.685	269.936	345.985	304.185	274.188	267.83	241.967	282.26	278.951	289.667	304.194	280.986	293.699	240.79	263.369	280.036	10.7788	9.5495	12.2399	10.7611	9.69993	9.47498	8.56005	9.98548	9.86842	10.2475	10.7614	9.94041	10.3901	8.51841	9.31715	9.90678	0.995059	0.881575	1.12994	0.993426	0.895462	0.874696	0.790233	0.921823	0.911016
318	sp|Q6NS38|ALKB2_HUMAN	Q6NS38	ALKBH2	DNA oxidative demethylase ALKBH2 OS=Homo sapiens OX=9606 GN=ALKBH2 PE=1 SV=1	6781	4	C	UR	168.248	229.447	146.692	184.991	116.404	128.61	139.65	103.715	159.501	134.26	101.419	125.424	113.917	155.46	174.902	130.438	11.638	15.8713	10.147	12.7962	8.05186	8.89617	9.65988	7.17418	11.033	9.28699	7.01534	8.67585	7.87984	10.7535	12.0983	9.02262	0.922693	1.25831	0.804479	1.01451	0.638372	0.705311	0.76586	0.568787	0.874724
319	sp|Q96Q83|ALKB3_HUMAN	Q96Q83	ALKBH3	Alpha-ketoglutarate-dependent dioxygenase alkB homolog 3 OS=Homo sapiens OX=9606 GN=ALKBH3 PE=1 SV=1	5675	6	C	UR	426.334	438.094	451.495	443.75	397.36	389.819	396.535	365.753	440.712	407.223	414.136	405.012	421.723	392.618	399.22	428.507	10.3068	10.5911	10.9151	10.7279	9.60634	9.42404	9.58641	8.84224	10.6544	9.84479	10.0119	9.79133	10.1953	9.4917	9.65132	10.3593	0.969121	0.995854	1.02631	1.00871	0.903258	0.886116	0.901384	0.831412	1.0018
320	sp|Q9NXW9|ALKB4_HUMAN	Q9NXW9	ALKBH4	Alpha-ketoglutarate-dependent dioxygenase alkB homolog 4 OS=Homo sapiens OX=9606 GN=ALKBH4 PE=1 SV=1	6065	8	C	UR	420.395	386.451	419.721	383.242	368.732	367.385	348.299	329.435	400.018	396.436	396.904	366.061	373.823	398.835	379.785	390.097	10.9806	10.094	10.963	10.0102	9.6312	9.59603	9.0975	8.60477	10.4484	10.3548	10.367	9.56145	9.7642	10.4175	9.91991	10.1893	1.04458	0.960242	1.04291	0.952266	0.916212	0.912866	0.865441	0.818568	0.993952
321	sp|Q6P6C2-1|ALKB5_HUMAN	Q6P6C2-1	ALKBH5	Isoform 1 of RNA demethylase ALKBH5 OS=Homo sapiens OX=9606 GN=ALKBH5	5504	11	C	UR	465.977	514.99	486.432	493.052	424.457	429.734	499.381	389.536	475.755	446.807	426.585	433.798	427.701	460.026	502.692	398.713	10.2474	11.3252	10.6972	10.8428	9.33432	9.45037	10.982	8.56637	10.4624	9.82583	9.38113	9.53974	9.40565	10.1165	11.0548	8.76818	0.950755	1.05076	0.992491	1.006	0.86604	0.876806	1.01891	0.794789	0.970705
322	sp|Q3KRA9-2|ALKB6_HUMAN	Q3KRA9-2	ALKBH6	Isoform 2 of Alpha-ketoglutarate-dependent dioxygenase alkB homolog 6 OS=Homo sapiens OX=9606 GN=ALKBH6	7920	6	C	UR	352.012	295.2	391.616	367.563	448.841	398.176	412.987	412.154	426.08	426.421	425.69	419.879	419.7	412.865	404.662	412.857	8.76373	7.34933	9.74971	9.15089	11.1744	9.91303	10.2818	10.261	10.6077	10.6162	10.598	10.4534	10.4489	10.2788	10.0745	10.2785	1.00118	0.839596	1.11382	1.04541	1.27658	1.13248	1.1746	1.17223	1.21184
323	sp|Q9BT30|ALKB7_HUMAN	Q9BT30	ALKBH7	Alpha-ketoglutarate-dependent dioxygenase alkB homolog 7, mitochondrial OS=Homo sapiens OX=9606 GN=ALKBH7 PE=1 SV=1	8223	2	C	UR	35.0878	42.9294	43.6989	41.4996	33.5119	44.5249	37.694	40.4548	47.2346	47.7103	40.3314	41.2467	48.2858	42.5535	41.4961	36.5234	8.44493	10.3322	10.5175	9.98813	8.06563	10.7163	9.07219	9.73665	11.3684	11.4829	9.70696	9.92726	11.6214	10.2418	9.98728	8.79045	0.859912	1.05209	1.07095	1.01705	0.82129	1.09119	0.923783	0.991442	1.1576
324	sp|Q96BT7-4|ALKB8_HUMAN	Q96BT7-4	ALKBH8	Isoform 4 of Alkylated DNA repair protein alkB homolog 8 OS=Homo sapiens OX=9606 GN=ALKBH8	3079	11	C	UR	957.827	933.942	943.513	973.531	973.682	911.154	958.478	876.462	911.345	894.149	874.172	893.488	920.679	975.549	913.146	946.695	10.3146	10.0574	10.1604	10.4837	10.4853	9.81198	10.3216	9.4384	9.81404	9.62886	9.41374	9.62175	9.91456	10.5054	9.83343	10.1947	1.00591	0.980822	0.990873	1.0224	1.02256	0.95689	1.00659	0.920457	0.957091
325	sp|Q8TCU4|ALMS1_HUMAN	Q8TCU4	ALMS1	Centrosome-associated protein ALMS1 OS=Homo sapiens OX=9606 GN=ALMS1 PE=1 SV=4	2447	35	C	UR	2016.96	2039.17	2111.51	2069.69	1662.35	1596.76	1588.8	1612.6	1725.75	1677.03	1749.19	1724.84	1701.06	1656.61	1703.67	1726.83	11.378	11.5034	11.9114	11.6755	9.3776	9.00764	8.96271	9.097	9.7353	9.46044	9.86748	9.73016	9.59599	9.34527	9.61072	9.74137	0.979424	0.990211	1.02534	1.00503	0.807225	0.775379	0.771511	0.783071	0.838016
326	sp|Q9BYJ1-2|LOXE3_HUMAN	Q9BYJ1-2	ALOXE3	Isoform 2 of Hydroperoxide isomerase ALOXE3 OS=Homo sapiens OX=9606 GN=ALOXE3	7543	1	C	UR	10.7401	8.96917	10.2159	13.7134	15.6219	15.5239	16.1247	8.12166	15.1042	10.4506	15.7536	12.6861	14.3472	11.5426	12.1332	14.8933	8.34419	6.96832	7.93696	10.6542	12.1369	12.0608	12.5276	6.30988	11.7348	8.11931	12.2393	9.85609	11.1466	8.96766	9.42648	11.5709	0.984459	0.822132	0.936412	1.257	1.43193	1.42295	1.47802	0.744447	1.38449
327	sp|Q96QP1|ALPK1_HUMAN	Q96QP1	ALPK1	Alpha-protein kinase 1 OS=Homo sapiens OX=9606 GN=ALPK1 PE=1 SV=3	5933	3	C	UR	69.5301	93.375	94.031	80.8074	78.2923	74.5581	85.7229	78.2913	86.9203	81.4156	88.0648	84.7364	88.4488	82.8214	93.2524	86.9548	8.25759	11.0895	11.1674	9.59692	9.29821	8.85473	10.1807	9.2981	10.3229	9.66915	10.4588	10.0635	10.5044	9.8361	11.0749	10.327	0.823466	1.10587	1.11364	0.957027	0.92724	0.883015	1.01524	0.927228	1.02942
328	sp|Q96Q42|ALS2_HUMAN	Q96Q42	ALS2	Alsin OS=Homo sapiens OX=9606 GN=ALS2 PE=1 SV=2	2248	18	C	UR	1077.24	1058.91	1064.77	1060	1191.16	1146.01	1213.5	1098.85	1264.45	1141.6	1246.32	1210.89	1174.34	1167.68	1226.64	1165.89	9.31252	9.15407	9.20471	9.1635	10.2973	9.90704	10.4904	9.49932	10.9309	9.86892	10.7742	10.4679	10.1519	10.0944	10.604	10.0789	1.01127	0.994067	0.999567	0.995092	1.11822	1.07583	1.13919	1.03156	1.18702
329	sp|Q60I27|AL2CL_HUMAN	Q60I27	ALS2CL	ALS2 C-terminal-like protein OS=Homo sapiens OX=9606 GN=ALS2CL PE=1 SV=1	5377	10	C	UR	122.104	121.687	135.836	141.965	171.456	183.811	174.068	179.333	203.411	182.178	180.986	190.07	172.102	148.182	174.397	158.123	7.40105	7.37577	8.23337	8.60491	10.3924	11.1413	10.5507	10.8699	12.3293	11.0423	10.97	11.5207	10.4316	8.98172	10.5707	9.58428	0.936395	0.933195	1.0417	1.08871	1.31487	1.40962	1.3349	1.37528	1.55993
330	sp|Q86V81|THOC4_HUMAN	Q86V81	ALYREF	THO complex subunit 4 OS=Homo sapiens OX=9606 GN=ALYREF PE=1 SV=3	818	18	C	UR	568.874	563.734	595.475	577.966	554.94	535.651	600.39	539.358	565.283	556.713	560.655	550.403	558.814	544.623	562.493	547.792	10.1323	10.0407	10.6061	10.2942	9.88408	9.54052	10.6936	9.60655	10.0683	9.91568	9.98588	9.80328	9.95309	9.70034	10.0186	9.75678	0.986751	0.977835	1.03289	1.00252	0.962581	0.929123	1.04142	0.935553	0.980522
331	sp|Q9UHK6-5|AMACR_HUMAN	Q9UHK6-5	AMACR	Isoform 4 of Alpha-methylacyl-CoA racemase OS=Homo sapiens OX=9606 GN=AMACR	7475	4	C	UR	105.628	106.283	116.518	118.04	113.681	126.609	101.168	108.397	126.894	126.328	125.951	121.996	116.835	121.214	91.2696	112.629	9.18784	9.2448	10.1351	10.2675	9.88832	11.0128	8.7999	9.42872	11.0376	10.9883	10.9556	10.6116	10.1627	10.5435	7.9389	9.7968	0.946342	0.952209	1.04391	1.05754	1.01849	1.13431	0.906385	0.971153	1.13687
332	sp|Q9C0C7-5|AMRA1_HUMAN	Q9C0C7-5	AMBRA1	Isoform 5 of Activating molecule in BECN1-regulated autophagy protein 1 OS=Homo sapiens OX=9606 GN=AMBRA1	2996	21	C	UR	1027.13	1034.47	975.092	964.915	918.947	937.199	932.919	891.861	958.65	924.995	884.016	929.328	921.018	966.167	958.268	933.763	10.8413	10.9188	10.2921	10.1847	9.69945	9.89211	9.84693	9.41357	10.1185	9.76329	9.33077	9.80903	9.72131	10.1979	10.1145	9.85584	1.02672	1.03405	0.974701	0.964528	0.918578	0.936823	0.932545	0.891503	0.958265
333	sp|P17707|DCAM_HUMAN	P17707	AMD1	S-adenosylmethionine decarboxylase proenzyme OS=Homo sapiens OX=9606 GN=AMD1 PE=1 SV=2	3234	4	C	UR	358.81	355.493	322.737	349.261	231.386	244.225	236.06	224.939	241.872	250.255	214.316	244.528	238.603	265.562	243.084	245.852	13.4544	13.33	12.1017	13.0963	8.67635	9.15776	8.85161	8.43458	9.06952	9.38386	8.03626	9.16913	8.94694	9.95784	9.11496	9.21876	1.0353	1.02573	0.931217	1.00775	0.667637	0.704681	0.681123	0.649033	0.697891
334	sp|Q96NU7|HUTI_HUMAN	Q96NU7	AMDHD1	Probable imidazolonepropionase OS=Homo sapiens OX=9606 GN=AMDHD1 PE=1 SV=2	2440	4	C	UR	253.747	254.981	263.12	257.812	310.662	279.373	292.659	280.229	322.632	304.529	287.263	319.72	295.901	283.454	284.488	290.599	8.86226	8.90536	9.18963	9.00424	10.8501	9.75727	10.2213	9.78716	11.2681	10.6358	10.0328	11.1664	10.3345	9.8998	9.93592	10.1493	0.98575	0.990544	1.02216	1.00154	1.20685	1.0853	1.13691	1.08863	1.25335
336	sp|Q9Y303|NAGA_HUMAN	Q9Y303	AMDHD2	N-acetylglucosamine-6-phosphate deacetylase OS=Homo sapiens OX=9606 GN=AMDHD2 PE=1 SV=2	5524	1	C	UR	9.86234	5.68107	15.0917	8.91103	6.81982	12.9786	5.98364	11.6246	10.6713	8.62469	12.3696	16.7874	11.7109	8.66697	8.2514	13.8653	9.39828	5.41375	14.3816	8.49174	6.49893	12.3679	5.70209	11.0776	10.1692	8.21887	11.7876	15.9974	11.1599	8.25916	7.86314	13.2128	0.997553	0.574627	1.52649	0.90133	0.689809	1.31275	0.605232	1.1758	1.07938
335	sp|Q9Y303-3|NAGA_HUMAN	Q9Y303-3	AMDHD2	Isoform 3 of N-acetylglucosamine-6-phosphate deacetylase OS=Homo sapiens OX=9606 GN=AMDHD2	5524	5	C	UR	147.556	161.512	202.296	185.288	166.418	170.176	146.563	212.329	174.529	164.388	195.047	187.079	196.393	129.556	192.02	191.471	8.3642	9.15528	11.4671	10.503	9.43336	9.64639	8.30793	12.0359	9.89316	9.31835	11.0562	10.6046	11.1325	7.34389	10.8846	10.8535	0.847229	0.92736	1.16153	1.06388	0.955528	0.977105	0.84153	1.21914	1.0021
337	sp|Q9UKV5|AMFR_HUMAN	Q9UKV5	AMFR	E3 ubiquitin-protein ligase AMFR OS=Homo sapiens OX=9606 GN=AMFR PE=1 SV=2	3167	10	C	UR	280.861	292.385	324.573	265.42	373.954	364.129	351.859	403.408	368.531	347.688	386.275	385.85	404.226	351.471	359.836	370.746	7.98012	8.30755	9.22211	7.54141	10.6252	10.346	9.9974	11.4621	10.4711	9.87887	10.9753	10.9632	11.4853	9.98637	10.224	10.534	0.965789	1.00542	1.1161	0.912694	1.28591	1.25212	1.20993	1.38719	1.26726
338	sp|Q86WK6|AMGO1_HUMAN	Q86WK6	AMIGO1	Amphoterin-induced protein 1 OS=Homo sapiens OX=9606 GN=AMIGO1 PE=1 SV=1	7079	1	C	UR	10.7869	11.3174	14.0813	10.8419	12.5239	12.3964	20.5631	6.26325	14.7118	13.0191	17.2918	12.1584	11.2599	10.7453	10.5031	12.0978	8.60537	9.02857	11.2335	8.64921	9.9911	9.88934	16.4044	4.99658	11.7365	10.3861	13.7947	9.6995	8.9827	8.57216	8.37901	9.65113	0.917498	0.962619	1.19771	0.922172	1.06524	1.05439	1.74903	0.532731	1.25134
339	sp|Q9Y4X0|AMMR1_HUMAN	Q9Y4X0	AMMECR1	Nuclear protein AMMECR1 OS=Homo sapiens OX=9606 GN=AMMECR1 PE=1 SV=1	2008	4	C	UR	761.076	852.148	707.408	803.239	674.869	696.42	725.133	646.247	669.441	700.809	655.894	680.912	648.512	759.609	742.173	708.395	10.6516	11.9262	9.90049	11.2417	9.4451	9.74671	10.1486	9.04452	9.36913	9.80814	9.17953	9.52967	9.07622	10.6311	10.387	9.91431	0.97453	1.09114	0.905809	1.02852	0.864144	0.89174	0.928506	0.827495	0.857194
340	sp|Q6DCA0|AMERL_HUMAN	Q6DCA0	AMMECR1L	AMMECR1-like protein OS=Homo sapiens OX=9606 GN=AMMECR1L PE=1 SV=1	2008	2	C	UR	87.2829	100.523	113.345	95.7514	68.8227	71.4076	91.9323	79.749	77.9079	81.4901	94.1329	84.4933	88.2928	87.2072	89.6588	80.3092	10.0303	11.5519	13.0253	11.0035	7.90891	8.20596	10.5646	9.16453	8.95296	9.36462	10.8175	9.70973	10.1464	10.0216	10.3033	9.22891	0.879639	1.01308	1.1423	0.964986	0.693597	0.719648	0.926497	0.803713	0.785158
341	sp|Q8IY45|AMN1_HUMAN	Q8IY45	AMN1	Protein AMN1 homolog OS=Homo sapiens OX=9606 GN=AMN1 PE=2 SV=4	6794	6	C	UR	246.915	261.487	252.178	255.193	325.599	338.733	316.927	302.293	340.988	312.217	316.711	319.803	327.065	298.016	332.174	315.838	8.12532	8.60483	8.2985	8.39773	10.7146	11.1468	10.4292	9.94765	11.221	10.2742	10.4221	10.5239	10.7629	9.8069	10.931	10.3934	0.972324	1.02971	0.993048	1.00492	1.28217	1.33389	1.24802	1.19039	1.34277
342	sp|Q4VCS5|AMOT_HUMAN	Q4VCS5	AMOT	Angiomotin OS=Homo sapiens OX=9606 GN=AMOT PE=1 SV=1	3760	2	C	UR	32.3915	25.6838	25.6465	28.1691	46.772	33.2568	37.9638	34.3829	53.9166	36.315	51.5128	44.9226	46.6613	38.658	40.4648	39.2735	8.4135	6.67122	6.66152	7.31675	12.1488	8.63826	9.86087	8.93075	14.0045	9.43261	13.3801	11.6684	12.12	10.0412	10.5105	10.2011	1.15797	0.918174	0.916839	1.00702	1.67206	1.1889	1.35717	1.22916	1.92747
343	sp|Q8IY63|AMOL1_HUMAN	Q8IY63	AMOTL1	Angiomotin-like protein 1 OS=Homo sapiens OX=9606 GN=AMOTL1 PE=1 SV=1	3760	9	C	UR	243.465	249.905	257.929	265.24	317.422	350.518	306.307	301.014	348.481	315.155	325.558	346.694	390.444	401.774	394.288	380.838	7.49839	7.69675	7.94388	8.16904	9.77618	10.7955	9.43383	9.27082	10.7327	9.70636	10.0267	10.6777	12.0251	12.3741	12.1435	11.7293	0.958015	0.983357	1.01493	1.0437	1.24903	1.37926	1.20529	1.18446	1.37124
344	sp|Q9Y2J4-4|AMOL2_HUMAN	Q9Y2J4-4	AMOTL2	Isoform 4 of Angiomotin-like protein 2 OS=Homo sapiens OX=9606 GN=AMOTL2	720	10	C	UR	642.78	628.87	628.867	597.964	436.914	431.898	457.608	434.62	421.324	418.383	442.884	381.303	387.775	376.784	364.571	370.153	13.8554	13.5556	13.5555	12.8894	9.41791	9.30977	9.86398	9.36845	9.08186	9.01845	9.54659	8.21918	8.35869	8.12176	7.85852	7.97883	1.02907	1.0068	1.0068	0.957324	0.699488	0.691456	0.732618	0.695815	0.674529
345	sp|Q01433|AMPD2_HUMAN	Q01433	AMPD2	AMP deaminase 2 OS=Homo sapiens OX=9606 GN=AMPD2 PE=1 SV=2	2654	21	C	UR	1328.49	1199.83	1465.93	1304.01	1323.63	1239.97	1240.42	1231.6	1348.63	1269.85	1366.04	1325.63	1344.89	1215.72	1302.04	1314.8	10.2086	9.21994	11.2648	10.0205	10.1713	9.52841	9.53183	9.46405	10.3634	9.758	10.4972	10.1866	10.3346	9.34201	10.0054	10.1034	1.00296	0.905829	1.10673	0.98448	0.999296	0.936136	0.936472	0.929813	1.01817
346	sp|Q01432-4|AMPD3_HUMAN	Q01432-4	AMPD3	Isoform 2 of AMP deaminase 3 OS=Homo sapiens OX=9606 GN=AMPD3	5931	10	C	UR	367.868	350.23	357.829	374.202	394.698	386.041	347.83	410.319	360.51	398.264	367.851	390.921	411.22	401.276	384.653	402.664	9.63892	9.17677	9.37588	9.80488	10.3419	10.1151	9.11387	10.7512	9.44614	10.4354	9.63847	10.243	10.7748	10.5143	10.0787	10.5507	1.01472	0.966066	0.987027	1.03219	1.08873	1.06485	0.959445	1.13181	0.994423
347	sp|Q86W34|AMZ2_HUMAN	Q86W34	AMZ2	Archaemetzincin-2 OS=Homo sapiens OX=9606 GN=AMZ2 PE=2 SV=2	8137	3	C	UR	151.444	225.647	151.884	205.104	131.404	121.055	182.264	120.53	167.774	172.275	149.012	150.623	130.836	142.148	187.373	151.673	9.53585	14.2082	9.56357	12.9146	8.27398	7.62239	11.4764	7.5893	10.5641	10.8475	9.38274	9.48417	8.23823	8.9505	11.7982	9.55028	0.825218	1.22955	0.827617	1.11761	0.716018	0.65963	0.993154	0.656767	0.9142
348	sp|Q9H1A4|APC1_HUMAN	Q9H1A4	ANAPC1	Anaphase-promoting complex subunit 1 OS=Homo sapiens OX=9606 GN=ANAPC1 PE=1 SV=1	2177	28	C	UR	1709.16	1824	1648.25	1828.29	1554.91	1494.46	1727.28	1368.24	1647.53	1588.42	1492.11	1526.62	1517.55	1666.71	1822.13	1500.92	10.5518	11.2607	10.1757	11.2872	9.59948	9.22628	10.6637	8.44704	10.1713	9.80636	9.21178	9.4248	9.36881	10.2897	11.2492	9.26616	0.975312	1.04084	0.940553	1.04329	0.887291	0.852796	0.985654	0.78077	0.940144
349	sp|Q9UM13|APC10_HUMAN	Q9UM13	ANAPC10	Anaphase-promoting complex subunit 10 OS=Homo sapiens OX=9606 GN=ANAPC10 PE=1 SV=1	4815	7	C	UR	618.879	658.891	612.866	647.545	511.533	593.967	545.459	547.042	526.059	557.462	492.581	576.699	550.882	620.15	575.138	583.473	10.7414	11.4358	10.637	11.2389	8.87826	10.309	9.46708	9.49455	9.13037	9.6754	8.54932	10.0093	9.5612	10.7634	9.98219	10.1269	0.975311	1.03837	0.965835	1.02049	0.806142	0.936053	0.859607	0.862101	0.829034
350	sp|Q96DE5|APC16_HUMAN	Q96DE5	ANAPC16	Anaphase-promoting complex subunit 16 OS=Homo sapiens OX=9606 GN=ANAPC16 PE=1 SV=1	6995	1	C	UR	11.0261	12.0687	12.0286	10.738	7.95002	15.0005	11.3825	10.6437	8.11028	8.33851	7.92904	6.3685	6.83444	9.28157	10.4062	9.91377	11.1642	12.2199	12.1792	10.8725	8.04961	15.1884	11.5251	10.777	8.21188	8.44297	8.02837	6.44828	6.92006	9.39784	10.5366	10.038	0.96169	1.05262	1.04912	0.936562	0.693395	1.30833	0.992775	0.928337	0.707373
351	sp|Q9UJX6|ANC2_HUMAN	Q9UJX6	ANAPC2	Anaphase-promoting complex subunit 2 OS=Homo sapiens OX=9606 GN=ANAPC2 PE=1 SV=1	4951	16	C	UR	1228.53	1130.35	1280	1244.09	1195.54	1192.89	1050.39	1188.36	1133.07	1169.87	1202.8	1183.6	1217.36	1132.29	1134.99	1244.94	10.3843	9.55445	10.8193	10.5158	10.1054	10.0831	8.87857	10.0447	9.57737	9.88847	10.1668	10.0045	10.2899	9.5708	9.59365	10.523	1.00638	0.925955	1.04854	1.01913	0.979351	0.977185	0.860454	0.973468	0.928177
352	sp|Q9UJX5-3|APC4_HUMAN	Q9UJX5-3	ANAPC4	Isoform 3 of Anaphase-promoting complex subunit 4 OS=Homo sapiens OX=9606 GN=ANAPC4	5314	12	C	UR	732.866	727.08	699.292	758.931	626.824	639.489	647.611	594.315	705.703	743.983	626.157	678.587	594.339	726.573	737.867	651.424	10.7665	10.6815	10.2733	11.1494	9.20866	9.39472	9.51404	8.73107	10.3675	10.9298	9.19885	9.9691	8.73142	10.6741	10.84	9.57005	1.00456	0.996625	0.958535	1.04028	0.859203	0.876563	0.887696	0.814641	0.967323
354	sp|Q9UJX4-3|APC5_HUMAN	Q9UJX4-3	ANAPC5	Isoform 3 of Anaphase-promoting complex subunit 5 OS=Homo sapiens OX=9606 GN=ANAPC5	3201	1	C	UR	62.0921	70.9529	65.9384	66.564	61.2349	67.2409	62.3071	61.9658	62.3386	68.7821	71.8344	61.0894	61.9791	81.6432	73.133	62.1143	9.3617	10.6977	9.94161	10.0359	9.23247	10.138	9.39412	9.34267	9.39886	10.3704	10.8306	9.21052	9.34467	12.3095	11.0264	9.36505	0.935307	1.06878	0.993245	1.00267	0.922396	1.01287	0.938546	0.933405	0.93902
353	sp|Q9UJX4|APC5_HUMAN	Q9UJX4	ANAPC5	Anaphase-promoting complex subunit 5 OS=Homo sapiens OX=9606 GN=ANAPC5 PE=1 SV=2	3201	25	C	UR	2590.22	2086.68	2252.39	2195.87	2022.58	2007.98	1896.68	1849.21	1974.72	1993.5	2005.57	2022.72	1944.41	1989.18	1955.91	1913.46	12.6734	10.2097	11.0205	10.7439	9.89607	9.82468	9.2801	9.04783	9.66193	9.75378	9.81288	9.89677	9.5136	9.73267	9.56989	9.3622	1.13542	0.914691	0.987334	0.962555	0.886593	0.880198	0.831408	0.8106	0.865617
355	sp|Q9UJX3|APC7_HUMAN	Q9UJX3	ANAPC7	Anaphase-promoting complex subunit 7 OS=Homo sapiens OX=9606 GN=ANAPC7 PE=1 SV=5	2174	21	C	UR	1902.62	1835.4	1595.79	1688.35	1410.13	1421.7	1514.28	1588.64	1412	1758.38	1508.49	1445.4	1438.59	1565.03	1484.95	1582.26	12.1032	11.6755	10.1514	10.7401	8.97028	9.04388	9.63281	10.1059	8.98218	11.1856	9.59602	9.19464	9.15132	9.95563	9.44626	10.0653	1.08378	1.04549	0.909004	0.961727	0.803245	0.809835	0.862571	0.904931	0.80431
356	sp|Q9UNK9|ANGE1_HUMAN	Q9UNK9	ANGEL1	Protein angel homolog 1 OS=Homo sapiens OX=9606 GN=ANGEL1 PE=1 SV=1	5001	5	C	UR	309.067	330.281	341.671	340.963	307.957	279.297	314.342	280.268	309.637	296.957	333.373	302.371	287.868	307.739	318.089	306.554	9.95699	10.6404	11.0074	10.9845	9.92124	8.99792	10.1269	9.0292	9.97534	9.56685	10.74	9.74127	9.27402	9.9142	10.2476	9.87603	0.935162	0.999352	1.03382	1.03167	0.931805	0.845086	0.951123	0.848025	0.936886
357	sp|Q5VTE6|ANGE2_HUMAN	Q5VTE6	ANGEL2	Protein angel homolog 2 OS=Homo sapiens OX=9606 GN=ANGEL2 PE=1 SV=1	8204	2	C	UR	105.129	90.277	96.1568	103.274	103.927	100.439	120.63	99.9223	113.727	120.688	99.0586	98.9635	108.862	103.677	103.782	95.5317	10.1083	8.68024	9.24559	9.92991	9.99274	9.65733	11.5987	9.60765	10.935	11.6043	9.5246	9.51545	10.4672	9.96871	9.97877	9.18549	1.06504	0.914576	0.974143	1.04624	1.05286	1.01752	1.22207	1.01229	1.15214
358	sp|Q15389|ANGP1_HUMAN	Q15389	ANGPT1	Angiopoietin-1 OS=Homo sapiens OX=9606 GN=ANGPT1 PE=1 SV=2	6707	1	C	UR	14.9494	14.6915	18.4286	16.4762	16.3373	12.5012	14.6722	13.3938	14.1592	12.4665	21.0741	21.0982	19.1914	12.3161	9.21211	12.0334	9.84318	9.67334	12.134	10.8485	10.757	8.23122	9.66069	8.81891	9.32287	8.20835	13.8759	13.8918	12.6362	8.10929	6.06555	7.92316	0.926438	0.910453	1.14205	1.02106	1.01245	0.774721	0.909262	0.830034	0.877467
359	sp|Q9Y264|ANGP4_HUMAN	Q9Y264	ANGPT4	Angiopoietin-4 OS=Homo sapiens OX=9606 GN=ANGPT4 PE=1 SV=1	8523	1	C	UR	96.1333	88.0192	83.4493	87.9877	125.267	118.138	126.311	127.391	105.807	117.274	110.952	112.099	110.218	115.056	116.732	104.867	8.81097	8.06728	7.64844	8.0644	11.4812	10.8278	11.5769	11.6759	9.69759	10.7486	10.1691	10.2743	10.1019	10.5453	10.6989	9.61146	1.0814	0.990122	0.938715	0.989767	1.40912	1.32892	1.42087	1.43301	1.19021
360	sp|Q9BY76|ANGL4_HUMAN	Q9BY76	ANGPTL4	Angiopoietin-related protein 4 OS=Homo sapiens OX=9606 GN=ANGPTL4 PE=1 SV=2	7821	2	C	UR	21.1266	20.0697	20.137	24.4813	110.292	98.2471	97.6355	99.1994	79.3476	81.5695	92.283	85.1647	108.587	97.7944	95.3117	91.0879	2.76541	2.62707	2.63588	3.20453	14.4368	12.8603	12.7802	12.9849	10.3864	10.6772	12.0796	11.1478	14.2138	12.801	12.476	11.9231	0.984755	0.935491	0.93863	1.14112	5.14092	4.5795	4.551	4.62389	3.69856
361	sp|Q01484|ANK2_HUMAN	Q01484	ANK2	Ankyrin-2 OS=Homo sapiens OX=9606 GN=ANK2 PE=1 SV=4	71	7	C	UR	361.3	369.511	375.445	378.594	372.377	390.31	343.074	380.839	357.424	373.92	383.229	375.604	385.996	357.207	352.429	393.677	9.7141	9.93486	10.0944	10.1791	10.0119	10.4941	9.22408	10.2394	9.60988	10.0534	10.3037	10.0987	10.3781	9.60405	9.4756	10.5846	0.973297	0.995416	1.0114	1.01989	1.00314	1.05145	0.924199	1.02593	0.962855
362	sp|Q12955|ANK3_HUMAN	Q12955	ANK3	Ankyrin-3 OS=Homo sapiens OX=9606 GN=ANK3 PE=1 SV=3	71	21	C	UR	1116.68	1051.52	1112.91	1149.34	1207.52	1183.73	1318.61	1356.52	1938.76	1271.36	1338.69	1420.6	1524.42	1207.79	1218.37	1206.32	8.66352	8.15795	8.63424	8.91689	9.36827	9.18369	10.2301	10.5243	15.0414	9.86355	10.3859	11.0214	11.8269	9.3704	9.45247	9.35894	1.00819	0.949355	1.00478	1.03767	1.0902	1.06872	1.1905	1.22473	1.7504
363	sp|Q9NU02|ANKE1_HUMAN	Q9NU02	ANKEF1	Ankyrin repeat and EF-hand domain-containing protein 1 OS=Homo sapiens OX=9606 GN=ANKEF1 PE=1 SV=2	7196	7	C	UR	427.636	406.7	421.99	447.334	400.992	393.029	427.571	383.6	368.816	397.189	415.897	398.413	410.682	376.925	434.682	392.418	10.5202	10.0051	10.3813	11.0047	9.86469	9.66879	10.5185	9.43685	9.07314	9.77113	10.2314	9.80125	10.1031	9.27263	10.6935	9.65377	1.00404	0.954885	0.990785	1.05029	0.941483	0.922787	1.00389	0.900651	0.865938
364	sp|Q9P2R3-4|ANFY1_HUMAN	Q9P2R3-4	ANKFY1	Isoform 4 of Rabankyrin-5 OS=Homo sapiens OX=9606 GN=ANKFY1	832	24	C	UR	1576.48	1763.12	1666.17	1933.33	1577.12	1541.95	1603.87	1603.31	1562.83	1640.61	1590.3	1686.08	1646.76	1680.05	1650.55	1654.61	9.56271	10.6948	10.1067	11.7273	9.56657	9.35326	9.72885	9.72543	9.47993	9.95173	9.64651	10.2275	9.989	10.191	10.012	10.0366	0.908753	1.01634	0.960452	1.11446	0.90912	0.888849	0.924541	0.924217	0.900886
365	sp|Q9HCJ1|ANKH_HUMAN	Q9HCJ1	ANKH	Progressive ankylosis protein homolog OS=Homo sapiens OX=9606 GN=ANKH PE=1 SV=2	4401	6	C	UR	593.943	671.186	592.957	651.298	683.4	653.952	737.255	542.743	678.591	677.823	614.574	641.344	671.375	687.148	627.209	621.363	9.18514	10.3797	9.16988	10.0721	10.5686	10.1132	11.4014	8.39335	10.4942	10.4823	9.50419	9.91817	10.3826	10.6265	9.69958	9.60917	0.946755	1.06988	0.945183	1.03818	1.08935	1.04241	1.1752	0.865142	1.08169
366	sp|Q8IWZ3-6|ANKH1_HUMAN	Q8IWZ3-6	ANKHD1	Isoform 6 of Ankyrin repeat and KH domain-containing protein 1 OS=Homo sapiens OX=9606 GN=ANKHD1	713	56	C	UR	3102.51	3087.42	3106.42	3147.49	3184.94	3300.45	3076.25	3209.68	3082.83	3111.45	3128.65	3120.35	3028.34	3212.95	3021.51	3165.55	9.91083	9.86264	9.92332	10.0545	10.1741	10.5431	9.82694	10.2532	9.84796	9.93939	9.99434	9.96783	9.6739	10.2636	9.65208	10.1122	0.997284	0.992435	0.99854	1.01174	1.02378	1.06091	0.988842	1.03173	0.990958
367	sp|Q8IWZ3-2|ANKH1_HUMAN	Q8IWZ3-2	ANKHD1	Isoform 2 of Ankyrin repeat and KH domain-containing protein 1 OS=Homo sapiens OX=9606 GN=ANKHD1	713	2	C	UR	337.58	329.417	346.474	316.54	310.06	292.56	318.864	285.291	309.006	288.134	286.941	293.687	321.511	301.753	324.916	294.244	10.8963	10.6328	11.1834	10.2172	10.008	9.44319	10.2922	9.20856	9.974	9.30032	9.26179	9.47954	10.3776	9.73991	10.4876	9.49753	1.01527	0.99072	1.04202	0.951992	0.932503	0.879874	0.958982	0.858012	0.929333
368	sp|Q9P2G1|AKIB1_HUMAN	Q9P2G1	ANKIB1	Ankyrin repeat and IBR domain-containing protein 1 OS=Homo sapiens OX=9606 GN=ANKIB1 PE=1 SV=3	4942	9	C	UR	282.217	295.874	272.382	278.557	304.104	324.028	332.961	284.063	356.199	309.229	315.302	314.614	301.269	322.2	330.362	289.164	9.19175	9.63656	8.87143	9.07256	9.90459	10.5535	10.8445	9.25188	11.6013	10.0715	10.2693	10.2469	9.81227	10.494	10.7598	9.41801	0.999856	1.04824	0.965012	0.986891	1.0774	1.14799	1.17963	1.0064	1.26197
369	sp|Q8NAG6|ANKL1_HUMAN	Q8NAG6	ANKLE1	Ankyrin repeat and LEM domain-containing protein 1 OS=Homo sapiens OX=9606 GN=ANKLE1 PE=1 SV=2	1865	3	C	UR	79.0073	74.4354	80.4418	87.7507	48.7326	63.8612	60.3471	58.6488	65.5574	55.4061	69.5245	59.4243	67.9013	57.8592	67.2111	67.0263	11.8905	11.2024	12.1063	13.2063	7.33417	9.611	9.08213	8.82654	9.86628	8.33853	10.4633	8.94326	10.219	8.70771	10.1151	10.0873	0.98257	0.925712	1.00041	1.09131	0.60606	0.794207	0.750504	0.729383	0.815302
370	sp|Q86XL3|ANKL2_HUMAN	Q86XL3	ANKLE2	Ankyrin repeat and LEM domain-containing protein 2 OS=Homo sapiens OX=9606 GN=ANKLE2 PE=1 SV=4	1352	23	C	UR	690.96	686.296	697.945	687.711	683.31	703.244	741.399	657.068	675.188	713.362	731.098	710.861	688.519	712.106	720.215	689.744	9.88054	9.81384	9.98042	9.83408	9.77115	10.0562	10.6018	9.39589	9.65501	10.2009	10.4545	10.1651	9.84564	10.1829	10.2989	9.86315	1.00034	0.993583	1.01045	0.995633	0.989261	1.01812	1.07336	0.951269	0.977502
371	sp|Q8IV38|ANKY2_HUMAN	Q8IV38	ANKMY2	Ankyrin repeat and MYND domain-containing protein 2 OS=Homo sapiens OX=9606 GN=ANKMY2 PE=1 SV=1	5002	20	C	UR	1591.08	1806.78	1542.83	1604.48	1746.1	1767.58	1935.4	1685.81	1839.94	1925.92	1693.6	1740.36	1692.85	1851.55	1898.17	1775.14	9.06031	10.2886	8.78558	9.13659	9.94307	10.0654	11.021	9.59972	10.4774	10.9671	9.64411	9.91036	9.63984	10.5435	10.809	10.1084	0.97237	1.10419	0.942885	0.980556	1.06711	1.08024	1.1828	1.03026	1.12446
372	sp|Q9NXR5|ANR10_HUMAN	Q9NXR5	ANKRD10	Ankyrin repeat domain-containing protein 10 OS=Homo sapiens OX=9606 GN=ANKRD10 PE=1 SV=2	1956	4	C	UR	259.823	254.233	255.948	228.596	395.365	390.743	357.484	343.066	397.932	389.696	381.779	386.374	368.418	349.407	364.923	362.323	7.57763	7.41459	7.4646	6.66691	11.5307	11.3959	10.4259	10.0054	11.6055	11.3653	11.1344	11.2684	10.7448	10.1903	10.6428	10.567	1.04075	1.01836	1.02523	0.915667	1.58368	1.56516	1.43194	1.37419	1.59396
373	sp|Q6UB99|ANR11_HUMAN	Q6UB99	ANKRD11	Ankyrin repeat domain-containing protein 11 OS=Homo sapiens OX=9606 GN=ANKRD11 PE=1 SV=3	84	20	C	UR	706.329	711.266	731.173	728.552	646.429	689.42	621.089	662.586	654.858	627.828	681.2	702.717	702.085	672.425	648.442	705.233	10.3761	10.4486	10.7411	10.7026	9.49615	10.1277	9.12391	9.73351	9.61998	9.22291	10.007	10.323	10.3138	9.87804	9.52573	10.36	0.981926	0.98879	1.01646	1.01282	0.898654	0.958419	0.863427	0.921116	0.910372
374	sp|Q6UB98|ANR12_HUMAN	Q6UB98	ANKRD12	Ankyrin repeat domain-containing protein 12 OS=Homo sapiens OX=9606 GN=ANKRD12 PE=1 SV=3	84	5	C	UR	266.01	230.712	251.526	242.044	297.179	276.485	230.787	291.403	301.934	279.018	304.706	302.059	300.562	278.573	252.292	290.059	9.68333	8.39839	9.15607	8.81092	10.818	10.0646	8.40115	10.6077	10.991	10.1569	11.0919	10.9956	10.9411	10.1407	9.18396	10.5588	1.07447	0.931894	1.01597	0.977668	1.20037	1.11678	0.9322	1.17704	1.21957
375	sp|Q8IZ07|AN13A_HUMAN	Q8IZ07	ANKRD13A	Ankyrin repeat domain-containing protein 13A OS=Homo sapiens OX=9606 GN=ANKRD13A PE=1 SV=3	6401	7	C	UR	360.567	380.725	381.217	373.578	356.706	386.294	399.832	307.324	396.129	375.385	360.309	372.762	338.427	375.502	376.337	343.114	9.80433	10.3524	10.3658	10.1581	9.69935	10.5039	10.872	8.35657	10.7713	10.2073	9.79732	10.1359	9.20231	10.2104	10.2331	9.32975	0.964028	1.01792	1.01924	0.998813	0.953705	1.03281	1.06901	0.821674	1.05911
376	sp|Q86YJ7|AN13B_HUMAN	Q86YJ7	ANKRD13B	Ankyrin repeat domain-containing protein 13B OS=Homo sapiens OX=9606 GN=ANKRD13B PE=1 SV=4	2182	2	C	UR	213.715	209.604	204.624	207.012	175.702	176.84	154.076	139.616	177.173	170.067	164.576	162.749	152.607	173.87	156.862	150.108	12.2596	12.0237	11.7381	11.8751	10.079	10.1443	8.83844	8.00897	10.1634	9.75573	9.44075	9.33595	8.75415	9.97388	8.99827	8.61081	1.02384	1.00415	0.980287	0.991728	0.84173	0.847186	0.738129	0.668857	0.848777
377	sp|Q8N6S4|AN13C_HUMAN	Q8N6S4	ANKRD13C	Ankyrin repeat domain-containing protein 13C OS=Homo sapiens OX=9606 GN=ANKRD13C PE=1 SV=2	2497	4	C	UR	122.673	125.681	116.32	128.88	110.317	115.73	126.296	95.73	126.352	117.458	104.065	115.081	105.288	124.663	123.827	111.839	10.495	10.7523	9.95143	11.026	9.43785	9.90101	10.8049	8.18993	10.8097	10.0488	8.90301	9.84549	9.0076	10.6652	10.5937	9.56811	0.994201	1.01858	0.942711	1.04451	0.89406	0.937935	1.02356	0.775842	1.02402
378	sp|Q6ZTN6|AN13D_HUMAN	Q6ZTN6	ANKRD13D	Ankyrin repeat domain-containing protein 13D OS=Homo sapiens OX=9606 GN=ANKRD13D PE=1 SV=3	6401	5	C	UR	291.712	279.996	279.017	285.198	310.76	319.052	296.007	292.297	328.013	290.331	301.582	310.262	291.807	310.498	319.141	291.897	9.72866	9.33791	9.30528	9.51142	10.3639	10.6405	9.87188	9.74817	10.9393	9.68261	10.0578	10.3473	9.73184	10.3552	10.6434	9.73482	1.02722	0.985967	0.982521	1.00429	1.0943	1.1235	1.04235	1.02928	1.15505
379	sp|Q6P6B7|ANR16_HUMAN	Q6P6B7	ANKRD16	Ankyrin repeat domain-containing protein 16 OS=Homo sapiens OX=9606 GN=ANKRD16 PE=1 SV=1	5612	3	C	UR	86.719	87.485	82.4444	84.4682	85.9104	97.7068	79.3462	71.6275	88.3906	90.0401	85.0714	93.5506	79.3848	93.235	84.5829	85.5976	10.0868	10.1759	9.58962	9.82502	9.99277	11.3649	9.22925	8.33144	10.2813	10.4731	9.89518	10.8814	9.23374	10.8447	9.83836	9.95639	1.01688	1.02587	0.966759	0.990491	1.0074	1.14573	0.93043	0.839918	1.03649
380	sp|O75179|ANR17_HUMAN	O75179	ANKRD17	Ankyrin repeat domain-containing protein 17 OS=Homo sapiens OX=9606 GN=ANKRD17 PE=1 SV=3	713	41	C	UR	2578.58	2325.61	2482.83	2365.78	2514.96	2402.21	2464.4	2320.87	2558.08	2412.45	2438.84	2433.93	2497.77	2370.92	2418.46	2379.76	10.5882	9.54944	10.195	9.71439	10.3269	9.86397	10.1193	9.52995	10.504	9.90601	10.0144	9.99419	10.2563	9.73547	9.93069	9.77176	1.05757	0.953824	1.0183	0.970299	1.03148	0.985239	1.01075	0.951876	1.04917
381	sp|Q4UJ75|A20A4_HUMAN	Q4UJ75	ANKRD20A4P	Putative ankyrin repeat domain-containing protein 20A4 OS=Homo sapiens OX=9606 GN=ANKRD20A4P PE=5 SV=1	1552	2	C	UR	49.4845	57.4698	49.3963	49.0829	45.7723	37.3159	42.3675	35.1638	49.9172	43.1771	49.341	48.341	40.7874	48.1647	50.7865	50.2957	10.601	12.3117	10.5821	10.515	9.80576	7.99415	9.07636	7.53312	10.6937	9.24979	10.5703	10.356	8.73786	10.3183	10.88	10.7748	0.963514	1.119	0.961796	0.955695	0.891234	0.726578	0.824939	0.684675	0.97194
382	sp|Q5VYY1|ANR22_HUMAN	Q5VYY1	ANKRD22	Ankyrin repeat domain-containing protein 22 OS=Homo sapiens OX=9606 GN=ANKRD22 PE=2 SV=1	8425	1	C	UR	14.6783	10.1284	13.6955	15.9732	22.5019	13.8574	18.417	14.7567	23.2805	15.6358	13.507	20.2149	21.7794	23.1297	14.3658	22.5617	8.43329	5.81918	7.8686	9.17728	12.9283	7.96166	10.5813	8.47832	13.3756	8.98343	7.7603	11.6143	12.5132	13.289	8.25372	12.9627	1.07779	0.743705	1.00563	1.17288	1.65226	1.01752	1.35231	1.08355	1.70943
383	sp|Q9UPS8|ANR26_HUMAN	Q9UPS8	ANKRD26	Ankyrin repeat domain-containing protein 26 OS=Homo sapiens OX=9606 GN=ANKRD26 PE=1 SV=4	691	13	C	UR	538.339	519.091	537.933	508.893	440.855	437.084	447.067	410.569	479.878	451.647	478.478	446.582	450.141	440.255	448.441	439.467	11.5234	11.1114	11.5147	10.8931	9.43671	9.356	9.56969	8.78843	10.272	9.66773	10.2421	9.55929	9.63549	9.42387	9.5991	9.40701	1.02333	0.986744	1.02256	0.96736	0.838025	0.830858	0.849835	0.780455	0.912205
384	sp|Q96NW4|ANR27_HUMAN	Q96NW4	ANKRD27	Ankyrin repeat domain-containing protein 27 OS=Homo sapiens OX=9606 GN=ANKRD27 PE=1 SV=2	5134	17	C	UR	1568.98	1666.72	1547.71	1613.04	1533.28	1546.39	1754.36	1411.27	1641.92	1635.64	1536.38	1525.69	1417.18	1505.44	1595.53	1465.65	10.0555	10.6819	9.91914	10.3378	9.82667	9.9107	11.2436	9.04473	10.523	10.4827	9.84653	9.77801	9.08261	9.64824	10.2256	9.39326	0.981158	1.04228	0.967854	1.00871	0.958832	0.967031	1.09709	0.882534	1.02677
385	sp|O15084|ANR28_HUMAN	O15084	ANKRD28	Serine/threonine-protein phosphatase 6 regulatory ankyrin repeat subunit A OS=Homo sapiens OX=9606 GN=ANKRD28 PE=1 SV=5	2456	18	C	UR	1369.81	1340.22	1487.16	1438.98	1392.8	1357.87	1416.98	1400.17	1342.72	1342.81	1478.03	1335.43	1386.36	1314.6	1371.71	1363.44	9.89966	9.68583	10.7477	10.3996	10.0658	9.81335	10.2405	10.1191	9.70386	9.70457	10.6818	9.6512	10.0193	9.50069	9.9134	9.85362	0.972156	0.951157	1.05544	1.02125	0.988475	0.96368	1.00563	0.993701	0.952928
386	sp|Q9BXX3|AN30A_HUMAN	Q9BXX3	ANKRD30A	Ankyrin repeat domain-containing protein 30A OS=Homo sapiens OX=9606 GN=ANKRD30A PE=1 SV=3	1148	1	C	UR	14.6973	13.0529	17.1684	10.6574	15.5622	17.8149	12.4373	14.4901	15.0158	18.6766	11.8049	19.4371	17.9126	21.0084	16.2946	14.8908	9.37173	8.3232	10.9474	6.79567	9.92322	11.3597	7.93065	9.23959	9.57484	11.9091	7.52742	12.394	11.422	13.396	10.3902	9.49513	1.05782	0.939465	1.23567	0.767048	1.12006	1.2822	0.895157	1.0429	1.08074
387	sp|A6QL64|AN36A_HUMAN	A6QL64	ANKRD36	Ankyrin repeat domain-containing protein 36A OS=Homo sapiens OX=9606 GN=ANKRD36 PE=2 SV=4	1552	1	C	UR	10.4623	11.9328	14.3513	15.9969	10.6486	9.37302	14.0233	12.3744	13.5725	12.0502	16.7145	9.45681	9.27111	10.8249	13.9086	10.7454	8.55346	9.75567	11.7329	13.0783	8.70576	7.66291	11.4648	10.1167	11.0962	9.85163	13.6649	7.73142	7.57959	8.84993	11.371	8.78487	0.79345	0.904972	1.08839	1.21319	0.807579	0.71084	1.06352	0.93846	1.02932
388	sp|Q53RE8|ANR39_HUMAN	Q53RE8	ANKRD39	Ankyrin repeat domain-containing protein 39 OS=Homo sapiens OX=9606 GN=ANKRD39 PE=1 SV=1	1292	5	C	UR	226.29	273.257	321.993	287.822	239.099	215.801	212.242	268.177	258.507	250	287.916	262.325	246.457	182.042	244.873	265.741	8.95634	10.8153	12.7442	11.3917	9.46332	8.54121	8.40034	10.6142	10.2314	9.89475	11.3955	10.3826	9.75452	7.20506	9.69184	10.5178	0.815928	0.985278	1.161	1.03779	0.862114	0.77811	0.765276	0.96696	0.932091
389	sp|Q6AI12|ANR40_HUMAN	Q6AI12	ANKRD40	Ankyrin repeat domain-containing protein 40 OS=Homo sapiens OX=9606 GN=ANKRD40 PE=1 SV=2	6544	3	C	UR	80.1478	87.943	62.9944	77.1286	56.1759	58.6276	72.3927	64.0841	57.2841	65.2828	60.358	62.617	53.9681	70.4434	74.1608	61.8166	12.0362	13.2068	9.46017	11.5828	8.43621	8.80439	10.8716	9.62382	8.60262	9.80383	9.06426	9.4035	8.10465	10.5788	11.1371	9.28329	1.04016	1.14132	0.817542	1.00098	0.729052	0.76087	0.939513	0.831684	0.743433
390	sp|Q8N8A2|ANR44_HUMAN	Q8N8A2	ANKRD44	Serine/threonine-protein phosphatase 6 regulatory ankyrin repeat subunit B OS=Homo sapiens OX=9606 GN=ANKRD44 PE=1 SV=3	2456	4	C	UR	71.1552	72.6087	83.3955	77.2659	73.5972	84.6733	85.9826	84.6242	91.2714	80.6427	95.2771	98.9056	82.6386	75.1328	104.847	87.4811	8.43634	8.60867	9.88759	9.16084	8.72588	10.0391	10.1943	10.0333	10.8214	9.56121	11.2963	11.7265	9.79784	8.90794	12.4309	10.372	0.934944	0.954043	1.09578	1.01524	0.967031	1.11257	1.12977	1.11192	1.19926
391	sp|Q86W74-1|ANR46_HUMAN	Q86W74-1	ANKRD46	Isoform 2 of Ankyrin repeat domain-containing protein 46 OS=Homo sapiens OX=9606 GN=ANKRD46	8138	1	C	UR	20.3082	19.0863	21.7837	30.6375	31.226	25.8174	24.2058	25.7685	27.9306	31.9549	30.9343	26.7131	24.8434	31.5081	29.8944	27.7347	7.55045	7.09614	8.09904	11.3908	11.6096	9.59875	8.99954	9.58053	10.3844	11.8806	11.5012	9.93175	9.2366	11.7145	11.1145	10.3116	0.884737	0.831503	0.94902	1.33474	1.36038	1.12475	1.05454	1.12262	1.21681
392	sp|Q8WVL7|ANR49_HUMAN	Q8WVL7	ANKRD49	Ankyrin repeat domain-containing protein 49 OS=Homo sapiens OX=9606 GN=ANKRD49 PE=1 SV=1	5704	3	C	UR	440.973	489.972	437.292	476.261	445.9	463.958	406.575	462.235	442.866	472.164	458.52	459.851	451.041	453.569	442.838	461.886	9.71052	10.7895	9.62945	10.4876	9.81903	10.2167	8.95306	10.1787	9.75221	10.3974	10.0969	10.1262	9.93222	9.9879	9.75159	10.171	0.956299	1.06256	0.948316	1.03283	0.966985	1.00614	0.881704	1.00241	0.960405
393	sp|Q9ULJ7|ANR50_HUMAN	Q9ULJ7	ANKRD50	Ankyrin repeat domain-containing protein 50 OS=Homo sapiens OX=9606 GN=ANKRD50 PE=1 SV=4	131	18	C	UR	874.433	983.548	958.822	1146.81	1038.14	992.808	1149.53	914.979	1080.21	1081.3	1030.01	1097.19	999.763	1054.77	1181.09	969.504	8.45224	9.50694	9.26795	11.085	10.0347	9.59645	11.1114	8.84415	10.4413	10.4518	9.95601	10.6054	9.66368	10.1954	11.4164	9.37119	0.882462	0.992578	0.967626	1.15733	1.04768	1.00192	1.16009	0.923379	1.09013
394	sp|Q8NB46|ANR52_HUMAN	Q8NB46	ANKRD52	Serine/threonine-protein phosphatase 6 regulatory ankyrin repeat subunit C OS=Homo sapiens OX=9606 GN=ANKRD52 PE=1 SV=3	1098	9	C	UR	339.939	430.829	374.233	449.204	369.257	368.917	451.603	336.044	397.552	412.203	382.337	389.76	391.435	397.806	447.195	376.403	8.61325	10.9162	9.48218	11.3818	9.35611	9.34749	11.4425	8.51456	10.073	10.4442	9.68751	9.87559	9.91804	10.0795	11.3309	9.53717	0.852937	1.08099	0.938984	1.12709	0.9265	0.925645	1.13311	0.843164	0.997492
395	sp|Q6NXT1|ANR54_HUMAN	Q6NXT1	ANKRD54	Ankyrin repeat domain-containing protein 54 OS=Homo sapiens OX=9606 GN=ANKRD54 PE=1 SV=2	6642	3	C	UR	181.187	161.029	191.345	182.039	181.409	187.076	175.592	181.14	173.125	167.53	169.193	183.547	184.026	161.396	184.335	186.341	10.1708	9.03923	10.741	10.2186	10.1833	10.5014	9.85671	10.1681	9.71825	9.40416	9.4975	10.3033	10.3302	9.05983	10.3475	10.4601	1.01278	0.900106	1.06956	1.01755	1.01403	1.04571	0.981508	1.01252	0.967721
396	sp|Q96BM1|ANKR9_HUMAN	Q96BM1	ANKRD9	Ankyrin repeat domain-containing protein 9 OS=Homo sapiens OX=9606 GN=ANKRD9 PE=1 SV=1	4684	2	C	UR	171.724	152.681	178.259	159.312	215.38	206.111	234.419	232.529	244.574	218.589	256.859	246.226	221.466	221.69	214.936	217.509	8.09956	7.20137	8.40777	7.51413	10.1586	9.72148	11.0566	10.9675	11.5356	10.31	12.115	11.6135	10.4457	10.4563	10.1377	10.2591	1.03765	0.922578	1.07713	0.962645	1.30144	1.24543	1.41648	1.40506	1.47784
397	sp|Q92625|ANS1A_HUMAN	Q92625	ANKS1A	Ankyrin repeat and SAM domain-containing protein 1A OS=Homo sapiens OX=9606 GN=ANKS1A PE=1 SV=4	3920	19	C	UR	885.304	839.263	853.031	869.304	931.78	982.396	887.34	939.85	976.381	926.719	956.026	951.925	944.77	916.941	951.196	971.179	9.5816	9.0833	9.23231	9.40843	10.0846	10.6324	9.60364	10.172	10.5673	10.0298	10.347	10.3026	10.2252	9.924	10.2947	10.511	1.02736	0.973933	0.98991	1.00879	1.0813	1.14003	1.02973	1.09066	1.13305
398	sp|Q6ZW76|ANKS3_HUMAN	Q6ZW76	ANKS3	Ankyrin repeat and SAM domain-containing protein 3 OS=Homo sapiens OX=9606 GN=ANKS3 PE=1 SV=1	4646	5	C	UR	159.099	147.342	163.54	164.534	141.74	139.143	150.677	113.347	139.856	133.14	131.438	127.247	121.171	135.722	143.75	120.371	11.4043	10.5616	11.7227	11.794	10.1601	9.97385	10.8007	8.12478	10.025	9.54356	9.4216	9.1212	8.68563	9.72863	10.3041	8.62832	1.00296	0.928847	1.03096	1.03723	0.893535	0.877158	0.949872	0.71454	0.881656
399	sp|Q68DC2-4|ANKS6_HUMAN	Q68DC2-4	ANKS6	Isoform 3 of Ankyrin repeat and SAM domain-containing protein 6 OS=Homo sapiens OX=9606 GN=ANKS6	7416	2	C	UR	28.5862	20.6948	25.0953	30.3103	24.1268	28.6443	30.3545	27.7949	34.4353	31.1169	36.4067	29.3884	30.1547	26.6045	25.4298	33.8469	9.87881	7.15172	8.67242	10.4746	8.33771	9.8989	10.4899	9.60535	11.9001	10.7534	12.5814	10.156	10.4208	9.19398	8.78801	11.6968	1.09226	0.790735	0.958873	1.15813	0.921866	1.09448	1.15983	1.06202	1.31575
400	sp|Q9H8Y5|ANKZ1_HUMAN	Q9H8Y5	ANKZF1	Ankyrin repeat and zinc finger domain-containing protein 1 OS=Homo sapiens OX=9606 GN=ANKZF1 PE=1 SV=1	2777	16	C	UR	984.116	1038.84	1003.78	1050.44	1130.55	1157.89	1085.81	1105.57	1086.08	1076.87	1081.89	1128.69	1109.89	1128.68	1081.14	1091.89	9.07955	9.58442	9.26099	9.69144	10.4306	10.6828	10.0178	10.2001	10.0203	9.93527	9.98158	10.4134	10.2399	10.4133	9.97472	10.0739	0.965488	1.01917	0.984782	1.03056	1.10915	1.13598	1.06526	1.08465	1.06553
401	sp|Q9NQW6|ANLN_HUMAN	Q9NQW6	ANLN	Anillin OS=Homo sapiens OX=9606 GN=ANLN PE=1 SV=2	1590	32	C	UR	3470.61	3306.99	3432.06	3223.86	2488.11	2509.6	2643.67	2527.83	2331.54	2547.91	2424.07	2250.32	2564.75	2613.75	2600.83	2541.05	12.7722	12.1701	12.6303	11.8642	9.15652	9.23561	9.72899	9.30268	8.58033	9.37661	8.92083	8.28142	9.43855	9.61891	9.57136	9.35133	1.03342	0.984698	1.02194	0.959946	0.740866	0.747265	0.787185	0.752692	0.694246
402	sp|Q5XXA6-5|ANO1_HUMAN	Q5XXA6-5	ANO1	Isoform 5 of Anoctamin-1 OS=Homo sapiens OX=9606 GN=ANO1	905	22	C	UR	954.371	1030.04	961.058	1096.67	1003.84	1062.22	1086.15	1040.99	1002.46	1112.63	996.064	1016.91	1070.9	1187.55	1124.91	1142.95	9.04097	9.75781	9.10432	10.389	9.50959	10.0626	10.2894	9.86157	9.49654	10.5402	9.43593	9.6334	10.1448	11.2499	10.6566	10.8274	0.944422	1.0193	0.95104	1.08523	0.993374	1.05115	1.07483	1.03014	0.992012
403	sp|Q9NW15|ANO10_HUMAN	Q9NW15	ANO10	Anoctamin-10 OS=Homo sapiens OX=9606 GN=ANO10 PE=1 SV=2	6113	4	C	UR	146.437	197.925	143.594	183.334	153.59	154.975	187.877	139.121	177.73	182.346	167.073	180.499	149.862	187.622	206.17	159.41	8.62166	11.6531	8.45425	10.794	9.04281	9.12435	11.0615	8.19093	10.464	10.7358	9.83665	10.6271	8.82332	11.0465	12.1385	9.38544	0.872571	1.17937	0.855628	1.09243	0.915195	0.923447	1.1195	0.828979	1.05903
404	sp|Q4KMQ2-2|ANO6_HUMAN	Q4KMQ2-2	ANO6	Isoform 2 of Anoctamin-6 OS=Homo sapiens OX=9606 GN=ANO6	4675	10	C	UR	288.883	311.534	322.205	332.632	304.694	319.542	323.512	318.907	307.273	331.138	313.242	330.636	282.788	328.921	326.867	306.81	9.15348	9.87121	10.2093	10.5397	9.65447	10.1249	10.2507	10.1048	9.73618	10.4924	9.92531	10.4765	8.96037	10.4221	10.357	9.72152	0.920556	0.992737	1.02674	1.05997	0.970941	1.01825	1.03091	1.01623	0.979157
405	sp|Q9HCE9|ANO8_HUMAN	Q9HCE9	ANO8	Anoctamin-8 OS=Homo sapiens OX=9606 GN=ANO8 PE=1 SV=3	1391	1	C	UR	17.7583	16.3414	20.4458	19.3787	18.9302	25.3975	25.4137	27.782	21.4641	25.9487	23.7406	31.4306	23.7704	24.6537	25.5093	24.0323	7.63804	7.02863	8.79396	8.33498	8.14207	10.9237	10.9307	11.9493	9.23195	11.1608	10.2111	13.5186	10.2239	10.6038	10.9718	10.3365	0.960892	0.884226	1.10631	1.04857	1.0243	1.37424	1.37512	1.50327	1.16141
406	sp|P39687|AN32A_HUMAN	P39687	ANP32A	Acidic leucine-rich nuclear phosphoprotein 32 family member A OS=Homo sapiens OX=9606 GN=ANP32A PE=1 SV=1	4590	11	C	UR	1482.05	1558.19	1433.17	1482.75	1407.31	1458.18	1360.57	1457.89	1341.87	1398.37	1245.72	1406.93	1388.15	1453.12	1347.68	1467.14	10.4512	10.9881	10.1065	10.4561	9.92411	10.2829	9.59452	10.2808	9.46267	9.86108	8.78466	9.92143	9.789	10.2472	9.50365	10.3461	0.995307	1.04644	0.962478	0.995777	0.94511	0.979274	0.913722	0.979082	0.901165
407	sp|Q92688|AN32B_HUMAN	Q92688	ANP32B	Acidic leucine-rich nuclear phosphoprotein 32 family member B OS=Homo sapiens OX=9606 GN=ANP32B PE=1 SV=1	4590	30	C	UR	1874.61	1808.84	1900.66	1821.9	1869.5	1829.11	1744.84	2057.38	1754.63	1990.4	1884.46	1830.62	1958.65	1832.75	1802.69	1993.17	10.0132	9.6619	10.1524	9.73164	9.98592	9.77015	9.32002	10.9895	9.37235	10.6317	10.0658	9.77823	10.4621	9.78961	9.62903	10.6465	1.01248	0.976958	1.02655	0.984011	1.00972	0.987904	0.942389	1.1112	0.947681
408	sp|Q9BTT0|AN32E_HUMAN	Q9BTT0	ANP32E	Acidic leucine-rich nuclear phosphoprotein 32 family member E OS=Homo sapiens OX=9606 GN=ANP32E PE=1 SV=1	4591	17	C	UR	1048.7	764.739	985.979	927.445	998.63	943.06	819.764	1040.94	939.032	1001.24	1080.69	1007.88	1052.17	928.78	877.821	1042.47	10.8538	7.91484	10.2046	9.59881	10.3355	9.76041	8.48433	10.7735	9.71873	10.3625	11.1848	10.4313	10.8897	9.61262	9.0852	10.7893	1.12556	0.820786	1.05824	0.995416	1.07182	1.01218	0.879843	1.11723	1.00785
409	sp|Q9BQD7|ANKMT_HUMAN	Q9BQD7	ANTKMT	Adenine nucleotide translocase lysine N-methyltransferase OS=Homo sapiens OX=9606 GN=ANTKMT PE=1 SV=1	7802	3	C	UR	356.137	330.928	389.765	381.08	311.103	311.89	286.26	326.582	333.293	331.924	357.142	320.221	350.147	292.312	342.385	357.676	10.5937	9.84383	11.594	11.3357	9.25413	9.27754	8.51514	9.71456	9.91418	9.87347	10.6236	9.52534	10.4155	8.69517	10.1846	10.6395	0.977117	0.907951	1.06938	1.04555	0.85356	0.855719	0.785399	0.896027	0.91444
410	sp|Q9H6X2|ANTR1_HUMAN	Q9H6X2	ANTXR1	Anthrax toxin receptor 1 OS=Homo sapiens OX=9606 GN=ANTXR1 PE=1 SV=2	3859	4	C	UR	58.5464	52.4393	59.7364	62.9198	58.2741	56.5596	70.6325	58.5204	73.242	54.356	79.068	60.7326	74.5191	58.7155	64.6462	65.4864	9.28945	8.32044	9.47826	9.98337	9.24623	8.97421	11.2071	9.28532	11.6212	8.62456	12.5456	9.63632	11.8238	9.31628	10.2573	10.3906	1.00233	0.897772	1.0227	1.0772	0.997664	0.968313	1.20924	1.00188	1.25392
411	sp|P58335|ANTR2_HUMAN	P58335	ANTXR2	Anthrax toxin receptor 2 OS=Homo sapiens OX=9606 GN=ANTXR2 PE=1 SV=5	1697	3	C	UR	221.144	229.053	207.913	213.094	307.624	279.367	329.826	243.064	289.317	287.044	246.007	281.588	273.679	344.763	317.376	277.798	8.13655	8.42754	7.64972	7.84035	11.3184	10.2787	12.1353	8.94306	10.6448	10.5612	9.05135	10.3605	10.0695	12.6848	11.6772	10.221	1.01535	1.05166	0.9546	0.978388	1.41241	1.28267	1.51435	1.11599	1.32836
412	sp|P04083|ANXA1_HUMAN	P04083	ANXA1	Annexin A1 OS=Homo sapiens OX=9606 GN=ANXA1 PE=1 SV=2	868	28	C	UR	1930.82	2012.66	1765.67	1959.48	2452.78	2612.86	2130.88	2648.54	2153.54	2328.78	2230.77	2443.98	2490.51	2719.8	2021.02	2565.71	8.47135	8.8304	7.74675	8.59708	10.7614	11.4637	9.34908	11.6203	9.44852	10.2174	9.78736	10.7228	10.927	11.9329	8.86708	11.2569	1.00713	1.04981	0.920983	1.02208	1.27939	1.36288	1.11148	1.38149	1.1233
413	sp|P50995|ANX11_HUMAN	P50995	ANXA11	Annexin A11 OS=Homo sapiens OX=9606 GN=ANXA11 PE=1 SV=1	2306	25	C	UR	1301.11	1376.71	1248.18	1267.58	1428.12	1414.23	1323	1444.44	1370.96	1368.08	1348.86	1392.06	1375.9	1418.17	1423.73	1407.28	9.50218	10.0543	9.11566	9.25728	10.4298	10.3283	9.66206	10.5489	10.0123	9.99127	9.85093	10.1664	10.0484	10.357	10.3977	10.2775	1.00209	1.06032	0.961329	0.976265	1.09991	1.08922	1.01895	1.11248	1.05589
414	sp|P07355-2|ANXA2_HUMAN	P07355-2	ANXA2	Isoform 2 of Annexin A2 OS=Homo sapiens OX=9606 GN=ANXA2	1281	19	C	UR	659.618	552.252	669.253	615.4	786.821	754.829	666.106	1098.15	678.642	670.006	963.266	900.998	1017.35	780.198	667.053	892.567	8.53011	7.14167	8.65471	7.95829	10.1751	9.76137	8.61401	14.2012	8.77613	8.66445	12.4569	11.6516	13.1562	10.0894	8.62626	11.5426	1.05686	0.884834	1.0723	0.986011	1.26067	1.20941	1.06725	1.75949	1.08734
415	sp|P12429|ANXA3_HUMAN	P12429	ANXA3	Annexin A3 OS=Homo sapiens OX=9606 GN=ANXA3 PE=1 SV=3	3004	26	C	UR	1317.83	1184.29	1318.55	1200.16	1490.73	1401.63	1226.5	1986.48	1220.89	1243.74	1563.36	1382.72	1670.63	1335.07	1186.21	1528.65	9.47337	8.51341	9.47852	8.62745	10.7162	10.0758	8.81683	14.28	8.77651	8.94078	11.2384	9.93983	12.0095	9.59729	8.52721	10.9889	1.04989	0.943503	1.05046	0.956142	1.18763	1.11665	0.97713	1.58259	0.972662
416	sp|P09525-3|ANXA4_HUMAN	P09525-3	ANXA4	Isoform 3 of Annexin A4 OS=Homo sapiens OX=9606 GN=ANXA4	708	27	C	UR	1031.2	1076.26	892.96	915.487	1234.13	1206.67	1223.74	1026.08	1286.18	1202.13	1099.03	1263.86	1128.97	1422.29	1128.59	1102.15	9.04575	9.44098	7.8331	8.0307	10.8258	10.585	10.7348	9.00083	11.2824	10.5452	9.64076	11.0866	9.90342	12.4764	9.9001	9.66814	1.05335	1.09937	0.912137	0.935148	1.26063	1.23258	1.25003	1.04812	1.3138
417	sp|P08758|ANXA5_HUMAN	P08758	ANXA5	Annexin A5 OS=Homo sapiens OX=9606 GN=ANXA5 PE=1 SV=2	708	30	C	UR	1756.89	1736.19	1782.66	1688.71	2115.97	2169.09	1990.76	2222.29	1962.56	1950.22	2008.8	2063.5	1985.89	2006.89	1913.69	1968.96	8.97429	8.86854	9.10591	8.626	10.8085	11.0798	10.1689	11.3516	10.0249	9.96183	10.261	10.5405	10.144	10.2513	9.77525	10.0576	1.00906	0.997172	1.02386	0.969902	1.2153	1.24581	1.14339	1.27637	1.12719
418	sp|P08133|ANXA6_HUMAN	P08133	ANXA6	Annexin A6 OS=Homo sapiens OX=9606 GN=ANXA6 PE=1 SV=3	2507	33	C	UR	1414.64	1492.7	1446.76	1467.78	1624.66	1702.81	1638	1723.72	1630.54	1620.92	1594.07	1671.09	1612.89	1648.53	1704.87	1660.47	8.82274	9.30955	9.02307	9.15414	10.1325	10.62	10.2158	10.7504	10.1692	10.1092	9.94181	10.4222	10.0592	10.2815	10.6328	10.3559	0.971948	1.02558	0.994017	1.00846	1.11624	1.16994	1.12541	1.18431	1.12028
419	sp|P20073|ANXA7_HUMAN	P20073	ANXA7	Annexin A7 OS=Homo sapiens OX=9606 GN=ANXA7 PE=1 SV=3	3333	23	C	UR	1245.7	1152.33	1249.83	1219.93	1425.23	1440.01	1210.1	1706.24	1297.18	1427.48	1586.31	1509.56	1487.83	1344.04	1346.28	1541.94	8.98207	8.30882	9.01187	8.79627	10.2765	10.3832	8.72537	12.3028	9.35328	10.2928	11.438	10.8846	10.7279	9.69116	9.70726	11.1181	1.02363	0.946901	1.02702	1.00245	1.17115	1.1833	0.994372	1.40206	1.06593
420	sp|P19801-2|AOC1_HUMAN	P19801-2	AOC1	Isoform 2 of Amiloride-sensitive amine oxidase [copper-containing] OS=Homo sapiens OX=9606 GN=AOC1	8428	1	C	UR	38.7572	32.5077	36.7844	30.1028	25.4066	25.53	38.0817	19.6674	35.4468	34.0038	26.6215	30.8155	33.1703	37.3868	26.1764	34.5526	12.2792	10.2992	11.6542	9.53731	8.04942	8.08852	12.0652	6.23113	11.2304	10.7732	8.43433	9.76312	10.5092	11.8451	8.29331	10.9471	1.12216	0.941215	1.06504	0.871585	0.735611	0.739185	1.1026	0.569443	1.02631
421	sp|Q8N6M6|AMPO_HUMAN	Q8N6M6	AOPEP	Aminopeptidase O OS=Homo sapiens OX=9606 GN=AOPEP PE=1 SV=2	7091	2	C	UR	53.1859	47.3574	48.6005	46.9726	35.9634	28.773	35.3676	26.7917	35.3881	35.5033	39.763	36.2567	31.1518	34.3711	35.6596	37.8929	13.9733	12.442	12.7686	12.341	9.44852	7.55942	9.292	7.03889	9.29739	9.32764	10.4468	9.52559	8.18439	9.0302	9.36871	9.95547	1.08478	0.965904	0.991258	0.958056	0.73351	0.586855	0.721359	0.546445	0.721778
422	sp|Q63HQ0|AP1AR_HUMAN	Q63HQ0	AP1AR	AP-1 complex-associated regulatory protein OS=Homo sapiens OX=9606 GN=AP1AR PE=1 SV=1	6375	2	C	UR	94.8178	118.342	94.6064	93.4035	65.3484	78.9638	104.895	63.3129	94.2104	83.658	67.6048	80.1074	60.0368	83.8384	106.787	69.7597	11.1576	13.9257	11.1327	10.9911	7.68978	9.29196	12.3434	7.45026	11.0861	9.84434	7.9553	9.42653	7.06475	9.86557	12.5661	8.20888	0.945414	1.17997	0.943306	0.931312	0.651579	0.787336	1.04589	0.631283	0.939358
423	sp|Q10567-3|AP1B1_HUMAN	Q10567-3	AP1B1	Isoform C of AP-1 complex subunit beta-1 OS=Homo sapiens OX=9606 GN=AP1B1	557	29	C	UR	1971.27	1792.6	1830.6	1907.35	1919.44	1911.46	1868.38	1907.11	1867.86	1889.67	1873.86	1896.52	1856.4	1935.58	1876.24	1832.32	10.4658	9.51718	9.71894	10.1264	10.1906	10.1482	9.91951	10.1251	9.91676	10.0325	9.94862	10.0689	9.85591	10.2763	9.96121	9.72808	1.05109	0.955821	0.976084	1.01701	1.02345	1.0192	0.996228	1.01688	0.995952
424	sp|O43747|AP1G1_HUMAN	O43747	AP1G1	AP-1 complex subunit gamma-1 OS=Homo sapiens OX=9606 GN=AP1G1 PE=1 SV=5	2492	20	C	UR	1125.3	1435.41	1055.04	1198.04	1159.39	1152.92	1472.45	992.938	1249.65	1253.59	1025.01	1102.65	1051.08	1258.3	1394.33	1097.3	9.46456	12.0728	8.87359	10.0763	9.75131	9.69687	12.3843	8.3513	10.5104	10.5436	8.62102	9.27408	8.8403	10.5832	11.7272	9.22907	0.935065	1.19275	0.87668	0.995507	0.963396	0.958017	1.22353	0.82508	1.0384
425	sp|O75843|AP1G2_HUMAN	O75843	AP1G2	AP-1 complex subunit gamma-like 2 OS=Homo sapiens OX=9606 GN=AP1G2 PE=1 SV=1	2492	9	C	UR	701.007	601.861	679.801	654.61	678.45	666.811	623.138	650.527	722.913	699.137	699.13	713.134	708.75	663.451	680.182	660.54	10.382	8.91362	10.0679	9.69484	10.0479	9.87553	9.22873	9.63437	10.7064	10.3543	10.3542	10.5616	10.4966	9.82578	10.0736	9.78266	1.06323	0.912851	1.03106	0.992857	1.02901	1.01136	0.945122	0.986664	1.09645
426	sp|Q9BXS5-2|AP1M1_HUMAN	Q9BXS5-2	AP1M1	Isoform 2 of AP-1 complex subunit mu-1 OS=Homo sapiens OX=9606 GN=AP1M1	2279	29	C	UR	1151.07	1545.5	1110.06	1358.95	1158	1231.7	1447.96	1028.37	1282.31	1300.72	1006.86	1162.86	1078.56	1218.37	1409.5	1172.45	9.36627	12.5757	9.03255	11.0578	9.42269	10.0223	11.7821	8.36785	10.4341	10.584	8.19286	9.4622	8.77627	9.91388	11.4691	9.5402	0.891339	1.19677	0.85958	1.05231	0.896709	0.953772	1.12124	0.796325	0.992962
427	sp|Q9Y6Q5-2|AP1M2_HUMAN	Q9Y6Q5-2	AP1M2	Isoform 2 of AP-1 complex subunit mu-2 OS=Homo sapiens OX=9606 GN=AP1M2	2279	17	C	UR	923.585	886.885	1006.55	933.996	943.065	934.102	831.381	970.697	913.626	886.464	1024.62	1011.96	987.828	891.758	865.004	980.163	9.85704	9.46536	10.7425	9.96815	10.0649	9.96929	8.87298	10.3598	9.75075	9.46086	10.9354	10.8002	10.5427	9.51736	9.23183	10.4609	0.984891	0.945755	1.07336	0.995993	1.00566	0.996106	0.886566	1.03513	0.974271
428	sp|P61966|AP1S1_HUMAN	P61966	AP1S1	AP-1 complex subunit sigma-1A OS=Homo sapiens OX=9606 GN=AP1S1 PE=1 SV=1	2382	11	C	UR	764.198	1157.82	678.899	932.144	684.852	731.809	1052.29	541.694	842.04	818.829	655.571	681.999	633.453	889.492	981.215	679.855	9.6079	14.5567	8.53547	11.7194	8.61032	9.20068	13.23	6.81046	10.5866	10.2947	8.24218	8.57445	7.96411	11.1832	12.3363	8.54749	0.865196	1.31084	0.768623	1.05534	0.775364	0.828526	1.19137	0.613286	0.953325
429	sp|P56377|AP1S2_HUMAN	P56377	AP1S2	AP-1 complex subunit sigma-2 OS=Homo sapiens OX=9606 GN=AP1S2 PE=1 SV=1	2382	2	C	UR	103.334	138.865	103.085	126.905	97.4729	84.2934	157.634	73.7326	126.191	110.63	86.1505	86.7463	84.8164	111.958	120.076	86.123	9.73694	13.0849	9.71348	11.9579	9.18465	7.94278	14.8535	6.94766	11.8907	10.4244	8.11778	8.17391	7.99207	10.5495	11.3145	8.11518	0.875363	1.17635	0.873254	1.07503	0.825712	0.714066	1.33535	0.624604	1.06899
430	sp|Q96PC3-4|AP1S3_HUMAN	Q96PC3-4	AP1S3	Isoform 4 of AP-1 complex subunit sigma-3 OS=Homo sapiens OX=9606 GN=AP1S3	2382	6	C	UR	194.839	303.026	180.254	246.933	227.513	237.627	302.948	201.907	271.064	269.979	222.064	247.618	206.161	268.547	299.726	235.594	7.96114	12.3817	7.36518	10.0897	9.2962	9.70945	12.3785	8.24995	11.0757	11.0314	9.07356	10.1177	8.42375	10.9728	12.2468	9.62639	0.8425	1.31031	0.779431	1.06776	0.983784	1.02752	1.30997	0.873063	1.1721
431	sp|O95782|AP2A1_HUMAN	O95782	AP2A1	AP-2 complex subunit alpha-1 OS=Homo sapiens OX=9606 GN=AP2A1 PE=1 SV=3	171	40	C	UR	2552.27	2436.3	2241.6	2371.28	2516.59	2423.26	2548.97	2622.29	2573.51	2886.36	2682.84	2619.6	2431.52	2717.09	2548.63	2518.26	10.0359	9.57986	8.81427	9.32421	9.89556	9.52858	10.0229	10.3112	10.1194	11.3496	10.5493	10.3006	9.56107	10.684	10.0216	9.90215	1.06328	1.01497	0.933859	0.987886	1.04842	1.00954	1.06191	1.09245	1.07213
432	sp|O94973-2|AP2A2_HUMAN	O94973-2	AP2A2	Isoform 2 of AP-2 complex subunit alpha-2 OS=Homo sapiens OX=9606 GN=AP2A2	171	31	C	UR	2158.17	1909.03	2067.78	2119.08	2201.75	2243.58	1998.64	2214.09	2048.54	2254.71	2151.48	2180.04	2191.52	2181.94	1930.51	2250.98	10.1258	8.95684	9.70165	9.94237	10.3303	10.5265	9.37726	10.3881	9.61142	10.5787	10.0944	10.2284	10.2822	10.2373	9.05761	10.5612	1.04587	0.925135	1.00206	1.02693	1.06699	1.08726	0.96856	1.07297	0.992745
433	sp|P63010-2|AP2B1_HUMAN	P63010-2	AP2B1	Isoform 2 of AP-2 complex subunit beta OS=Homo sapiens OX=9606 GN=AP2B1	557	59	C	UR	3590.23	2917.99	3116.88	3046.93	3330.63	3405.71	2909.52	3319.61	3079.92	3301.26	3287.18	3326.77	3111.53	3281.75	2948.42	3243.07	11.2157	9.11562	9.73694	9.51841	10.4047	10.6392	9.08917	10.3702	9.62148	10.3129	10.2689	10.3926	9.72024	10.252	9.21068	10.1312	1.13328	0.921081	0.983861	0.96178	1.05133	1.07503	0.918408	1.04785	0.972195
434	sp|Q96CW1|AP2M1_HUMAN	Q96CW1	AP2M1	AP-2 complex subunit mu OS=Homo sapiens OX=9606 GN=AP2M1 PE=1 SV=2	3857	22	C	UR	1149.92	1203.61	1124.2	1242.55	1246.57	1285.96	1251.56	1278.33	1284.08	1312.77	1263.33	1277.59	1234.69	1231.83	1208.85	1271.85	9.26062	9.69304	9.05346	10.0066	10.039	10.3562	10.0791	10.2947	10.3411	10.5721	10.1739	10.2888	9.94334	9.92025	9.73518	10.2426	0.97445	1.01995	0.952651	1.05295	1.05635	1.08973	1.06058	1.08326	1.08814
435	sp|P53680|AP2S1_HUMAN	P53680	AP2S1	AP-2 complex subunit sigma OS=Homo sapiens OX=9606 GN=AP2S1 PE=1 SV=2	6986	17	C	UR	726	853.525	707.888	764.422	710.139	688.047	795.234	591.763	791.399	754.009	701.244	698.233	665.807	721.899	805.155	715.208	9.93672	11.6821	9.68882	10.4626	9.71963	9.41726	10.8843	8.09943	10.8318	10.3201	9.59789	9.55667	9.11286	9.88059	11.0201	9.78901	0.951559	1.1187	0.92782	1.00192	0.93077	0.901814	1.0423	0.775616	1.03728
436	sp|O00203|AP3B1_HUMAN	O00203	AP3B1	AP-3 complex subunit beta-1 OS=Homo sapiens OX=9606 GN=AP3B1 PE=1 SV=3	2656	53	C	UR	2921.05	2990.2	2896.02	3023.19	3290.76	3224.35	3150.99	3149.73	3182.18	3191.57	3179.71	3274.68	3336.52	3322.4	3138.85	3239.03	9.25275	9.4718	9.17346	9.57629	10.4238	10.2135	9.98113	9.97711	10.0799	10.1097	10.0721	10.3729	10.5688	10.5241	9.94266	10.26	0.987637	1.01102	0.979173	1.02217	1.11264	1.09019	1.06538	1.06495	1.07593
437	sp|O14617-5|AP3D1_HUMAN	O14617-5	AP3D1	Isoform 5 of AP-3 complex subunit delta-1 OS=Homo sapiens OX=9606 GN=AP3D1	1395	38	C	UR	2048.24	2339.5	1982.38	2361.25	2112.5	2104.06	2521.53	1925.58	2166.45	2174.87	2037.84	2135.85	1946.13	2232.92	2458.67	2032.08	9.47715	10.8248	9.17243	10.9254	9.77447	9.73544	11.6671	8.90961	10.0241	10.063	9.42904	9.8825	9.00468	10.3317	11.3762	9.40235	0.938336	1.07177	0.908166	1.08173	0.967775	0.963909	1.15516	0.882144	0.99249
438	sp|Q9Y2T2|AP3M1_HUMAN	Q9Y2T2	AP3M1	AP-3 complex subunit mu-1 OS=Homo sapiens OX=9606 GN=AP3M1 PE=1 SV=1	6423	18	C	UR	814.333	882.232	804.402	924.799	918.749	891.476	929.894	886.618	904.27	914.41	866.284	924.316	880.098	893.058	934.595	921.143	9.11736	9.87757	9.00617	10.3542	10.2864	9.98106	10.4112	9.92668	10.1243	10.2378	9.69902	10.3487	9.85367	9.99877	10.4638	10.3132	0.950833	1.03011	0.939237	1.07982	1.07275	1.04091	1.08577	1.03524	1.05585
439	sp|P53677|AP3M2_HUMAN	P53677	AP3M2	AP-3 complex subunit mu-2 OS=Homo sapiens OX=9606 GN=AP3M2 PE=1 SV=1	6423	11	C	UR	268.403	323.187	303.663	330.871	297.053	283.298	321.194	278.677	310.195	309.08	291.308	299.79	274.294	296.258	297.733	280.358	9.0118	10.8512	10.1957	11.1092	9.97373	9.51191	10.7843	9.35676	10.415	10.3776	9.78085	10.0656	9.20959	9.94706	9.99657	9.41319	0.875614	1.05434	0.990644	1.07941	0.969079	0.924207	1.04784	0.909132	1.01195
440	sp|Q92572|AP3S1_HUMAN	Q92572	AP3S1	AP-3 complex subunit sigma-1 OS=Homo sapiens OX=9606 GN=AP3S1 PE=1 SV=1	2482	11	C	UR	822.417	797.709	747.566	718.794	656.827	637.801	637.817	605.723	686.26	668.806	644.47	641.63	654.136	660.069	584.049	629.704	12.191	11.8247	11.0814	10.6549	9.73638	9.45435	9.45459	8.97884	10.1727	9.91395	9.55321	9.51111	9.69649	9.78443	8.65757	9.33432	1.06583	1.03381	0.968824	0.931537	0.85123	0.826573	0.826594	0.785	0.889373
441	sp|Q9Y6B7|AP4B1_HUMAN	Q9Y6B7	AP4B1	AP-4 complex subunit beta-1 OS=Homo sapiens OX=9606 GN=AP4B1 PE=1 SV=2	2339	14	C	UR	755.843	833.629	740.054	757.633	714.712	720.58	829.229	635.029	823.794	775.263	717.713	745.038	636.899	756.884	828.66	689.42	10.1113	11.1519	9.90008	10.1352	9.56106	9.63956	11.093	8.4951	11.0203	10.3711	9.60121	9.96675	8.52011	10.1252	11.0854	9.22272	0.979338	1.08012	0.958881	0.981657	0.926045	0.933648	1.07442	0.8228	1.06738
442	sp|Q9UPM8|AP4E1_HUMAN	Q9UPM8	AP4E1	AP-4 complex subunit epsilon-1 OS=Homo sapiens OX=9606 GN=AP4E1 PE=1 SV=2	1197	13	C	UR	1216.34	1044.94	1050.57	1082.4	1051.32	1070.81	1049.69	962.238	1070.59	1031.57	1039.83	1096.9	996.235	1061.17	1090.96	997.397	11.5068	9.88531	9.93859	10.2397	9.9457	10.1301	9.9303	9.10296	10.128	9.75881	9.83704	10.3768	9.42458	10.0388	10.3207	9.43558	1.10721	0.951186	0.956313	0.98529	0.956997	0.974742	0.955515	0.875907	0.974542
443	sp|O00189|AP4M1_HUMAN	O00189	AP4M1	AP-4 complex subunit mu-1 OS=Homo sapiens OX=9606 GN=AP4M1 PE=1 SV=2	7240	6	C	UR	415.885	439.242	410.563	412.303	423.484	422.382	453.126	423.338	433.133	420.406	433.918	450.716	451.471	449.83	455.052	442.456	9.59185	10.1305	9.4691	9.50923	9.76711	9.74169	10.4508	9.76374	9.98966	9.69612	10.0078	10.3952	10.4126	10.3748	10.4952	10.2047	0.991387	1.04707	0.9787	0.982848	1.0095	1.00687	1.08016	1.00915	1.0325
444	sp|Q9Y587|AP4S1_HUMAN	Q9Y587	AP4S1	AP-4 complex subunit sigma-1 OS=Homo sapiens OX=9606 GN=AP4S1 PE=1 SV=1	7734	3	C	UR	121.815	123.946	118.238	126.424	107.868	97.4587	144.524	88.3159	120.156	112.92	133.065	109.329	101.333	104.772	128.303	96.0074	10.6245	10.8103	10.3125	11.0265	9.40808	8.50019	12.6052	7.70277	10.4799	9.84866	11.6057	9.53551	8.83813	9.13808	11.1903	8.37361	0.99355	1.01093	0.964376	1.03115	0.879796	0.794895	1.17877	0.720325	0.980023
445	sp|Q2VPB7|AP5B1_HUMAN	Q2VPB7	AP5B1	AP-5 complex subunit beta-1 OS=Homo sapiens OX=9606 GN=AP5B1 PE=1 SV=4	7326	9	C	UR	539.009	615.815	532.132	604.38	518.987	530.592	585.617	537.755	612.36	610.464	563.448	581.619	557.021	611.78	593.603	546.434	9.43456	10.7789	9.31418	10.5788	9.0841	9.28724	10.2504	9.41262	10.7185	10.6853	9.86232	10.1804	9.74983	10.7083	10.3901	9.56452	0.940952	1.07503	0.928946	1.05507	0.905999	0.926259	1.02232	0.938763	1.069
446	sp|Q9H0R1|AP5M1_HUMAN	Q9H0R1	AP5M1	AP-5 complex subunit mu-1 OS=Homo sapiens OX=9606 GN=AP5M1 PE=1 SV=2	2964	6	C	UR	200.273	230.576	213.218	223.385	188.522	197.104	228.935	188.307	221.855	209.051	207.164	203.606	204.124	212.094	215.343	189.017	9.6153	11.0702	10.2368	10.7249	9.05111	9.46314	10.9914	9.04078	10.6515	10.0367	9.94613	9.77534	9.80017	10.1828	10.3388	9.07487	0.923501	1.06324	0.983191	1.03007	0.869313	0.908886	1.05567	0.868321	1.02302
447	sp|Q9NUS5|AP5S1_HUMAN	Q9NUS5	AP5S1	AP-5 complex subunit sigma-1 OS=Homo sapiens OX=9606 GN=AP5S1 PE=1 SV=1	1317	1	C	UR	54.9029	72.9602	65.3981	67.8236	54.6745	53.3973	67.5427	54.3502	60.0424	68.8518	52.0831	62.1531	54.1821	57.7162	62.9707	57.4366	9.08908	12.0784	10.8265	11.2281	9.05127	8.83982	11.1816	8.99759	9.93992	11.3983	8.62227	10.2893	8.96975	9.55482	10.4247	9.50852	0.841151	1.1178	1.00194	1.0391	0.837651	0.818083	1.0348	0.832684	0.919891
448	sp|O43299|AP5Z1_HUMAN	O43299	AP5Z1	AP-5 complex subunit zeta-1 OS=Homo sapiens OX=9606 GN=AP5Z1 PE=1 SV=2	4720	5	C	UR	312.402	231.879	272.772	275.454	254.519	268.284	266.356	233.221	279.143	263.918	268.357	278.313	248.361	276.276	282.667	264.466	11.6884	8.67568	10.2057	10.3061	9.52278	10.0378	9.96564	8.72591	10.4441	9.87442	10.0405	10.413	9.29235	10.3368	10.5759	9.89491	1.1438	0.848978	0.998702	1.00852	0.931873	0.98227	0.97521	0.853893	1.02203
449	sp|O14727|APAF_HUMAN	O14727	APAF1	Apoptotic protease-activating factor 1 OS=Homo sapiens OX=9606 GN=APAF1 PE=1 SV=2	5247	16	C	UR	427.943	437.779	433.314	445.797	497.789	485.882	558.291	473.985	510.388	503.978	510.19	530.11	491.744	488.868	541.753	482.767	8.75522	8.95646	8.8651	9.12049	10.1842	9.94059	11.422	9.69719	10.4419	10.3108	10.4379	10.8454	10.0605	10.0017	11.0836	9.87686	0.981052	1.0036	0.993364	1.02198	1.14117	1.11388	1.27987	1.0866	1.17006
450	sp|O96018|APBA3_HUMAN	O96018	APBA3	Amyloid-beta A4 precursor protein-binding family A member 3 OS=Homo sapiens OX=9606 GN=APBA3 PE=1 SV=1	5166	2	C	UR	91.291	47.7146	108.869	91.7916	104.17	115.276	61.8322	133.991	85.9425	92.3966	123.904	109.337	114.21	68.7342	69.9641	112.301	9.53601	4.98414	11.3722	9.58831	10.8814	12.0414	6.45883	13.9964	8.97732	9.6515	12.9427	11.4211	11.93	7.1798	7.30827	11.7306	1.07507	0.5619	1.28207	1.08096	1.22674	1.35752	0.728152	1.57792	1.01208
451	sp|O00213|APBB1_HUMAN	O00213	APBB1	Amyloid beta precursor protein binding family B member 1 OS=Homo sapiens OX=9606 GN=APBB1 PE=1 SV=2	8222	4	C	UR	294.454	301.376	315.016	290.095	326.45	289.983	298.377	294.643	339.605	305.579	362.544	356.6	318.339	307.975	307.223	310.067	9.38812	9.60882	10.0437	9.24913	10.4083	9.24556	9.5132	9.39414	10.8277	9.74283	11.559	11.3695	10.1497	9.8192	9.79525	9.8859	0.980744	1.0038	1.04923	0.966225	1.08731	0.965852	0.993811	0.981373	1.13113
452	sp|Q92870-4|APBB2_HUMAN	Q92870-4	APBB2	Isoform 4 of Amyloid beta precursor protein binding family B member 2 OS=Homo sapiens OX=9606 GN=APBB2	268	17	C	UR	803.405	815.948	833.66	803.846	820.112	827.254	810.289	809.506	773.587	804.866	756.807	785.555	790.832	836.798	820.291	829.762	9.94735	10.1027	10.322	9.9528	10.1542	10.2426	10.0326	10.0229	9.57816	9.96544	9.37039	9.72634	9.79168	10.3608	10.1564	10.2737	0.986724	1.00213	1.02388	0.987265	1.00724	1.01601	0.995179	0.994216	0.950103
453	sp|P25054|APC_HUMAN	P25054	APC	Adenomatous polyposis coli protein OS=Homo sapiens OX=9606 GN=APC PE=1 SV=2	3214	35	C	UR	1728.92	1720.66	1677.77	1683.33	1814.43	1773.06	1734.72	1683.53	1902.07	1795.93	1783.16	1800.14	1828.6	1744.98	1723.14	1773.76	9.82056	9.77363	9.53002	9.56158	10.3063	10.0713	9.8535	9.56272	10.8041	10.2012	10.1286	10.2251	10.3867	9.91179	9.78772	10.0753	1.01542	1.01057	0.985377	0.98864	1.06564	1.04134	1.01882	0.988758	1.11711
454	sp|P13798|ACPH_HUMAN	P13798	APEH	Acylamino-acid-releasing enzyme OS=Homo sapiens OX=9606 GN=APEH PE=1 SV=4	1587	21	C	UR	969.975	1095.1	891.26	998.535	1000.66	1003.51	1100.91	965.453	1048.19	1008.77	940.583	1021.88	968.808	1126.47	1105.6	996.572	9.55507	10.7876	8.77966	9.83641	9.85735	9.88542	10.8449	9.51052	10.3255	9.93722	9.26553	10.0664	9.54358	11.0967	10.8911	9.81707	0.981044	1.1076	0.901431	1.00993	1.01208	1.01496	1.11347	0.97647	1.06015
455	sp|P27695|APEX1_HUMAN	P27695	APEX1	DNA-(apurinic or apyrimidinic site) endonuclease OS=Homo sapiens OX=9606 GN=APEX1 PE=1 SV=2	2894	20	C	UR	841.912	668.737	834.423	774.525	817.171	774.829	733.32	838.927	776.567	776.995	837.209	804.924	849.537	760.372	755.995	793.931	10.6576	8.46544	10.5628	9.8046	10.3444	9.80844	9.28299	10.6199	9.83044	9.83587	10.5981	10.1894	10.7542	9.62545	9.57003	10.0503	1.07951	0.857465	1.06991	0.993109	1.04779	0.993498	0.940275	1.07569	0.995727
456	sp|Q9UBZ4|APEX2_HUMAN	Q9UBZ4	APEX2	DNA-(apurinic or apyrimidinic site) endonuclease 2 OS=Homo sapiens OX=9606 GN=APEX2 PE=1 SV=1	4716	3	C	UR	93.1865	60.1123	77.5295	74.0626	54.0294	61.4476	59.3836	69.0881	58.8544	78.9408	66.3425	55.3167	59.384	58.7357	58.4335	63.7803	14.2184	9.17196	11.8295	11.3005	8.24383	9.3757	9.06077	10.5415	8.98003	12.0448	10.1226	8.44025	9.06083	8.96192	8.9158	9.73163	1.22256	0.788641	1.01714	0.97166	0.708836	0.806159	0.77908	0.906397	0.772137
457	sp|Q96BI3|APH1A_HUMAN	Q96BI3	APH1A	Gamma-secretase subunit APH-1A OS=Homo sapiens OX=9606 GN=APH1A PE=1 SV=1	983	2	C	UR	32.9316	38.8384	35.4883	40.2124	42.9614	37.6557	55.4648	41.7662	51.9714	45.5467	36.7528	46.983	44.4553	48.5327	53.9934	35.2214	7.64989	9.02201	8.2438	9.34119	9.97976	8.74729	12.8843	9.70214	12.0728	10.5803	8.53755	10.914	10.3268	11.274	12.5425	8.18181	0.893238	1.05345	0.962586	1.09072	1.16529	1.02138	1.50443	1.13287	1.40968
458	sp|Q8WW43|APH1B_HUMAN	Q8WW43	APH1B	Gamma-secretase subunit APH-1B OS=Homo sapiens OX=9606 GN=APH1B PE=1 SV=3	8576	1	C	UR	8.73338	11.1557	10.1184	8.09011	16.3883	17.5234	11.319	15.1096	12.4287	13.882	17.214	17.2272	14.4773	13.5587	11.7064	15.4695	6.51739	8.32511	7.55098	6.03735	12.23	13.077	8.44697	11.2758	9.27507	10.3596	12.8461	12.856	10.8038	10.1184	8.73601	11.5443	0.916947	1.17128	1.06237	0.849408	1.72067	1.83984	1.18842	1.58641	1.30493
460	sp|Q9BZZ5-2|API5_HUMAN	Q9BZZ5-2	API5	Isoform 2 of Apoptosis inhibitor 5 OS=Homo sapiens OX=9606 GN=API5	3847	1	C	UR	9.51774	10.7752	9.87674	8.43888	7.15502	7.2111	7.69898	13.3575	11.7324	9.22703	12.9275	13.2208	9.27232	14.0816	12.1295	11.3148	9.06791	10.266	9.40994	8.04003	6.81686	6.87028	7.33511	12.7262	11.1779	8.79093	12.3165	12.5959	8.83409	13.4161	11.5562	10.7801	0.986075	1.11636	1.02327	0.8743	0.741288	0.747098	0.797644	1.38389	1.21552
459	sp|Q9BZZ5|API5_HUMAN	Q9BZZ5	API5	Apoptosis inhibitor 5 OS=Homo sapiens OX=9606 GN=API5 PE=1 SV=3	3847	47	C	UR	3023.11	2795.16	2990.09	2862.2	2987.52	2966.99	2809.06	2925.69	2921.24	2857.74	2911.42	2894.48	2955.44	2926.34	2879.39	2921.34	10.3737	9.59153	10.2604	9.82154	10.2516	10.1811	9.63922	10.0394	10.0241	9.80625	9.99047	9.93234	10.1415	10.0416	9.88055	10.0245	1.03615	0.958022	1.02483	0.980997	1.02395	1.01691	0.962786	1.00276	1.00123
461	sp|Q96GX9|MTNB_HUMAN	Q96GX9	APIP	Methylthioribulose-1-phosphate dehydratase OS=Homo sapiens OX=9606 GN=APIP PE=1 SV=1	827	11	C	UR	612.94	696.029	592.628	625.337	605.496	588.772	679.017	537.229	636.376	613.044	599.756	591.168	549.078	620.545	611.063	609.314	10.0402	11.4012	9.70747	10.2433	9.91825	9.64429	11.1226	8.80001	10.4241	10.0419	9.82423	9.68355	8.9941	10.1648	10.0094	9.98078	0.970251	1.10178	0.938098	0.989875	0.958467	0.931994	1.07485	0.850404	1.00735
462	sp|Q8IW19|APLF_HUMAN	Q8IW19	APLF	Aprataxin and PNK-like factor OS=Homo sapiens OX=9606 GN=APLF PE=1 SV=1	4045	3	C	UR	50.7874	48.2531	41.8101	45.4289	51.2153	57.773	51.4869	42.7578	52.4831	45.0734	56.3787	44.6823	50.8939	53.763	49.4309	47.8607	10.285	9.77181	8.46703	9.19987	10.3717	11.6997	10.4267	8.65895	10.6284	9.12788	11.4173	9.04868	10.3066	10.8876	10.0103	9.69235	1.09056	1.03614	0.897793	0.975499	1.09975	1.24057	1.10558	0.918143	1.12698
463	sp|Q06481|APLP2_HUMAN	Q06481	APLP2	Amyloid beta precursor like protein 2 OS=Homo sapiens OX=9606 GN=APLP2 PE=1 SV=2	1105	20	C	UR	520.694	490.259	571.809	536.966	1685.88	1703.7	1584.94	1752.52	1559.82	1505.34	1500.61	1601.79	1530.26	1432.29	1510.33	1471.73	3.97496	3.74262	4.36518	4.09918	12.87	13.006	12.0994	13.3787	11.9076	11.4917	11.4556	12.228	11.682	10.9341	11.5298	11.2351	0.982567	0.925136	1.07902	1.01327	3.18131	3.21495	2.99083	3.30707	2.94342
464	sp|Q9HDC9|APMAP_HUMAN	Q9HDC9	APMAP	Adipocyte plasma membrane-associated protein OS=Homo sapiens OX=9606 GN=APMAP PE=1 SV=2	5062	33	C	UR	1849.49	1930.47	1728.99	1790.6	1842.93	1920.26	1844.13	1781.28	1802.26	1850.54	1649.35	1812.87	1712.05	1947.48	1892.81	1767.83	10.1609	10.6057	9.49885	9.83735	10.1248	10.5497	10.1314	9.78615	9.90142	10.1666	9.06134	9.95967	9.4058	10.6992	10.3989	9.71225	1.01348	1.05785	0.94745	0.981213	1.00988	1.05226	1.01055	0.976106	0.987603
465	sp|P02647|APOA1_HUMAN	P02647	APOA1	Apolipoprotein A-I OS=Homo sapiens OX=9606 GN=APOA1 PE=1 SV=1	6628	1	C	UR	221.404	253.403	283.048	322.167	240.392	256.229	284.284	300.438	538.967	330.893	328.691	569.097	256.342	279.509	646.036	351.738	6.4849	7.42215	8.29043	9.43622	7.04107	7.50491	8.32664	8.7998	15.7863	9.69182	9.62732	16.6688	7.50824	8.18679	18.9223	10.3024	0.819999	0.938511	1.0483	1.19319	0.890325	0.948977	1.05288	1.11271	1.99613
466	sp|P04114|APOB_HUMAN	P04114	APOB	Apolipoprotein B-100 OS=Homo sapiens OX=9606 GN=APOB PE=1 SV=2	4961	15	C	UR	709.634	1166.47	672.97	966.545	1237.57	1243.54	1904.45	1046.95	1790.75	1494.74	1125.44	1388.44	1104.69	1534.72	1977.26	1255.15	5.50656	9.05145	5.22206	7.50012	9.60317	9.64952	14.778	8.12407	13.8957	11.5988	8.73309	10.7739	8.57205	11.909	15.343	9.73961	0.807408	1.32718	0.765693	1.09972	1.40808	1.41488	2.16685	1.1912	2.03748
467	sp|Q9UH17|ABC3B_HUMAN	Q9UH17	APOBEC3B	DNA dC->dU-editing enzyme APOBEC-3B OS=Homo sapiens OX=9606 GN=APOBEC3B PE=1 SV=1	1801	9	C	UR	261.504	465.32	252.926	360.387	238.137	255.266	429.196	208.003	305.153	351.818	240.397	236.532	219.063	318.165	395.568	257.629	8.72577	15.5266	8.43953	12.0253	7.94608	8.51763	14.3213	6.94058	10.1822	11.7393	8.02148	7.89252	7.30961	10.6164	13.1992	8.59647	0.78053	1.38887	0.754925	1.07567	0.710785	0.761911	1.28105	0.620842	0.910813
468	sp|Q9NRW3|ABC3C_HUMAN	Q9NRW3	APOBEC3C	DNA dC->dU-editing enzyme APOBEC-3C OS=Homo sapiens OX=9606 GN=APOBEC3C PE=1 SV=2	1801	5	C	UR	106.805	120.533	110.815	119.976	124.524	108.283	132.013	123.159	134.016	154.622	144.121	130.287	107.402	133.322	139.2	125.196	8.48386	9.57435	8.80236	9.53008	9.89135	8.60124	10.4862	9.78289	10.6453	12.2821	11.448	10.3491	8.53125	10.5902	11.0571	9.9447	0.932532	1.0524	0.967541	1.04753	1.08724	0.945434	1.15263	1.07532	1.17011
469	sp|Q8IUX4|ABC3F_HUMAN	Q8IUX4	APOBEC3F	DNA dC->dU-editing enzyme APOBEC-3F OS=Homo sapiens OX=9606 GN=APOBEC3F PE=1 SV=3	1801	5	C	UR	271.584	331.757	272.656	339.29	358.01	361.91	409.253	338.015	391.953	373.695	339.005	367.247	348.747	400.048	381.672	357.882	7.70079	9.40701	7.73118	9.6206	10.1514	10.262	11.6044	9.58445	11.1139	10.5962	9.61251	10.4133	9.88875	11.3434	10.8223	10.1478	0.893892	1.09195	0.89742	1.11674	1.17835	1.19119	1.34702	1.11254	1.29008
470	sp|P02655|APOC2_HUMAN	P02655	APOC2	Apolipoprotein C-II OS=Homo sapiens OX=9606 GN=APOC2 PE=1 SV=1	8735	1	C	UR	18.4706	29.6367	33.1396	46.6704	45.669	36.5522	34.4306	37.4827	63.6995	41.5412	51.4782	71.1118	38.6419	33.6521	77.2628	49.4702	4.16879	6.68896	7.47957	10.5335	10.3074	8.24978	7.77095	8.4598	14.3769	9.3758	11.6186	16.0498	8.72144	7.59523	17.4381	11.1654	0.577579	0.926745	1.03628	1.45939	1.42808	1.14299	1.07665	1.17209	1.9919
471	sp|P02656|APOC3_HUMAN	P02656	APOC3	Apolipoprotein C-III OS=Homo sapiens OX=9606 GN=APOC3 PE=1 SV=1	4715	1	C	UR	8.62412	9.17366	10.3595	12.1783	19.1784	20.7302	10.5712	17.6688	14.5441	17.6414	15.6293	27.7473	14.131	15.5259	22.738	23.392	5.31055	5.64895	6.37919	7.49917	11.8096	12.7652	6.50955	10.8801	8.95593	10.8632	9.62421	17.0862	8.70158	9.56052	14.0016	14.4043	0.855235	0.909732	1.02733	1.2077	1.90188	2.05577	1.04833	1.75218	1.4423
472	sp|P02649|APOE_HUMAN	P02649	APOE	Apolipoprotein E OS=Homo sapiens OX=9606 GN=APOE PE=1 SV=1	6460	3	C	UR	143.022	109.284	136.322	144.443	277.56	276.485	199.273	300.112	257.329	259.666	288.661	292.445	244.774	231.015	235.483	260.986	6.2577	4.78155	5.96454	6.31985	12.1442	12.0972	8.71889	13.1309	11.259	11.3613	12.6299	12.7954	10.7097	10.1077	10.3032	11.419	1.07319	0.820035	1.02292	1.08385	2.08273	2.07466	1.49529	2.25195	1.93092
474	sp|Q9BQE5|APOL2_HUMAN	Q9BQE5	APOL2	Apolipoprotein L2 OS=Homo sapiens OX=9606 GN=APOL2 PE=1 SV=2	2682	8	C	UR	662.015	659.233	679.523	621.778	825.877	803.043	870.189	745.19	933.745	826.522	871.125	873.607	834.71	788.812	814.718	780.82	8.41261	8.37726	8.6351	7.9013	10.4949	10.2047	11.058	9.46956	11.8656	10.5031	11.0699	11.1014	10.6071	10.0239	10.3531	9.92234	1.00973	1.00548	1.03643	0.948357	1.25965	1.22483	1.32724	1.13659	1.42418
475	sp|O95445|APOM_HUMAN	O95445	APOM	Apolipoprotein M OS=Homo sapiens OX=9606 GN=APOM PE=1 SV=2	8669	1	C	UR	11.4133	11.8116	9.71629	12.1604	19.3118	17.6931	10.6022	18.0927	28.233	19.8234	17.8981	33.5606	18.6131	16.1946	19.6475	26.4038	6.27157	6.49044	5.33907	6.68211	10.6118	9.72232	5.82586	9.94188	15.5139	10.8929	9.83493	18.4415	10.2278	8.89888	10.7963	14.5088	1.01223	1.04756	0.861724	1.07849	1.71274	1.56918	0.940292	1.60462	2.50394
476	sp|Q9BUR5|MIC26_HUMAN	Q9BUR5	APOO	MICOS complex subunit MIC26 OS=Homo sapiens OX=9606 GN=APOO PE=1 SV=1	7565	5	C	UR	184.511	203.279	194.257	202.492	208.926	196.122	189.868	205.599	201.033	186.931	180.475	194.011	210.417	205.737	199.403	186.84	9.37228	10.3256	9.86735	10.2857	10.6124	9.96209	9.64438	10.4435	10.2115	9.49521	9.16725	9.85484	10.6882	10.4504	10.1287	9.49059	0.940735	1.03642	0.990428	1.03241	1.06521	0.999936	0.968047	1.04825	1.02497
477	sp|Q6UXV4|MIC27_HUMAN	Q6UXV4	APOOL	MICOS complex subunit MIC27 OS=Homo sapiens OX=9606 GN=APOOL PE=1 SV=1	4756	19	C	UR	742.531	835.949	754.795	785.973	754.573	831.361	832.131	713.959	829.541	797.165	798.579	806.659	780.775	813.839	843.186	801.264	9.33834	10.5132	9.49258	9.88469	9.48978	10.4555	10.4652	8.979	10.4326	10.0254	10.0432	10.1448	9.8193	10.2351	10.6042	10.077	0.952192	1.07199	0.967919	1.0079	0.967634	1.0661	1.06709	0.915552	1.06377
479	sp|P05067-4|A4_HUMAN	P05067-4	APP	Isoform APP695 of Amyloid-beta precursor protein OS=Homo sapiens OX=9606 GN=APP	1105	1	C	UR	55.3639	39.1833	62.6174	48.9124	191.839	146.942	198.671	118.343	201.285	133.255	187.816	136.891	177.352	135.882	187.093	129.485	4.11832	2.9147	4.65789	3.63842	14.2702	10.9305	14.7785	8.80308	14.9728	9.91234	13.971	10.1828	13.1926	10.1078	13.9172	9.6319	1.07463	0.760556	1.21542	0.949401	3.72364	2.85218	3.85625	2.29705	3.90698
478	sp|P05067|A4_HUMAN	P05067	APP	Amyloid-beta precursor protein OS=Homo sapiens OX=9606 GN=APP PE=1 SV=3	1105	28	C	UR	772.786	736.087	778.405	779.798	2256.8	2164.93	1971	2148.48	1920.83	1927.09	2006.36	1995.86	1964.98	1919.58	1948.18	2027.68	4.52602	4.31109	4.55893	4.56709	13.2175	12.6795	11.5437	12.5832	11.2498	11.2865	11.7508	11.6893	11.5084	11.2425	11.41	11.8756	1.00785	0.959985	1.01518	1.01699	2.94326	2.82345	2.57053	2.802	2.50509
480	sp|Q92624|APBP2_HUMAN	Q92624	APPBP2	Amyloid protein-binding protein 2 OS=Homo sapiens OX=9606 GN=APPBP2 PE=1 SV=2	1731	10	C	UR	578.564	555.287	571.999	574.167	593.243	597.846	586.351	586.919	605.223	602.528	623.395	610.428	565.549	602.551	583.748	596.035	9.81258	9.4178	9.70124	9.73801	10.0615	10.1396	9.94464	9.95429	10.2647	10.219	10.5729	10.353	9.59184	10.2194	9.90051	10.1089	1.01502	0.97418	1.0035	1.0073	1.04077	1.04884	1.02868	1.02968	1.06179
481	sp|Q9UKG1|DP13A_HUMAN	Q9UKG1	APPL1	DCC-interacting protein 13-alpha OS=Homo sapiens OX=9606 GN=APPL1 PE=1 SV=1	2453	17	C	UR	881.435	935.684	866.406	920.524	857.548	947.545	886.996	907.527	911.129	911.114	855.006	915.297	920.692	927.258	866.391	923.643	9.77052	10.3719	9.60393	10.2038	9.50574	10.5033	9.83216	10.0597	10.0997	10.0995	9.47756	10.1459	10.2057	10.2785	9.60376	10.2384	0.978272	1.03848	0.961592	1.02166	0.951761	1.05165	0.984444	1.00723	1.01123
482	sp|Q8NEU8|DP13B_HUMAN	Q8NEU8	APPL2	DCC-interacting protein 13-beta OS=Homo sapiens OX=9606 GN=APPL2 PE=1 SV=3	2453	10	C	UR	406.14	448.766	415.956	466.53	461.969	466.964	516.252	423.812	513.076	476.016	475.279	469.751	427.498	418.636	496.754	432.099	8.88284	9.81513	9.09754	10.2037	10.1039	10.2131	11.2911	9.26934	11.2217	10.4111	10.395	10.2741	9.34997	9.15615	10.8647	9.45059	0.935056	1.03319	0.957657	1.07409	1.06359	1.07509	1.18857	0.975742	1.18126
483	sp|P07741|APT_HUMAN	P07741	APRT	Adenine phosphoribosyltransferase OS=Homo sapiens OX=9606 GN=APRT PE=1 SV=2	419	17	C	UR	1158.16	1214.44	1033.05	1122.11	1086.6	1114.03	1183.35	1071.9	1141.7	1187.6	1039.78	1070.59	996.549	1166.89	1094.25	1065.62	10.4417	10.9491	9.31381	10.1167	9.79653	10.0438	10.6688	9.66406	10.2933	10.7072	9.37447	9.65226	8.98469	10.5205	9.86558	9.60742	1.02316	1.07288	0.912641	0.991312	0.959942	0.984175	1.04542	0.946961	1.00862
484	sp|P07741-2|APT_HUMAN	P07741-2	APRT	Isoform 2 of Adenine phosphoribosyltransferase OS=Homo sapiens OX=9606 GN=APRT	419	1	C	UR	102.252	96.1756	112.451	88.1044	64.1783	65.3758	74.1934	60.5249	80.9704	61.3741	76.0026	65.3973	67.2301	64.6424	75.7541	74.1096	13.3148	12.5235	14.6428	11.4725	8.35698	8.51292	9.6611	7.88125	10.5436	7.99183	9.89669	8.51572	8.75438	8.41742	9.86433	9.65019	1.02513	0.964208	1.12738	0.88329	0.643418	0.655425	0.743825	0.606792	0.811768
485	sp|Q7Z2E3|APTX_HUMAN	Q7Z2E3	APTX	Aprataxin OS=Homo sapiens OX=9606 GN=APTX PE=1 SV=2	4648	12	C	UR	1233.56	1259.56	1244.33	1280.73	1183.38	1235.04	1232.13	1195.76	1241.19	1283.98	1235.79	1265.27	1197.83	1243.11	1224.82	1243.23	9.9683	10.1784	10.0554	10.3495	9.56279	9.98025	9.95673	9.66283	10.03	10.3758	9.98635	10.2246	9.67961	10.0455	9.89769	10.0464	0.983273	1.004	0.991861	1.02087	0.943273	0.984451	0.982132	0.953141	0.989356
486	sp|Q7Z2E3-4|APTX_HUMAN	Q7Z2E3-4	APTX	Isoform 4 of Aprataxin OS=Homo sapiens OX=9606 GN=APTX	4648	1	C	UR	117.172	139.652	96.3695	124.016	90.2363	110.462	158.298	48.8869	148.233	120.137	78.6554	98.8671	75.6393	120.517	150.941	76.9522	10.6821	12.7316	8.78565	11.3061	8.22651	10.0704	14.4314	4.45684	13.5138	10.9524	7.17073	9.01335	6.89576	10.9871	13.7608	7.01545	0.982142	1.17057	0.807775	1.03951	0.756366	0.925895	1.32686	0.409772	1.2425
487	sp|O60306|AQR_HUMAN	O60306	AQR	RNA helicase aquarius OS=Homo sapiens OX=9606 GN=AQR PE=1 SV=4	299	29	C	UR	1622.67	1680.37	1595.6	1584.39	1538.37	1517.9	1545.52	1538.38	1461.38	1487.54	1487.27	1461.25	1486.18	1550.34	1510.45	1522.09	10.5584	10.9338	10.3823	10.3093	10.0099	9.87664	10.0564	10.0099	9.5089	9.67909	9.67734	9.50803	9.67029	10.0877	9.82819	9.9039	1.00118	1.03678	0.98448	0.977559	0.949168	0.936536	0.953581	0.949176	0.901666
488	sp|Q96P48|ARAP1_HUMAN	Q96P48	ARAP1	Arf-GAP with Rho-GAP domain, ANK repeat and PH domain-containing protein 1 OS=Homo sapiens OX=9606 GN=ARAP1 PE=1 SV=3	108	22	C	UR	1127.92	1479.1	1122.9	1394.8	1222.52	1226.41	1651.9	1140.01	1358.5	1315.45	1197.08	1257.83	1137.83	1379.9	1596.37	1224.01	8.66277	11.3599	8.62423	10.7125	9.38934	9.41917	12.6871	8.75564	10.4337	10.1031	9.1939	9.66053	8.73886	10.598	12.2606	9.40074	0.880376	1.15448	0.876459	1.08869	0.954215	0.957246	1.28935	0.889814	1.06035
489	sp|Q8WZ64|ARAP2_HUMAN	Q8WZ64	ARAP2	Arf-GAP with Rho-GAP domain, ANK repeat and PH domain-containing protein 2 OS=Homo sapiens OX=9606 GN=ARAP2 PE=1 SV=3	6461	3	C	UR	165.753	151.948	186.72	166.174	168.212	159.848	167.85	149.173	154.527	164.563	182.073	172.18	161.804	139.001	146.459	146.929	10.2665	9.41142	11.5651	10.2925	10.4188	9.90071	10.3963	9.23956	9.57113	10.1927	11.2773	10.6646	10.0219	8.6095	9.07145	9.10054	0.988693	0.906349	1.11376	0.991202	1.00336	0.953469	1.0012	0.889797	0.921729
490	sp|Q8WWN8|ARAP3_HUMAN	Q8WWN8	ARAP3	Arf-GAP with Rho-GAP domain, ANK repeat and PH domain-containing protein 3 OS=Homo sapiens OX=9606 GN=ARAP3 PE=1 SV=1	6267	15	C	UR	471.624	611.27	514.483	579.858	520.294	484.065	640.124	426.57	548.112	511.87	498.196	537.714	495.259	550.548	639.004	506.131	8.8411	11.4589	9.64454	10.8701	9.75346	9.07432	11.9998	7.99651	10.2749	9.59556	9.33922	10.08	9.28416	10.3206	11.9788	9.48797	0.866464	1.12302	0.945205	1.06531	0.955879	0.88932	1.17603	0.783691	1.00699
491	sp|Q8WWN8-2|ARAP3_HUMAN	Q8WWN8-2	ARAP3	Isoform 2 of Arf-GAP with Rho-GAP domain, ANK repeat and PH domain-containing protein 3 OS=Homo sapiens OX=9606 GN=ARAP3	6267	1	C	UR	30.794	29.0966	31.8941	37.1668	33.0787	31.0406	36.961	29.9863	31.3988	26.9572	33.6585	30.2764	27.5005	29.0413	29.127	33.2015	9.83089	9.28901	10.1821	11.8654	10.5603	9.90962	11.7997	9.57304	10.024	8.606	10.7454	9.66566	8.77946	9.27133	9.29869	10.5995	0.955211	0.90256	0.989337	1.15289	1.02608	0.962861	1.14651	0.930158	0.973971
492	sp|Q7LC44|ARC_HUMAN	Q7LC44	ARC	Activity-regulated cytoskeleton-associated protein OS=Homo sapiens OX=9606 GN=ARC PE=1 SV=1	6174	3	C	UR	51.1038	55.7936	51.1443	58.149	93.6497	93.4684	75.6703	86.7374	92.7537	80.8991	87.7801	82.9503	93.6897	82.4998	80.5022	88.0292	6.51616	7.11414	6.52132	7.41448	11.9411	11.918	9.64858	11.0597	11.8269	10.3153	11.1927	10.5769	11.9462	10.5194	10.2647	11.2244	0.945532	1.0323	0.946282	1.07588	1.73272	1.72937	1.40006	1.60483	1.71615
493	sp|P48444|COPD_HUMAN	P48444	ARCN1	Coatomer subunit delta OS=Homo sapiens OX=9606 GN=ARCN1 PE=1 SV=1	5010	31	C	UR	1977.74	2264.44	2110.75	2242.61	1935.08	2101.04	1932.11	2327.33	1939.21	1993.24	2004.71	2020.05	2018.17	1953.19	2070.82	2156.62	9.57538	10.9634	10.2193	10.8578	9.36882	10.1723	9.35445	11.2679	9.38885	9.6504	9.70594	9.78024	9.77114	9.45652	10.026	10.4414	0.920357	1.05377	0.982254	1.04362	0.900503	0.977735	0.899122	1.08304	0.902429
494	sp|P15514|AREG_HUMAN	P15514	AREG	Amphiregulin OS=Homo sapiens OX=9606 GN=AREG PE=1 SV=2	4599	4	C	UR	111.587	97.7113	131.268	104.889	463.649	376.803	354.48	393.79	392.179	378.845	410.995	407.24	396.86	372.588	348.853	357.319	3.50142	3.06602	4.11896	3.29124	14.5485	11.8235	11.123	12.3565	12.306	11.8875	12.8963	12.7785	12.4528	11.6912	10.9464	11.2121	1.00201	0.877407	1.17873	0.941859	4.16338	3.38353	3.18309	3.53607	3.52161
495	sp|O15033|AREL1_HUMAN	O15033	AREL1	Apoptosis-resistant E3 ubiquitin protein ligase 1 OS=Homo sapiens OX=9606 GN=AREL1 PE=1 SV=3	2833	10	C	UR	281.561	307.603	321.353	353.904	366.39	326.442	355.105	367.09	355.052	340.651	384.467	375.7	380.601	342.946	357.847	364.304	8.07196	8.81856	9.21274	10.1459	10.5039	9.35864	10.1804	10.524	10.1788	9.766	11.0221	10.7708	10.9113	9.83178	10.259	10.4441	0.890719	0.973104	1.0166	1.11958	1.15907	1.0327	1.12337	1.16129	1.12321
496	sp|P84077|ARF1_HUMAN	P84077	ARF1	ADP-ribosylation factor 1 OS=Homo sapiens OX=9606 GN=ARF1 PE=1 SV=2	4747	38	C	UR	4198.64	4784.48	4145.35	4551.49	3713.47	3668.38	4484.73	3590.34	3950.9	3929.99	3627.17	3731.6	3580.22	4053.98	4126.99	3687.77	10.5253	11.9939	10.3917	11.4098	9.30907	9.19603	11.2425	9.00039	9.90426	9.85183	9.09273	9.35449	8.97502	10.1627	10.3457	9.24463	0.94992	1.08246	0.937865	1.02975	0.840154	0.829952	1.01465	0.812296	0.893871
497	sp|P61204|ARF3_HUMAN	P61204	ARF3	ADP-ribosylation factor 3 OS=Homo sapiens OX=9606 GN=ARF3 PE=1 SV=2	4747	1	C	UR	94.6992	111.556	103.015	102.522	93.684	96.4193	124.886	99.3602	109.574	114.386	98.3033	97.4128	83.9185	99.7385	91.0663	96.6986	9.36897	11.0366	10.1917	10.1429	9.26854	9.53915	12.3555	9.8301	10.8406	11.3167	9.72554	9.63744	8.30239	9.86753	9.00955	9.56678	0.919873	1.08361	1.00065	0.995864	0.910013	0.936582	1.2131	0.965149	1.06436
498	sp|P18085|ARF4_HUMAN	P18085	ARF4	ADP-ribosylation factor 4 OS=Homo sapiens OX=9606 GN=ARF4 PE=1 SV=3	4747	14	C	UR	715.996	716.261	682.504	746.669	648.483	678.229	737.915	461.346	738.71	646.924	593.138	636.642	599.217	719.62	709.566	617.411	10.7581	10.7621	10.2549	11.219	9.74372	10.1907	11.0875	6.9319	11.0994	9.7203	8.91214	9.56581	9.00348	10.8126	10.6615	9.27686	1.00089	1.00126	0.954074	1.04377	0.906516	0.948099	1.03153	0.644916	1.03265
499	sp|P84085|ARF5_HUMAN	P84085	ARF5	ADP-ribosylation factor 5 OS=Homo sapiens OX=9606 GN=ARF5 PE=1 SV=2	4747	10	C	UR	544.258	554.019	536.084	520.172	609.989	578.913	586.752	538.419	625.146	566.429	576.039	571.041	590.635	586.966	605.023	584.962	9.49131	9.66152	9.34877	9.07127	10.6376	10.0957	10.2324	9.38948	10.9019	9.87794	10.0455	9.95838	10.3001	10.2361	10.551	10.2011	1.01044	1.02856	0.995268	0.965726	1.13248	1.07478	1.08934	0.999602	1.16062
500	sp|P62330|ARF6_HUMAN	P62330	ARF6	ADP-ribosylation factor 6 OS=Homo sapiens OX=9606 GN=ARF6 PE=1 SV=2	4706	11	C	UR	605.188	822.408	585.319	723.328	592.482	617.78	902.786	489.467	726.346	714.16	589.889	628.028	545.534	703.256	844.27	582.006	9.07307	12.3297	8.7752	10.8442	8.88258	9.26186	13.5347	7.33816	10.8895	10.7068	8.8437	9.41549	8.17873	10.5433	12.6574	8.72553	0.884699	1.20224	0.855654	1.0574	0.866124	0.903108	1.31975	0.715531	1.06182
501	sp|Q8N6T3|ARFG1_HUMAN	Q8N6T3	ARFGAP1	ADP-ribosylation factor GTPase-activating protein 1 OS=Homo sapiens OX=9606 GN=ARFGAP1 PE=1 SV=2	1710	26	C	UR	940.786	765.295	978.566	950.607	1002.54	929.82	810.904	1070.4	876.446	876.851	1006.95	961.003	1090.99	927.089	888.3	1048.1	9.95235	8.09587	10.352	10.0562	10.6056	9.83634	8.57836	11.3235	9.27171	9.276	10.6523	10.1662	11.5413	9.80745	9.39711	11.0876	1.03518	0.842081	1.07675	1.04599	1.10313	1.02311	0.892267	1.1778	0.964385
502	sp|Q8N6H7|ARFG2_HUMAN	Q8N6H7	ARFGAP2	ADP-ribosylation factor GTPase-activating protein 2 OS=Homo sapiens OX=9606 GN=ARFGAP2 PE=1 SV=1	2562	28	C	UR	1244.43	1182.58	1329.47	1232.43	1192.9	1139.58	1137.15	1189.26	1219.23	1105.45	1226.41	1170.6	1250.41	1130.14	1161.76	1173.24	10.4327	9.91419	11.1457	10.3321	10.0007	9.55368	9.53331	9.97021	10.2214	9.26757	10.2816	9.81377	10.4829	9.47458	9.73964	9.83592	0.997756	0.948167	1.06594	0.988136	0.956442	0.913688	0.911741	0.953525	0.977552
503	sp|Q9NP61|ARFG3_HUMAN	Q9NP61	ARFGAP3	ADP-ribosylation factor GTPase-activating protein 3 OS=Homo sapiens OX=9606 GN=ARFGAP3 PE=1 SV=1	4101	15	C	UR	505.315	533.165	553.426	523.553	581.393	595.423	610.43	562.918	612.201	562.738	599.06	584.144	560.356	580.07	585.554	560.801	8.87437	9.36348	9.71931	9.19466	10.2105	10.4569	10.7204	9.886	10.7515	9.88283	10.5207	10.2588	9.841	10.1872	10.2835	9.84882	0.955471	1.00813	1.04644	0.989955	1.09932	1.12585	1.15423	1.06439	1.15758
504	sp|Q9Y6D6|BIG1_HUMAN	Q9Y6D6	ARFGEF1	Brefeldin A-inhibited guanine nucleotide-exchange protein 1 OS=Homo sapiens OX=9606 GN=ARFGEF1 PE=1 SV=2	914	26	C	UR	1467.58	1526.92	1398.23	1544.5	1574.3	1626.28	1748.85	1443.72	1728.04	1584.36	1554.64	1643.87	1475.7	1655.83	1702.78	1518.83	9.32003	9.6969	8.8796	9.80851	9.99779	10.3279	11.1063	9.16851	10.9741	10.0616	9.87292	10.4396	9.37162	10.5155	10.8137	9.64548	0.98873	1.02871	0.942007	1.04055	1.06063	1.09565	1.17823	0.972656	1.16421
505	sp|Q9Y6D5|BIG2_HUMAN	Q9Y6D5	ARFGEF2	Brefeldin A-inhibited guanine nucleotide-exchange protein 2 OS=Homo sapiens OX=9606 GN=ARFGEF2 PE=1 SV=3	914	16	C	UR	423.707	456.678	499.983	481.341	588.083	584.643	580.198	593.344	547.468	528.754	550.124	563.545	530.319	492.223	520.877	565.747	7.96907	8.58918	9.40367	9.05304	11.0606	10.996	10.9123	11.1596	10.2968	9.94479	10.3467	10.5991	9.97422	9.25771	9.79663	10.6405	0.910361	0.981202	1.07425	1.03419	1.26353	1.25614	1.24659	1.27484	1.17627
506	sp|Q5TH69|BIG3_HUMAN	Q5TH69	ARFGEF3	Brefeldin A-inhibited guanine nucleotide-exchange protein 3 OS=Homo sapiens OX=9606 GN=ARFGEF3 PE=1 SV=3	2048	20	C	UR	1035.24	925.476	1078.43	1004.33	1308.75	1230.73	1202.22	1448.86	1217.05	1247.31	1386.97	1237.07	1229.23	1111.1	1131.25	1266.43	8.69016	7.76877	9.05274	8.43072	10.9861	10.3312	10.0919	12.1623	10.2164	10.4703	11.6427	10.3844	10.3186	9.32699	9.49609	10.6309	1.02411	0.915524	1.06684	0.993533	1.29467	1.2175	1.1893	1.43328	1.20397
508	sp|P53367-2|ARFP1_HUMAN	P53367-2	ARFIP1	Isoform A of Arfaptin-1 OS=Homo sapiens OX=9606 GN=ARFIP1	773	1	C	UR	15.6992	15.223	10.8323	17.1664	18.5451	18.0264	9.14636	16.0092	17.8312	14.6519	15.0157	13.575	18.1632	16.5911	13.4481	15.7336	10.2251	9.9149	7.05524	11.1807	12.0787	11.7408	5.95714	10.427	11.6137	9.54299	9.77995	8.84156	11.8299	10.806	8.7589	10.2475	1.06578	1.03345	0.735382	1.16538	1.25898	1.22377	0.620925	1.08682	1.21052
507	sp|P53367|ARFP1_HUMAN	P53367	ARFIP1	Arfaptin-1 OS=Homo sapiens OX=9606 GN=ARFIP1 PE=1 SV=2	773	29	C	UR	1354.83	1352.47	1372.66	1413.72	1446.24	1441.94	1356.36	1500.33	1444.71	1396.57	1445.79	1458.15	1446.96	1345.55	1415.79	1425.33	9.58435	9.56763	9.71047	10.0009	10.231	10.2006	9.59519	10.6137	10.2202	9.87962	10.2278	10.3152	10.2361	9.51867	10.0156	10.0831	0.986466	0.984745	0.999447	1.02934	1.05302	1.04989	0.987582	1.09241	1.05191
509	sp|P53365|ARFP2_HUMAN	P53365	ARFIP2	Arfaptin-2 OS=Homo sapiens OX=9606 GN=ARFIP2 PE=1 SV=1	773	12	C	UR	559.452	531.717	606.535	583.567	613.809	556.52	541.743	585.953	572.183	563.652	599.881	568.936	611.884	525.722	571.363	587.898	9.74993	9.26658	10.5705	10.1702	10.6972	9.69883	9.44131	10.2118	9.9718	9.82313	10.4545	9.91521	10.6637	9.1621	9.95751	10.2457	0.980948	0.932317	1.0635	1.02323	1.07626	0.975806	0.949898	1.02742	1.00327
510	sp|Q13795|ARFRP_HUMAN	Q13795	ARFRP1	ADP-ribosylation factor-related protein 1 OS=Homo sapiens OX=9606 GN=ARFRP1 PE=1 SV=1	6215	2	C	UR	291.079	277.278	285.225	297.586	257.919	305.305	237.123	321.575	232.74	269.688	270.016	289.258	279.653	300.479	250.892	326.158	10.368	9.87638	10.1594	10.5997	9.18685	10.8747	8.44612	11.4542	8.29	9.60603	9.61773	10.3031	9.96098	10.7028	8.93654	11.6174	1.01142	0.963467	0.99108	1.03403	0.896201	1.06085	0.823941	1.11739	0.808711
511	sp|P78540|ARGI2_HUMAN	P78540	ARG2	Arginase-2, mitochondrial OS=Homo sapiens OX=9606 GN=ARG2 PE=1 SV=1	4813	2	C	UR	95.5644	95.5448	67.922	89.2219	88.5923	86.3052	126.542	90.5326	96.8924	83.228	79.0109	95.8346	85.4754	102.815	116.624	84.7405	10.2976	10.2955	7.31896	9.61413	9.54629	9.29985	13.6355	9.75537	10.4407	8.96826	8.51385	10.3267	9.21043	11.0789	12.5669	9.13124	1.09764	1.09742	0.780145	1.02479	1.01756	0.991293	1.45344	1.03985	1.1129
512	sp|Q9NWB6|ARGL1_HUMAN	Q9NWB6	ARGLU1	Arginine and glutamate-rich protein 1 OS=Homo sapiens OX=9606 GN=ARGLU1 PE=1 SV=1	881	11	C	UR	425.676	410.656	411.641	378.103	430.667	422	397.226	426.93	379.596	391.812	422.743	412.958	434.424	388.5	375.561	445.614	10.3917	10.025	10.049	9.23032	10.5135	10.3019	9.69716	10.4223	9.26676	9.56497	10.3201	10.0812	10.6052	9.48413	9.16826	10.8784	1.04712	1.01018	1.0126	0.930099	1.0594	1.03808	0.977141	1.05021	0.933771
513	sp|Q07960|RHG01_HUMAN	Q07960	ARHGAP1	Rho GTPase-activating protein 1 OS=Homo sapiens OX=9606 GN=ARHGAP1 PE=1 SV=1	2512	21	C	UR	1435.28	1261.5	1521.02	1476.36	1693.99	1601.05	1395.86	1745.84	1569.95	1508.25	1659.3	1687.39	1710.68	1457.68	1441.7	1670.34	9.24637	8.12683	9.79876	9.51101	10.9131	10.3143	8.99244	11.2471	10.114	9.71646	10.6896	10.8705	11.0206	9.39068	9.28776	10.7607	1.00825	0.886169	1.06848	1.0371	1.18999	1.1247	0.980557	1.22641	1.10285
514	sp|A1A4S6|RHG10_HUMAN	A1A4S6	ARHGAP10	Rho GTPase-activating protein 10 OS=Homo sapiens OX=9606 GN=ARHGAP10 PE=1 SV=1	5060	18	C	UR	1569.93	1543.48	1592.6	1579.02	1608.72	1617.72	1510.77	1556.37	1524.88	1460.76	1511.28	1536.48	1562.75	1565.7	1602.06	1527.89	10.0999	9.92975	10.2457	10.1584	10.3495	10.4074	9.71933	10.0127	9.8101	9.39754	9.72259	9.88472	10.0537	10.0727	10.3066	9.82943	0.999156	0.982323	1.01358	1.00494	1.02384	1.02957	0.961506	0.990528	0.970486
515	sp|Q6P4F7|RHGBA_HUMAN	Q6P4F7	ARHGAP11A	Rho GTPase-activating protein 11A OS=Homo sapiens OX=9606 GN=ARHGAP11A PE=1 SV=2	3758	11	C	UR	716.304	637.818	710.199	658.015	463.513	495.508	433.148	495.033	425.606	451.187	449.929	397.408	473.511	468.384	422.849	480.358	14.0129	12.4775	13.8935	12.8726	9.06763	9.69354	8.4736	9.68426	8.32607	8.82651	8.80189	7.77443	9.26321	9.16293	8.27213	9.39716	1.05248	0.937163	1.04351	0.966839	0.681052	0.728063	0.636435	0.727365	0.625354
517	sp|Q8IWW6-3|RHG12_HUMAN	Q8IWW6-3	ARHGAP12	Isoform 3 of Rho GTPase-activating protein 12 OS=Homo sapiens OX=9606 GN=ARHGAP12	3017	1	C	UR	37.7566	36.3961	42.7349	39.8225	49.0534	40.6219	37.9245	47.0073	41.4666	42.2479	41.8161	39.8652	50.9504	44.159	48.5698	51.1439	8.7357	8.42092	9.88752	9.2137	11.3494	9.39864	8.77455	10.876	9.59408	9.77485	9.67495	9.22358	11.7883	10.217	11.2376	11.8331	0.963731	0.929004	1.0908	1.01646	1.25208	1.03687	0.968017	1.19986	1.05843
516	sp|Q8IWW6-2|RHG12_HUMAN	Q8IWW6-2	ARHGAP12	Isoform 2 of Rho GTPase-activating protein 12 OS=Homo sapiens OX=9606 GN=ARHGAP12	3017	26	C	UR	1902.78	1899.39	1908.83	1912.87	2176.77	2205.17	2053.66	2230.21	1982.97	2055.06	2070.44	2076.19	2092.81	2084.85	2064.56	2150.73	9.26285	9.24634	9.29229	9.31199	10.5966	10.7349	9.99734	10.8568	9.65323	10.0042	10.079	10.107	10.1879	10.1492	10.0504	10.4699	0.998328	0.996548	1.0015	1.00362	1.14208	1.15698	1.07749	1.17012	1.0404
518	sp|Q68EM7-2|RHG17_HUMAN	Q68EM7-2	ARHGAP17	Isoform 2 of Rho GTPase-activating protein 17 OS=Homo sapiens OX=9606 GN=ARHGAP17	457	21	C	UR	786.806	769.043	814.066	804.473	909.675	943.051	876.987	916.653	901.397	861.886	885.935	894.519	897.348	887.164	909.613	884.173	9.02897	8.82513	9.34178	9.2317	10.4389	10.8219	10.0638	10.519	10.3439	9.89055	10.1665	10.265	10.2975	10.1806	10.4382	10.1463	0.991443	0.96906	1.02579	1.0137	1.14627	1.18833	1.10508	1.15506	1.13584
519	sp|Q8N392|RHG18_HUMAN	Q8N392	ARHGAP18	Rho GTPase-activating protein 18 OS=Homo sapiens OX=9606 GN=ARHGAP18 PE=1 SV=3	1835	39	C	UR	1692.97	1698.98	1794.72	1747.5	1640.01	1674.4	1563.67	1878.23	1699.76	1691.02	1795.88	1795.13	1734.61	1672.87	1797.99	1811.57	9.78266	9.81739	10.3706	10.0977	9.47666	9.67533	9.03551	10.8532	9.82187	9.77142	10.3773	10.373	10.0233	9.66651	10.3895	10.468	0.976596	0.980063	1.03529	1.00805	0.946048	0.965881	0.902008	1.08347	0.98051
520	sp|Q14CB8-2|RHG19_HUMAN	Q14CB8-2	ARHGAP19	Isoform 2 of Rho GTPase-activating protein 19 OS=Homo sapiens OX=9606 GN=ARHGAP19	4709	7	C	UR	733.127	700.439	758.963	687.59	394.633	384.962	405.108	389.374	396.284	398.837	424.467	397.766	406.074	429.387	424.716	418.15	15.1358	14.4609	15.6692	14.1956	8.14739	7.94773	8.36366	8.03881	8.18147	8.2342	8.76333	8.21207	8.3836	8.8649	8.76847	8.63291	1.01819	0.972791	1.05407	0.954946	0.548079	0.534648	0.562627	0.540775	0.550371
521	sp|Q5T5U3|RHG21_HUMAN	Q5T5U3	ARHGAP21	Rho GTPase-activating protein 21 OS=Homo sapiens OX=9606 GN=ARHGAP21 PE=1 SV=2	737	22	C	UR	1088.49	1109.51	1107.49	1125.18	1386.7	1392.12	1437.55	1289.61	1450.09	1375.01	1399.7	1425.94	1379.12	1378.69	1404.19	1322.23	8.26507	8.42471	8.40934	8.54363	10.5294	10.5706	10.9155	9.79223	11.0107	10.4407	10.6281	10.8274	10.4719	10.4686	10.6622	10.0399	0.982687	1.00167	0.99984	1.01581	1.25191	1.2568	1.29781	1.16426	1.30913
522	sp|Q7Z5H3-2|RHG22_HUMAN	Q7Z5H3-2	ARHGAP22	Isoform 2 of Rho GTPase-activating protein 22 OS=Homo sapiens OX=9606 GN=ARHGAP22	4865	4	C	UR	211.165	167.443	271.269	237.39	189.515	160.519	136.007	183.555	159.36	161.744	213.296	186.667	189.666	164.98	155.718	187.535	11.3536	9.00285	14.5852	12.7636	10.1896	8.63056	7.31262	9.86911	8.56823	8.6964	11.4682	10.0364	10.1977	8.87038	8.37242	10.0831	0.951979	0.754872	1.22294	1.07021	0.854376	0.723656	0.613149	0.827506	0.71843
523	sp|Q9P227|RHG23_HUMAN	Q9P227	ARHGAP23	Rho GTPase-activating protein 23 OS=Homo sapiens OX=9606 GN=ARHGAP23 PE=1 SV=2	737	12	C	UR	606.785	616.84	677.542	634.514	725.769	707.017	702.577	715.55	702.348	709.935	701.758	723.845	713.552	610.592	726.054	663.838	8.87557	9.02266	9.91055	9.28117	10.616	10.3417	10.2767	10.4665	10.2734	10.3844	10.2648	10.5878	10.4373	8.93125	10.6201	9.7101	0.957195	0.973057	1.06881	1.00094	1.14489	1.11531	1.1083	1.12877	1.10794
524	sp|Q9UNA1|RHG26_HUMAN	Q9UNA1	ARHGAP26	Rho GTPase-activating protein 26 OS=Homo sapiens OX=9606 GN=ARHGAP26 PE=1 SV=1	5060	10	C	UR	399.23	416.062	372.043	412.611	425.188	418.674	494.14	364.559	480.506	435.156	406.967	429.878	414.302	461.196	450.696	403.701	9.41454	9.81146	8.77342	9.73008	10.0267	9.87306	11.6527	8.59694	11.3312	10.2617	9.59699	10.1373	9.76997	10.8758	10.6282	9.51997	0.998109	1.04019	0.930139	1.03156	1.06301	1.04672	1.23539	0.911429	1.20131
525	sp|Q6ZUM4|RHG27_HUMAN	Q6ZUM4	ARHGAP27	Rho GTPase-activating protein 27 OS=Homo sapiens OX=9606 GN=ARHGAP27 PE=1 SV=3	2358	14	C	UR	844.276	816.066	903.646	865.272	1103.96	1086.89	1025.74	1022.41	1093.9	1015.34	1071.87	1078.27	1083.53	1050.98	1028.68	1031.89	8.3785	8.09855	8.96768	8.58686	10.9556	10.7862	10.1794	10.1463	10.8557	10.0762	10.6371	10.7006	10.7528	10.4298	10.2085	10.2404	0.984791	0.951886	1.05404	1.00928	1.2877	1.26778	1.19646	1.19257	1.27595
526	sp|Q9P2N2|RHG28_HUMAN	Q9P2N2	ARHGAP28	Rho GTPase-activating protein 28 OS=Homo sapiens OX=9606 GN=ARHGAP28 PE=1 SV=3	1835	2	C	UR	157.132	176.83	144.395	168.074	145.333	148.502	145.793	143.354	166.531	161.214	139.712	150.732	162.211	162.528	141.269	148.323	10.2119	11.4921	9.38417	10.9231	9.44512	9.65109	9.475	9.31649	10.8228	10.4772	9.07984	9.79602	10.542	10.5626	9.18102	9.63945	0.972304	1.09419	0.89349	1.04001	0.899293	0.918904	0.902138	0.887046	1.03047
527	sp|Q52LW3|RHG29_HUMAN	Q52LW3	ARHGAP29	Rho GTPase-activating protein 29 OS=Homo sapiens OX=9606 GN=ARHGAP29 PE=1 SV=2	1315	41	C	UR	2685.34	2775.82	2743.39	2761.91	2050.45	2093.44	2006.25	2146.74	2040.46	2120.94	2113.45	2100.4	2044.37	2034.3	2021.1	2101.01	11.9883	12.3923	12.2475	12.3302	9.15395	9.34586	8.95663	9.58383	9.10935	9.46866	9.43523	9.37696	9.12679	9.08187	9.02293	9.37969	0.979474	1.01248	1.00065	1.0074	0.747898	0.763578	0.731777	0.78302	0.744254
528	sp|A7KAX9|RHG32_HUMAN	A7KAX9	ARHGAP32	Rho GTPase-activating protein 32 OS=Homo sapiens OX=9606 GN=ARHGAP32 PE=1 SV=1	5548	16	C	UR	706.416	667.545	735.934	707.874	752.438	728.114	716.435	682.513	772.712	706.684	762.936	737.069	761.588	731.961	749.254	716.379	9.71365	9.17914	10.1195	9.7337	10.3465	10.012	9.85141	9.38496	10.6253	9.71734	10.4908	10.1351	10.4723	10.0649	10.3027	9.85065	1.0028	0.947622	1.0447	1.00487	1.06813	1.0336	1.01702	0.96887	1.09691
529	sp|Q9NRY4|RHG35_HUMAN	Q9NRY4	ARHGAP35	Rho GTPase-activating protein 35 OS=Homo sapiens OX=9606 GN=ARHGAP35 PE=1 SV=3	2200	25	C	UR	1702.81	1653.66	1686.76	1730.03	1784.8	1783.98	1676.45	1819.91	1740.6	1752.31	1843.5	1906.57	1913.1	1923.78	1835.74	1926.84	9.49936	9.22516	9.40984	9.65121	9.95673	9.9522	9.35233	10.1526	9.71015	9.7755	10.2842	10.6361	10.6725	10.7321	10.2409	10.7491	1.00561	0.97658	0.996131	1.02168	1.05402	1.05355	0.990043	1.07476	1.02792
530	sp|Q9C0H5-2|RHG39_HUMAN	Q9C0H5-2	ARHGAP39	Isoform 2 of Rho GTPase-activating protein 39 OS=Homo sapiens OX=9606 GN=ARHGAP39	1135	14	C	UR	906.883	847.876	983.3	916.086	861.473	880.463	854.351	868.141	888.634	851.456	920.703	870.522	916.357	842.649	860.952	876.309	10.2573	9.58989	11.1216	10.3614	9.74368	9.95847	9.66313	9.8191	10.0509	9.63039	10.4136	9.84604	10.3644	9.53078	9.73779	9.91149	0.992717	0.928125	1.07637	1.00279	0.943009	0.963797	0.935213	0.950308	0.972741
531	sp|P98171-2|RHG04_HUMAN	P98171-2	ARHGAP4	Isoform 2 of Rho GTPase-activating protein 4 OS=Homo sapiens OX=9606 GN=ARHGAP4	1628	11	C	UR	446.072	428.695	463.887	445.22	433.298	434.939	430.49	395.491	430.35	420.326	449.328	433.523	440.701	411.181	465.918	436.189	10.2463	9.84712	10.6555	10.2267	9.95285	9.99055	9.88835	9.08443	9.88514	9.65488	10.3211	9.95802	10.1229	9.44483	10.7021	10.0193	1.00023	0.961267	1.04018	0.998322	0.971588	0.975268	0.965291	0.886813	0.964978
532	sp|A6NI28|RHG42_HUMAN	A6NI28	ARHGAP42	Rho GTPase-activating protein 42 OS=Homo sapiens OX=9606 GN=ARHGAP42 PE=1 SV=3	5060	7	C	UR	407.364	383.585	366.816	399.89	400.75	398.572	377.529	410.296	391.311	379.715	393.057	418.855	416.236	374.61	388.837	404.74	10.3258	9.72306	9.29801	10.1364	10.1582	10.103	9.56956	10.4001	9.9189	9.62499	9.96317	10.6171	10.5507	9.49557	9.8562	10.2593	1.0461	0.985031	0.94197	1.0269	1.02911	1.02352	0.969481	1.05362	1.00487
533	sp|Q17R89|RHG44_HUMAN	Q17R89	ARHGAP44	Rho GTPase-activating protein 44 OS=Homo sapiens OX=9606 GN=ARHGAP44 PE=1 SV=1	7948	1	C	UR	131.805	82.6631	153.456	154.09	159.993	140.001	123.506	170.752	125.249	137.16	169.028	167.786	171.072	122.168	113.566	164.259	9.22296	5.78429	10.738	10.7824	11.1954	9.79648	8.64226	11.9482	8.76419	9.5977	11.8276	11.7407	11.9706	8.54862	7.94673	11.4939	1.00997	0.633416	1.17587	1.18074	1.22597	1.07278	0.946382	1.30841	0.959734
534	sp|Q92619|HMHA1_HUMAN	Q92619	ARHGAP45	Rho GTPase-activating protein 45 OS=Homo sapiens OX=9606 GN=ARHGAP45 PE=1 SV=2	1318	11	C	UR	547.403	565.65	555.612	517.781	642.072	676.774	709.578	609.504	695.564	672.529	643.052	669.353	629.692	661.394	685.218	616.733	8.67353	8.96265	8.80359	8.20417	10.1735	10.7234	11.2432	9.65751	11.0211	10.6561	10.1891	10.6058	9.97739	10.4797	10.8572	9.77205	1.00145	1.03483	1.01647	0.947256	1.17464	1.23813	1.29814	1.11506	1.2725
535	sp|Q13017|RHG05_HUMAN	Q13017	ARHGAP5	Rho GTPase-activating protein 5 OS=Homo sapiens OX=9606 GN=ARHGAP5 PE=1 SV=2	1723	24	C	UR	1883	1784.92	1904.74	1898.23	1816.54	1888.36	1719.7	1814.57	1748.4	1833.94	1826.49	1872.11	1777.64	1791.05	1729.08	1829.18	10.3469	9.80793	10.4664	10.4305	9.98168	10.3763	9.44954	9.97088	9.60726	10.0773	10.0364	10.287	9.76795	9.84161	9.50114	10.0511	1.00818	0.955665	1.01982	1.01633	0.972595	1.01105	0.920745	0.971543	0.936113
536	sp|P85298|RHG08_HUMAN	P85298	ARHGAP8	Rho GTPase-activating protein 8 OS=Homo sapiens OX=9606 GN=ARHGAP8 PE=1 SV=1	7582	12	C	UR	604.363	615.659	602.759	572.601	594.296	565.928	618.143	521.014	581.786	571.224	581.402	562.512	559.691	549.357	570.823	557.018	10.4781	10.674	10.4503	9.92744	10.3036	9.81175	10.717	9.03306	10.0867	9.90358	10.08	9.75253	9.70362	9.52445	9.89661	9.65728	1.00921	1.02808	1.00654	0.956175	0.992402	0.945031	1.03222	0.870031	0.971513
537	sp|P52565|GDIR1_HUMAN	P52565	ARHGDIA	Rho GDP-dissociation inhibitor 1 OS=Homo sapiens OX=9606 GN=ARHGDIA PE=1 SV=3	1359	22	C	UR	1002.25	1169.78	1062.86	1046.47	1053.02	998.688	1193.63	1056.58	1139.07	1016.04	1078.33	1061.22	1062.66	985.27	1300.96	1034.57	9.29009	10.843	9.85188	9.69995	9.76073	9.25707	11.064	9.79373	10.5583	9.41792	9.99526	9.83672	9.85006	9.1327	12.0589	9.58966	0.936386	1.09291	0.993011	0.977697	0.983824	0.933058	1.11519	0.98715	1.06422
538	sp|P52566|GDIR2_HUMAN	P52566	ARHGDIB	Rho GDP-dissociation inhibitor 2 OS=Homo sapiens OX=9606 GN=ARHGDIB PE=1 SV=3	3499	2	C	UR	103.276	102.364	97.4619	99.155	85.7045	82.2567	92.9271	85.7624	84.7748	75.0521	77.4089	80.9474	88.0837	83.379	82.7779	80.1087	11.7908	11.6868	11.1271	11.3203	9.78473	9.3911	10.6093	9.79134	9.67859	8.56857	8.83764	9.24163	10.0564	9.51923	9.45061	9.14587	1.02696	1.0179	0.96915	0.985985	0.852236	0.817951	0.924056	0.852811	0.842991
539	sp|Q92888-3|ARHG1_HUMAN	Q92888-3	ARHGEF1	Isoform 3 of Rho guanine nucleotide exchange factor 1 OS=Homo sapiens OX=9606 GN=ARHGEF1	1080	34	C	UR	1923.58	1895.81	1878.17	1920.91	2113.3	2166.1	2184.58	2086.69	2058.9	2177.64	2064.63	2112.31	2118.4	2125.36	2065.03	2055.25	9.34154	9.20671	9.12104	9.32857	10.2629	10.5193	10.609	10.1336	9.9987	10.5753	10.0265	10.2581	10.2877	10.3214	10.0285	9.981	1.00996	0.995377	0.986115	1.00855	1.10957	1.13729	1.14699	1.09559	1.081
540	sp|O15013|ARHGA_HUMAN	O15013	ARHGEF10	Rho guanine nucleotide exchange factor 10 OS=Homo sapiens OX=9606 GN=ARHGEF10 PE=1 SV=4	3477	20	C	UR	833.509	911.887	870.411	931.627	789.509	799.989	925.771	733.27	784.244	795.438	745.826	748.69	724.385	804.518	833.397	725.544	10.2918	11.2596	10.7475	11.5033	9.74851	9.87792	11.431	9.0541	9.68351	9.82173	9.20914	9.24451	8.94439	9.93385	10.2904	8.9587	0.939844	1.02822	0.981454	1.05048	0.890231	0.902048	1.04388	0.826818	0.884294
541	sp|Q9HCE6|ARGAL_HUMAN	Q9HCE6	ARHGEF10L	Rho guanine nucleotide exchange factor 10-like protein OS=Homo sapiens OX=9606 GN=ARHGEF10L PE=1 SV=4	7367	2	C	UR	30.7259	32.6346	31.322	34.3656	61.9398	51.5309	45.8598	57.6248	49.4185	44.8071	54.5252	51.5716	50.2153	51.6233	52.451	52.3607	6.52895	6.93452	6.65562	7.30234	13.1616	10.9498	9.74475	12.2447	10.5009	9.52107	11.5861	10.9585	10.6703	10.9694	11.1453	11.1261	0.952387	1.01155	0.970864	1.0652	1.9199	1.59726	1.42148	1.78615	1.53179
543	sp|O15085|ARHGB_HUMAN	O15085	ARHGEF11	Rho guanine nucleotide exchange factor 11 OS=Homo sapiens OX=9606 GN=ARHGEF11 PE=1 SV=1	5199	1	C	UR	29.8001	27.8375	31.3032	31.9754	36.4486	33.7257	29.5895	29.8282	32.4798	32.6139	35.2131	40.9765	33.8049	33.9503	37.5713	34.7706	8.96431	8.37394	9.41647	9.61868	10.9643	10.1452	8.90096	8.97276	9.77042	9.81076	10.5926	12.3263	10.169	10.2128	11.302	10.4595	0.985809	0.920887	1.03553	1.05777	1.20575	1.11567	0.978842	0.986739	1.07446
542	sp|O15085-2|ARHGB_HUMAN	O15085-2	ARHGEF11	Isoform 2 of Rho guanine nucleotide exchange factor 11 OS=Homo sapiens OX=9606 GN=ARHGEF11	5199	24	C	UR	894.961	844.823	908.541	862.714	889.787	908.795	949.075	844.061	913.562	861.23	940.678	928.079	899.594	871.968	868.751	849.005	10.0588	9.49531	10.2115	9.6964	10.0007	10.2143	10.667	9.48674	10.2679	9.67972	10.5727	10.4311	10.1109	9.8004	9.76424	9.54231	1.0196	0.962476	1.03507	0.982859	1.0137	1.03536	1.08125	0.961608	1.04079
545	sp|Q9NZN5-2|ARHGC_HUMAN	Q9NZN5-2	ARHGEF12	Isoform 2 of Rho guanine nucleotide exchange factor 12 OS=Homo sapiens OX=9606 GN=ARHGEF12	4083	1	C	UR	117.157	103.866	125.669	134.729	149.472	136.23	122.933	148.286	160.546	125.949	139.492	146.579	134.17	131.675	139.659	135.864	8.70944	7.72136	9.34226	10.0157	11.1117	10.1273	9.1388	11.0236	11.935	9.36307	10.3698	10.8967	9.97419	9.78871	10.3823	10.1001	0.973427	0.862992	1.04415	1.11943	1.24192	1.1319	1.02141	1.23207	1.33393
544	sp|Q9NZN5|ARHGC_HUMAN	Q9NZN5	ARHGEF12	Rho guanine nucleotide exchange factor 12 OS=Homo sapiens OX=9606 GN=ARHGEF12 PE=1 SV=1	4083	23	C	UR	1132.76	1265.59	1134.78	1147.86	1223.8	1204.1	1388.48	1122.17	1354.67	1285.34	1234.86	1242.66	1224.09	1183.71	1340.08	1187.2	9.2131	10.2934	9.22951	9.33591	9.95354	9.79335	11.2929	9.127	11.018	10.4541	10.0435	10.107	9.95593	9.62753	10.8993	9.65592	0.967967	1.08147	0.969691	0.980869	1.04576	1.02893	1.18648	0.95892	1.15759
546	sp|Q5VV41|ARHGG_HUMAN	Q5VV41	ARHGEF16	Rho guanine nucleotide exchange factor 16 OS=Homo sapiens OX=9606 GN=ARHGEF16 PE=1 SV=1	3785	23	C	UR	723.911	696.187	796.077	748.471	882.573	862.014	832.742	838.381	906.422	841.933	872.852	849.04	862.171	778.745	811.091	837.151	8.81491	8.47732	9.69365	9.11397	10.7469	10.4966	10.1401	10.2088	11.0373	10.252	10.6285	10.3386	10.4985	9.4826	9.87648	10.1938	0.976725	0.939319	1.07409	1.00986	1.1908	1.16306	1.12356	1.13117	1.22297
547	sp|Q96PE2|ARHGH_HUMAN	Q96PE2	ARHGEF17	Rho guanine nucleotide exchange factor 17 OS=Homo sapiens OX=9606 GN=ARHGEF17 PE=1 SV=1	781	10	C	UR	360.783	409.523	429.767	399.842	316.617	327.155	352.817	325.042	346.742	312.87	343.618	330.084	330.851	284.77	319.523	306.032	10.5031	11.922	12.5113	11.6402	9.21732	9.52411	10.2712	9.46258	10.0943	9.10823	10.0034	9.60938	9.6317	8.29019	9.30191	8.90917	0.902005	1.02386	1.07447	0.999659	0.791585	0.817931	0.88209	0.812647	0.8669
548	sp|Q6ZSZ5-5|ARHGI_HUMAN	Q6ZSZ5-5	ARHGEF18	Isoform 2 of Rho guanine nucleotide exchange factor 18 OS=Homo sapiens OX=9606 GN=ARHGEF18	2057	16	C	UR	1039.23	1012.74	1039.86	1027.23	1303.71	1298.49	1235.48	1277.97	1246.15	1240.29	1253.56	1208.35	1263.55	1254.21	1178.01	1262.57	8.68677	8.46538	8.692	8.58645	10.8975	10.8539	10.3272	10.6823	10.4164	10.3674	10.4783	10.1004	10.5618	10.4837	9.8468	10.5536	1.00919	0.983472	1.0098	0.997537	1.26602	1.26096	1.19977	1.24103	1.21013
549	sp|Q8IW93|ARHGJ_HUMAN	Q8IW93	ARHGEF19	Rho guanine nucleotide exchange factor 19 OS=Homo sapiens OX=9606 GN=ARHGEF19 PE=1 SV=1	8809	1	C	UR	24.4245	19.1343	24.4361	21.8338	15.7177	12.6611	9.10249	15.9529	13.9235	14.129	14.1016	18.1973	23.0961	14.7369	13.0444	16.3117	14.4308	11.3052	14.4377	12.9002	9.28658	7.48059	5.37806	9.42551	8.2265	8.34787	8.33172	10.7516	13.646	8.70704	7.70711	9.6375	1.0876	0.852034	1.08812	0.972243	0.699898	0.563787	0.405326	0.710369	0.620004
550	sp|Q92974|ARHG2_HUMAN	Q92974	ARHGEF2	Rho guanine nucleotide exchange factor 2 OS=Homo sapiens OX=9606 GN=ARHGEF2 PE=1 SV=4	3221	24	C	UR	1273.7	1263.61	1394.59	1349.93	1638	1598.75	1588.06	1686.57	1463.88	1468.13	1504.87	1532.68	1645.7	1544.73	1605.38	1643.41	8.42046	8.35376	9.21967	8.92444	10.8288	10.5694	10.4987	11.15	9.67773	9.70586	9.94875	10.1326	10.8798	10.2122	10.6132	10.8646	0.964589	0.956949	1.05614	1.02232	1.24048	1.21075	1.20266	1.27726	1.10861
551	sp|Q96DR7|ARHGQ_HUMAN	Q96DR7	ARHGEF26	Rho guanine nucleotide exchange factor 26 OS=Homo sapiens OX=9606 GN=ARHGEF26 PE=1 SV=4	4190	3	C	UR	102.883	98.3932	105.879	122.697	71.9853	61.3975	80.9282	67.8334	71.1661	75.0442	74.6606	70.5154	72.7894	77.7624	84.9756	61.3704	12.6598	12.1073	13.0284	15.0979	8.85781	7.55499	9.95825	8.34692	8.75701	9.23422	9.18702	8.67695	8.95676	9.56869	10.4563	7.55166	0.957381	0.915601	0.985256	1.14176	0.669861	0.571336	0.75308	0.631226	0.662238
552	sp|Q8N1W1-6|ARG28_HUMAN	Q8N1W1-6	ARHGEF28	Isoform 6 of Rho guanine nucleotide exchange factor 28 OS=Homo sapiens OX=9606 GN=ARHGEF28	8582	2	C	UR	91.7589	95.6773	100.902	96.8828	99.6377	88.8597	80.8744	78.5252	99.846	88.8577	89.2828	90.8282	100.715	82.862	82.741	80.4522	10.1342	10.5669	11.144	10.7001	11.0043	9.81399	8.93206	8.6726	11.0273	9.81377	9.86071	10.0314	11.1234	9.15158	9.13821	8.88543	0.952792	0.993479	1.04773	1.006	1.0346	0.922688	0.839771	0.815378	1.03677
553	sp|Q9NR81-2|ARHG3_HUMAN	Q9NR81-2	ARHGEF3	Isoform 2 of Rho guanine nucleotide exchange factor 3 OS=Homo sapiens OX=9606 GN=ARHGEF3	3989	4	C	UR	75.8603	69.4217	62.5131	76.52	91.6213	80.1971	101.279	70.9935	93.7082	86.6721	85.214	93.5271	93.438	91.1315	99.799	83.3047	8.95635	8.19618	7.38053	9.03423	10.8171	9.46837	11.9574	8.38176	11.0635	10.2328	10.0607	11.0422	11.0316	10.7593	11.7826	9.83526	1.06727	0.976687	0.879491	1.07655	1.28901	1.12828	1.42489	0.9988	1.31837
554	sp|A1IGU5|ARH37_HUMAN	A1IGU5	ARHGEF37	Rho guanine nucleotide exchange factor 37 OS=Homo sapiens OX=9606 GN=ARHGEF37 PE=2 SV=2	4349	1	C	UR	53.123	52.7225	63.1163	46.464	86.9783	80.6298	91.256	85.5467	99.3519	85.6752	102.141	97.8697	93.2781	83.3577	91.8984	82.6608	6.55804	6.5086	7.79172	5.73598	10.7375	9.95376	11.2656	10.5608	12.265	10.5766	12.6094	12.082	11.5152	10.2905	11.3449	10.2045	0.986381	0.978946	1.17194	0.862737	1.615	1.49712	1.69443	1.58842	1.84475
555	sp|Q8N4T4|ARG39_HUMAN	Q8N4T4	ARHGEF39	Rho guanine nucleotide exchange factor 39 OS=Homo sapiens OX=9606 GN=ARHGEF39 PE=1 SV=1	7593	3	C	UR	76.592	86.2578	89.7937	73.3068	64.3702	57.8878	39.7064	60.1622	58.4346	54.3161	59.2899	56.4518	55.1047	56.0481	65.6785	59.7484	12.0957	13.6221	14.1805	11.5769	10.1656	9.14185	6.27057	9.50103	9.2282	8.57779	9.36327	8.91506	8.70232	8.8513	10.3722	9.43567	0.939923	1.05854	1.10193	0.899607	0.789939	0.710389	0.487269	0.7383	0.717099
556	sp|Q9NR80|ARHG4_HUMAN	Q9NR80	ARHGEF4	Rho guanine nucleotide exchange factor 4 OS=Homo sapiens OX=9606 GN=ARHGEF4 PE=1 SV=3	1983	2	C	UR	87.6741	82.1528	97.692	92.1159	139.538	136.01	119.727	139.81	132.014	128.699	139.326	135.544	133.719	125.516	134.013	135.576	7.16026	6.70935	7.97842	7.52302	11.3959	11.1078	9.77802	11.4182	10.7814	10.5107	11.3786	11.0697	10.9207	10.2508	10.9447	11.0724	0.975146	0.913736	1.08657	1.02455	1.55199	1.51275	1.33165	1.55502	1.46831
557	sp|Q8TER5|ARH40_HUMAN	Q8TER5	ARHGEF40	Rho guanine nucleotide exchange factor 40 OS=Homo sapiens OX=9606 GN=ARHGEF40 PE=1 SV=3	2701	5	C	UR	125.797	123.405	143.494	132.789	155.324	138.202	145.281	158.282	162.099	149.929	158.911	153.586	161.537	149.079	144.389	148.162	8.56394	8.40109	9.76867	9.03992	10.574	9.4084	9.89034	10.7755	11.0353	10.2068	10.8182	10.4557	10.9971	10.1489	9.82961	10.0865	0.95757	0.939362	1.09228	1.01079	1.18233	1.05199	1.10588	1.20485	1.2339
558	sp|Q12774|ARHG5_HUMAN	Q12774	ARHGEF5	Rho guanine nucleotide exchange factor 5 OS=Homo sapiens OX=9606 GN=ARHGEF5 PE=1 SV=3	176	20	C	UR	898.36	920.525	900.97	917.532	986.931	995.083	1085.8	971.196	986.91	969.704	955.297	968.077	964.738	954.791	949.539	939.682	9.35479	9.5856	9.38197	9.55443	10.2771	10.362	11.3066	10.1132	10.2769	10.0977	9.94769	10.0808	10.046	9.94241	9.88772	9.78509	0.987918	1.01229	0.990788	1.009	1.08532	1.09428	1.19404	1.06801	1.0853
559	sp|Q14155|ARHG7_HUMAN	Q14155	ARHGEF7	Rho guanine nucleotide exchange factor 7 OS=Homo sapiens OX=9606 GN=ARHGEF7 PE=1 SV=2	3856	16	C	UR	1275.35	1379.64	1246.07	1273.77	1513.09	1502.96	1435.46	1520.07	1479.42	1527.23	1441.63	1489.55	1463.46	1446.38	1490.1	1526.51	8.86788	9.59301	8.6643	8.85687	10.5209	10.4505	9.98114	10.5695	10.2868	10.6193	10.0241	10.3573	10.1759	10.0571	10.3611	10.6142	0.985811	1.06642	0.96318	0.984588	1.16958	1.16175	1.10957	1.17497	1.14355
560	sp|Q14155-5|ARHG7_HUMAN	Q14155-5	ARHGEF7	Isoform 5 of Rho guanine nucleotide exchange factor 7 OS=Homo sapiens OX=9606 GN=ARHGEF7	3856	6	C	UR	391.888	483.694	356.011	419.728	393.1	415.779	487.538	381.342	446.761	430.662	369.259	426.485	391.341	485.552	466.756	410.568	9.28031	11.4544	8.4307	9.93958	9.30902	9.84607	11.5454	9.03056	10.5798	10.1985	8.74443	10.0996	9.26735	11.4984	11.0533	9.72266	0.949272	1.17165	0.862366	1.01671	0.952208	1.00714	1.18097	0.923725	1.08219
562	sp|O14497|ARI1A_HUMAN	O14497	ARID1A	AT-rich interactive domain-containing protein 1A OS=Homo sapiens OX=9606 GN=ARID1A PE=1 SV=3	54	42	C	UR	2018.08	2057.6	1984.11	1972.67	1944.32	1916.06	1977.3	1927.27	2004.07	1931.46	1958.9	1981.2	1988.4	1869.89	2006.09	1953.08	10.2537	10.4545	10.0811	10.0229	9.87889	9.73528	10.0464	9.79229	10.1825	9.81353	9.953	10.0663	10.1029	9.50072	10.1927	9.92338	1.00496	1.02464	0.988047	0.982348	0.968231	0.954156	0.984652	0.959743	0.997983
563	sp|Q8NFD5-2|ARI1B_HUMAN	Q8NFD5-2	ARID1B	Isoform 2 of AT-rich interactive domain-containing protein 1B OS=Homo sapiens OX=9606 GN=ARID1B	54	29	C	UR	1737.13	1604.88	1711.43	1696.64	1684.96	1608.07	1622.12	1629.88	1649.8	1630.71	1690.12	1670.5	1703.1	1559.81	1599.36	1627.03	10.5179	9.71715	10.3623	10.2727	10.202	9.73644	9.82154	9.8685	9.98912	9.87354	10.2333	10.1144	10.3119	9.44425	9.6837	9.85129	1.0294	0.951028	1.01417	1.0054	0.998483	0.952916	0.961246	0.965842	0.977647
564	sp|Q68CP9|ARID2_HUMAN	Q68CP9	ARID2	AT-rich interactive domain-containing protein 2 OS=Homo sapiens OX=9606 GN=ARID2 PE=1 SV=2	2522	24	C	UR	1097.94	1232.38	1157.1	1230.86	1083.56	1112.22	1111.64	1043.47	1111.34	1096.97	1068.06	1049.45	1036.91	1016.27	1210.93	1075.55	9.90548	11.1184	10.4392	11.1047	9.77578	10.0343	10.0291	9.4141	10.0264	9.89669	9.63595	9.46805	9.35486	9.16862	10.9249	9.70345	0.930796	1.04477	0.980953	1.04348	0.918608	0.942901	0.942413	0.884622	0.942159
565	sp|Q99856|ARI3A_HUMAN	Q99856	ARID3A	AT-rich interactive domain-containing protein 3A OS=Homo sapiens OX=9606 GN=ARID3A PE=1 SV=2	3733	4	C	UR	107.213	103.525	131.063	119.117	158.363	147.683	138.749	152.869	137.476	131.735	157.647	156.943	168.064	152.896	143.254	146.231	7.61447	7.35252	9.30837	8.45991	11.2472	10.4887	9.85421	10.8571	9.76381	9.35604	11.1964	11.1464	11.9362	10.8589	10.1742	10.3856	0.93043	0.898421	1.13741	1.03374	1.37433	1.28164	1.20411	1.32665	1.19306
566	sp|Q8IVW6|ARI3B_HUMAN	Q8IVW6	ARID3B	AT-rich interactive domain-containing protein 3B OS=Homo sapiens OX=9606 GN=ARID3B PE=1 SV=2	3171	5	C	UR	123.986	69.2293	156.405	133.304	188.886	182.693	121.402	216.715	150.489	146.348	204.646	185.52	217.417	156.948	132.7	210.859	7.63711	4.26429	9.63401	8.2111	11.6347	11.2533	7.47793	13.3489	9.26962	9.01451	12.6055	11.4274	13.3921	9.66744	8.17384	12.9882	1.02696	0.573417	1.29548	1.10414	1.56451	1.51323	1.00555	1.79502	1.24648
567	sp|P29374|ARI4A_HUMAN	P29374	ARID4A	AT-rich interactive domain-containing protein 4A OS=Homo sapiens OX=9606 GN=ARID4A PE=1 SV=3	150	11	C	UR	302.8	303.746	330.622	330.131	345.66	374.81	385.609	362.208	382.247	379.532	385.601	392.992	382.83	383.739	365.189	381.574	8.36856	8.39471	9.13747	9.1239	9.5531	10.3587	10.6572	10.0104	10.5642	10.4892	10.6569	10.8612	10.5804	10.6055	10.0928	10.5456	0.955734	0.958721	1.04355	1.042	1.09101	1.18302	1.21711	1.14324	1.20649
568	sp|Q4LE39|ARI4B_HUMAN	Q4LE39	ARID4B	AT-rich interactive domain-containing protein 4B OS=Homo sapiens OX=9606 GN=ARID4B PE=1 SV=2	150	25	C	UR	1670.26	1557.25	1661.22	1603.56	1719.38	1659.21	1649.84	1569.56	1683.44	1590.46	1617.49	1593.17	1689.62	1602.4	1612.98	1582.79	10.2538	9.56006	10.1983	9.84436	10.5554	10.186	10.1285	9.63564	10.3347	9.76393	9.92988	9.78054	10.3727	9.83724	9.90218	9.71684	1.02907	0.959446	1.0235	0.987979	1.05933	1.02226	1.01649	0.967031	1.03719
569	sp|Q14865|ARI5B_HUMAN	Q14865	ARID5B	AT-rich interactive domain-containing protein 5B OS=Homo sapiens OX=9606 GN=ARID5B PE=1 SV=3	6617	3	C	UR	133.047	107.08	139.007	126.788	119.982	125.584	97.6607	123.597	140.492	128.634	129.324	129.023	123.416	110.97	120.522	127.313	10.738	8.64228	11.2191	10.2329	9.68361	10.1357	7.88206	9.97538	11.3389	10.3819	10.4375	10.4132	9.96075	8.95621	9.72715	10.2753	1.05192	0.846612	1.09904	1.00243	0.948623	0.992914	0.77214	0.977205	1.11078
570	sp|Q9Y4X5|ARI1_HUMAN	Q9Y4X5	ARIH1	E3 ubiquitin-protein ligase ARIH1 OS=Homo sapiens OX=9606 GN=ARIH1 PE=1 SV=2	4516	12	C	UR	525.063	432.085	464.958	433.802	501.81	469.562	458.982	561.254	461.003	610.249	530.998	502.354	479.164	478.892	446.247	497.109	10.6971	8.80287	9.47258	8.83784	10.2234	9.56639	9.35085	11.4344	9.39201	12.4326	10.818	10.2345	9.76201	9.75646	9.09139	10.1276	1.13166	0.931264	1.00211	0.934964	1.08154	1.01204	0.989236	1.20966	0.99359
571	sp|O95376|ARI2_HUMAN	O95376	ARIH2	E3 ubiquitin-protein ligase ARIH2 OS=Homo sapiens OX=9606 GN=ARIH2 PE=1 SV=1	1174	9	C	UR	419.793	450.909	463.212	442.085	437.942	471.241	465.678	425.611	430.738	426.869	402.204	418.836	435.037	433.046	422.372	469.12	9.57517	10.2849	10.5655	10.0836	9.98914	10.7487	10.6218	9.70787	9.82483	9.73657	9.17397	9.55334	9.92287	9.87747	9.63399	10.7003	0.94548	1.01556	1.04327	0.995687	0.986357	1.06135	1.04883	0.958583	0.970132
572	sp|P40616|ARL1_HUMAN	P40616	ARL1	ADP-ribosylation factor-like protein 1 OS=Homo sapiens OX=9606 GN=ARL1 PE=1 SV=1	2495	10	C	UR	630.69	1003.82	599.407	787.749	651.808	642.042	1021.76	506.861	786.338	767.016	562.546	620.932	573.566	805.324	900.484	607.781	8.79921	14.005	8.36275	10.9905	9.09384	8.95758	14.2553	7.07158	10.9708	10.7012	7.84848	8.66306	8.00223	11.2356	12.5633	8.47959	0.83489	1.32883	0.793478	1.0428	0.862845	0.849917	1.35258	0.670969	1.04093
573	sp|Q3SXY8|AR13B_HUMAN	Q3SXY8	ARL13B	ADP-ribosylation factor-like protein 13B OS=Homo sapiens OX=9606 GN=ARL13B PE=1 SV=1	5940	2	C	UR	30.7105	33.3601	30.498	25.023	29.8424	27.5693	29.3827	24.2793	31.5379	31.7538	34.5423	29.0095	29.1013	28.8244	29.7444	35.0147	10.2327	11.1156	10.1619	8.33763	9.94346	9.18607	9.79029	8.08984	10.5084	10.5803	11.5094	9.66594	9.69653	9.60426	9.91081	11.6669	1.02718	1.1158	1.02007	0.836948	0.998144	0.922116	0.982769	0.812074	1.05485
574	sp|Q8N8R7|AL14E_HUMAN	Q8N8R7	ARL14EP	ARL14 effector protein OS=Homo sapiens OX=9606 GN=ARL14EP PE=1 SV=1	7876	5	C	UR	245.683	185.365	281.625	234.721	262.414	242.627	160.066	332.402	212.132	205.749	314.762	243.217	300.852	196.04	158.369	270.647	10.219	7.71016	11.714	9.7631	10.915	10.0919	6.65786	13.8261	8.82349	8.55802	13.0923	10.1164	12.5138	8.15417	6.58724	11.2574	1.0373	0.782632	1.18905	0.991019	1.10794	1.0244	0.675817	1.40344	0.895643
575	sp|Q9NXU5|ARL15_HUMAN	Q9NXU5	ARL15	ADP-ribosylation factor-like protein 15 OS=Homo sapiens OX=9606 GN=ARL15 PE=1 SV=1	6410	1	C	UR	17.2388	16.7119	16.2016	21.8164	16.9117	18.3896	24.4853	15.6708	20.8763	21.0652	21.9631	21.1379	19.9957	18.4224	17.7383	16.8692	9.02867	8.75269	8.48545	11.4262	8.85736	9.63138	12.824	8.20746	10.9338	11.0327	11.503	11.0708	10.4726	9.64858	9.29029	8.83511	0.958128	0.928841	0.900481	1.21255	0.939948	1.02209	1.36089	0.87098	1.1603
576	sp|P36404|ARL2_HUMAN	P36404	ARL2	ADP-ribosylation factor-like protein 2 OS=Homo sapiens OX=9606 GN=ARL2 PE=1 SV=4	6468	15	C	UR	1416.54	1337.16	1303.6	1260.9	1374.58	1308.48	1583.82	1550.49	1320.86	1225.2	1234.54	1258.22	1272.78	1327.86	1250.34	1319.98	10.6181	10.023	9.77149	9.45143	10.3036	9.80804	11.872	11.6222	9.90085	9.18381	9.25386	9.43132	9.54049	9.95333	9.37228	9.89427	1.06543	1.00572	0.980482	0.948367	1.03387	0.984149	1.19125	1.16618	0.993462
577	sp|Q9Y2Y0|AR2BP_HUMAN	Q9Y2Y0	ARL2BP	ADP-ribosylation factor-like protein 2-binding protein OS=Homo sapiens OX=9606 GN=ARL2BP PE=1 SV=1	7385	6	C	UR	217.895	238.439	233.744	207.786	216.396	246.489	254.128	209.291	246.212	281.053	242.139	248.221	224.485	262.758	238.52	233.783	9.17129	10.036	9.83839	8.7458	9.1082	10.3748	10.6964	8.80915	10.3632	11.8296	10.1917	10.4477	9.44868	11.0596	10.0394	9.84001	0.970726	1.06225	1.04133	0.92569	0.964048	1.09811	1.13215	0.932395	1.09688
578	sp|P36405|ARL3_HUMAN	P36405	ARL3	ADP-ribosylation factor-like protein 3 OS=Homo sapiens OX=9606 GN=ARL3 PE=1 SV=2	6910	13	C	UR	1079.43	1113.06	1112.25	1072.51	1089.38	1070.75	1121.61	1022.02	1112.7	1063.69	1055.91	1058.48	1015.57	1031.03	1102.96	1035.54	10.0664	10.38	10.3725	10.0019	10.1592	9.98548	10.4598	9.53101	10.3767	9.91966	9.84712	9.87109	9.47089	9.61511	10.2859	9.65711	0.9864	1.01713	1.01639	0.98008	0.995489	0.978467	1.02494	0.933933	1.0168
579	sp|P40617|ARL4A_HUMAN	P40617	ARL4A	ADP-ribosylation factor-like protein 4A OS=Homo sapiens OX=9606 GN=ARL4A PE=1 SV=2	7832	5	C	UR	152.338	157.759	173.736	168.919	177.464	159.129	155.935	160.589	170.595	160.145	170.699	167.968	170.194	163.372	169.967	163.333	9.22512	9.55337	10.5209	10.2292	10.7467	9.63635	9.44292	9.72476	10.3307	9.6979	10.337	10.1716	10.3064	9.8933	10.2927	9.89096	0.933513	0.96673	1.06464	1.03512	1.08749	0.975126	0.955553	0.984073	1.04539
580	sp|P56559-2|ARL4C_HUMAN	P56559-2	ARL4C	Isoform 2 of ADP-ribosylation factor-like protein 4C OS=Homo sapiens OX=9606 GN=ARL4C	8297	1	C	UR	19.3447	16.2278	19.9037	13.2089	15.3452	12.3645	17.5497	11.8316	21.0186	16.7916	17.5334	16.4844	15.2508	15.9138	15.3751	11.9507	12.086	10.1386	12.4352	8.2525	9.58722	7.72497	10.9645	7.39204	13.1318	10.4909	10.9544	10.2989	9.52822	9.94247	9.6059	7.46642	1.12657	0.945057	1.15913	0.769243	0.893657	0.72007	1.02204	0.689036	1.22406
581	sp|P49703|ARL4D_HUMAN	P49703	ARL4D	ADP-ribosylation factor-like protein 4D OS=Homo sapiens OX=9606 GN=ARL4D PE=1 SV=2	8297	2	C	UR	295.92	234.728	274.107	266.88	238.163	243.339	265.756	221.848	246.789	242.306	253.82	261.313	272.801	255.519	253.129	268.506	11.5624	9.17147	10.7101	10.4277	9.3057	9.50793	10.3838	8.66821	9.64272	9.46755	9.91746	10.2102	10.6591	9.98383	9.89045	10.4913	1.10455	0.876149	1.02314	0.996161	0.888972	0.90829	0.991965	0.828072	0.921167
582	sp|Q9Y689|ARL5A_HUMAN	Q9Y689	ARL5A	ADP-ribosylation factor-like protein 5A OS=Homo sapiens OX=9606 GN=ARL5A PE=1 SV=1	822	2	C	UR	116.252	130.842	98.5008	118.626	100.558	103.617	116.093	90.5238	111.124	110.681	107.278	109.757	96.975	106.588	114.013	103.406	10.7217	12.0673	9.08451	10.9406	9.27425	9.55636	10.707	8.34881	10.2488	10.2079	9.894	10.1226	8.94379	9.83041	10.5152	9.53694	1.0017	1.12741	0.848741	1.02215	0.866468	0.892825	1.00032	0.780007	0.957513
583	sp|Q96KC2|ARL5B_HUMAN	Q96KC2	ARL5B	ADP-ribosylation factor-like protein 5B OS=Homo sapiens OX=9606 GN=ARL5B PE=1 SV=1	822	6	C	UR	425.294	617.304	400.109	469.124	378.66	384.448	557.967	334.337	454.2	515.195	391.311	377.215	339.317	486.792	512.312	402.56	9.65734	14.0174	9.08546	10.6526	8.5984	8.72983	12.67	7.59193	10.3137	11.6988	8.88568	8.5656	7.70502	11.0538	11.6333	9.14111	0.889815	1.29155	0.837122	0.981517	0.792245	0.804356	1.1674	0.699511	0.950294
584	sp|Q9H0F7-2|ARL6_HUMAN	Q9H0F7-2	ARL6	Isoform 2 of ADP-ribosylation factor-like protein 6 OS=Homo sapiens OX=9606 GN=ARL6	6093	7	C	UR	349.598	265.494	287.338	281.448	264.05	270.324	250.225	223.64	263.339	246.072	249.191	257.11	234.634	253.375	258.939	235.024	13.3504	10.1387	10.9729	10.7479	10.0835	10.3231	9.55558	8.54036	10.0564	9.397	9.51609	9.81851	8.9602	9.67587	9.88836	8.97508	1.1812	0.897031	0.970837	0.950936	0.892154	0.913353	0.845442	0.755619	0.889751
586	sp|Q66PJ3-1|AR6P4_HUMAN	Q66PJ3-1	ARL6IP4	Isoform 1 of ADP-ribosylation factor-like protein 6-interacting protein 4 OS=Homo sapiens OX=9606 GN=ARL6IP4	1264	5	C	UR	183.83	188.712	183.376	192.876	166.055	162.586	191.528	156.684	179.597	174.875	178.7	179.056	189.075	157.658	176.222	169.306	10.3927	10.6687	10.367	10.9041	9.38781	9.19168	10.8279	8.85804	10.1534	9.88648	10.1027	10.1228	10.6893	8.9131	9.96261	9.57161	0.982006	1.00809	0.979578	1.03033	0.887052	0.86852	1.02313	0.836995	0.959391
587	sp|O75915|PRAF3_HUMAN	O75915	ARL6IP5	PRA1 family protein 3 OS=Homo sapiens OX=9606 GN=ARL6IP5 PE=1 SV=1	4410	8	C	UR	356.367	375.5	352.133	356.347	407.478	386.812	451.957	362.084	378.432	380.977	379.192	388.978	367.808	380.461	393.425	365.354	9.37299	9.87621	9.26162	9.37245	10.7173	10.1737	11.8871	9.52334	9.95332	10.0203	9.97331	10.2307	9.67392	10.0067	10.3477	9.60935	0.98967	1.0428	0.977911	0.989614	1.13161	1.07422	1.25513	1.00555	1.05095
588	sp|Q8N6S5|AR6P6_HUMAN	Q8N6S5	ARL6IP6	ADP-ribosylation factor-like protein 6-interacting protein 6 OS=Homo sapiens OX=9606 GN=ARL6IP6 PE=1 SV=1	1371	2	C	UR	26.4486	27.4098	29.3149	32.9056	34.3674	34.7658	30.5079	30.5015	32.5964	29.4507	35.0891	39.8584	28.1728	37.5732	35.5885	38.5782	8.08936	8.38334	8.96603	10.0642	10.5113	10.6332	9.33089	9.32895	9.96968	9.00755	10.7321	12.1908	8.61671	11.4918	10.8848	11.7992	0.911401	0.944523	1.01017	1.1339	1.18428	1.19801	1.05128	1.05106	1.12325
589	sp|Q96BM9|ARL8A_HUMAN	Q96BM9	ARL8A	ADP-ribosylation factor-like protein 8A OS=Homo sapiens OX=9606 GN=ARL8A PE=1 SV=1	5363	2	C	UR	251.212	168.552	266.398	251.759	340.672	346.364	251.1	312.172	302.463	294.167	327.474	354.983	341.138	308.631	267.066	339.743	8.50864	5.7089	9.02299	8.52716	11.5387	11.7315	8.50485	10.5734	10.2445	9.96353	11.0917	12.0234	11.5545	10.4534	9.04562	11.5072	1.07136	0.718831	1.13612	1.07369	1.45288	1.47716	1.07088	1.33134	1.28993
590	sp|Q9NVJ2|ARL8B_HUMAN	Q9NVJ2	ARL8B	ADP-ribosylation factor-like protein 8B OS=Homo sapiens OX=9606 GN=ARL8B PE=1 SV=1	5363	6	C	UR	198.551	204.354	188.818	199.425	227.874	217.733	225.853	186.318	234.881	212.867	216.509	211.499	232.817	244.614	216.1	224.045	9.22887	9.49862	8.77647	9.26949	10.5918	10.1205	10.4979	8.66027	10.9175	9.89429	10.0636	9.83073	10.8216	11.3699	10.0446	10.4139	1.00386	1.0332	0.954653	1.00828	1.15212	1.10085	1.1419	0.942013	1.18754
591	sp|Q9NVT9|ARMC1_HUMAN	Q9NVT9	ARMC1	Armadillo repeat-containing protein 1 OS=Homo sapiens OX=9606 GN=ARMC1 PE=1 SV=1	1251	10	C	UR	569.163	582.657	646.564	633.408	517.138	546.49	524.831	607.861	594.785	535.439	573.153	563.281	547.37	516.441	594.589	546.109	10.0081	10.2453	11.3691	11.1377	9.09326	9.60937	9.22853	10.6885	10.4586	9.41506	10.0782	9.90464	9.62485	9.081	10.4551	9.60268	0.936204	0.958399	1.06352	1.04188	0.850629	0.898909	0.863283	0.999857	0.978349
593	sp|Q8N2F6-2|ARM10_HUMAN	Q8N2F6-2	ARMC10	Isoform 2 of Armadillo repeat-containing protein 10 OS=Homo sapiens OX=9606 GN=ARMC10	2930	2	C	UR	49.641	45.8033	48.785	46.3192	48.5795	60.7457	54.8318	58.8996	53.5906	48.6739	64.5685	58.7528	52.438	55.3558	49.2076	59.1917	9.28537	8.56753	9.12526	8.66403	9.08682	11.3625	10.2563	11.0172	10.0242	9.10447	12.0776	10.9897	9.80855	10.3543	9.2043	11.0718	1.04207	0.961504	1.0241	0.972334	1.01978	1.27518	1.15103	1.23642	1.12498
592	sp|Q8N2F6|ARM10_HUMAN	Q8N2F6	ARMC10	Armadillo repeat-containing protein 10 OS=Homo sapiens OX=9606 GN=ARMC10 PE=1 SV=1	2930	8	C	UR	549.662	383.097	451.817	426.993	472.229	454.122	406.722	469.466	429.605	390.042	435.237	481.811	451.201	435.392	380.046	421.514	12.4942	8.70803	10.2701	9.70581	10.7341	10.3225	9.24506	10.6713	9.7652	8.86591	9.89321	10.9519	10.2561	9.89674	8.63869	9.58127	1.21367	0.84589	0.997626	0.942813	1.0427	1.00272	0.898056	1.0366	0.948582
594	sp|Q96C12|ARMC5_HUMAN	Q96C12	ARMC5	Armadillo repeat-containing protein 5 OS=Homo sapiens OX=9606 GN=ARMC5 PE=1 SV=2	696	7	C	UR	246.524	185.065	231.925	193.669	219.061	226.942	190.285	192.943	206.162	189.109	222.523	221.739	215.419	203.226	216.304	209.506	11.703	8.7854	11.01	9.19388	10.3993	10.7734	9.0332	9.15942	9.78692	8.97742	10.5636	10.5264	10.2264	9.64758	10.2684	9.94569	1.15039	0.863595	1.08227	0.903748	1.02224	1.05901	0.887953	0.90036	0.962042
595	sp|Q6NXE6|ARMC6_HUMAN	Q6NXE6	ARMC6	Armadillo repeat-containing protein 6 OS=Homo sapiens OX=9606 GN=ARMC6 PE=1 SV=2	2351	11	C	UR	615.264	493.806	623.067	554.317	482.416	489.317	384.335	524.666	426.008	463.089	509.816	510.932	535.655	470.724	412.927	534.172	12.2585	9.8386	12.414	11.0442	9.61166	9.74915	7.6575	10.4535	8.48779	9.2266	10.1576	10.1798	10.6724	9.37872	8.22717	10.6429	1.07636	0.863881	1.09001	0.969741	0.843955	0.856028	0.672369	0.917869	0.745273
597	sp|Q8IUR7-6|ARMC8_HUMAN	Q8IUR7-6	ARMC8	Isoform 6 of Armadillo repeat-containing protein 8 OS=Homo sapiens OX=9606 GN=ARMC8	3409	1	C	UR	13.2383	12.8018	14.3953	14.0229	17.3131	14.0794	13.0579	10.4873	17.4921	12.5602	15.1979	8.68712	13.1165	12.06	12.7975	14.4826	9.8157	9.49203	10.6736	10.3974	12.837	10.4394	9.68197	7.77593	12.9697	9.31291	11.2686	6.44117	9.72538	8.942	9.48888	10.7383	0.972362	0.940299	1.05735	1.02999	1.27166	1.03414	0.959115	0.770298	1.28481
596	sp|Q8IUR7|ARMC8_HUMAN	Q8IUR7	ARMC8	Armadillo repeat-containing protein 8 OS=Homo sapiens OX=9606 GN=ARMC8 PE=1 SV=2	3409	16	C	UR	1381.5	1498.67	1299.74	1397.75	1216.27	1282.18	1440.99	1109.61	1388.9	1256.33	1160.75	1216.62	1167.64	1331.52	1418.36	1191.87	10.6481	11.5512	10.0179	10.7733	9.37454	9.88257	11.1066	8.55243	10.7051	9.68329	8.94664	9.37723	8.99973	10.2628	10.9321	9.18646	0.990738	1.07477	0.932103	1.00239	0.872244	0.919513	1.0334	0.795752	0.996044
598	sp|Q7Z3E5|ARMC9_HUMAN	Q7Z3E5	ARMC9	LisH domain-containing protein ARMC9 OS=Homo sapiens OX=9606 GN=ARMC9 PE=1 SV=3	3902	12	C	UR	823.413	729.983	910.672	788.07	804.63	788.504	802.243	757.594	829.531	770.781	852.703	790.295	810.078	732.178	757.728	752.823	10.3727	9.19575	11.4719	9.92749	10.1361	9.93295	10.106	9.54356	10.4498	9.70969	10.7417	9.95551	10.2047	9.2234	9.54526	9.48347	1.01276	0.89785	1.12009	0.969295	0.989662	0.969828	0.986727	0.93181	1.02029
599	sp|Q9UH62|ARMX3_HUMAN	Q9UH62	ARMCX3	Armadillo repeat-containing X-linked protein 3 OS=Homo sapiens OX=9606 GN=ARMCX3 PE=1 SV=1	2933	13	C	UR	486.036	527.115	434.617	470.313	602.516	590.518	694.481	519.879	637.18	634.542	588.877	591.007	504.91	617.14	646.649	534.543	8.56421	9.28804	7.65818	8.28716	10.6167	10.4052	12.2371	9.16054	11.2274	11.181	10.3763	10.4139	8.89678	10.8743	11.3943	9.41892	1.01359	1.09925	0.906359	0.980799	1.2565	1.23148	1.44828	1.08416	1.32879
600	sp|Q6P1M9|ARMX5_HUMAN	Q6P1M9	ARMCX5	Armadillo repeat-containing X-linked protein 5 OS=Homo sapiens OX=9606 GN=ARMCX5 PE=1 SV=1	1246	6	C	UR	493.246	401.74	520.726	484.105	421.739	404.061	393.472	400.194	438.423	428.946	466.071	430.604	452.404	410.734	398.67	415.519	11.3379	9.23453	11.9696	11.1278	9.69423	9.28789	9.04449	9.199	10.0777	9.8599	10.7133	9.898	10.3991	9.44126	9.16398	9.55126	1.03851	0.84585	1.09637	1.01927	0.887956	0.850737	0.828442	0.842595	0.923085
601	sp|Q5T2E6|ARMD3_HUMAN	Q5T2E6	ARMH3	Armadillo-like helical domain-containing protein 3 OS=Homo sapiens OX=9606 GN=ARMH3 PE=1 SV=1	2469	13	C	UR	910.196	852.868	896.972	899.997	906.663	945.598	901.564	890.722	888.327	868.494	841.815	921.223	826.181	923.208	895.405	879.938	10.2203	9.57662	10.0718	10.1058	10.1807	10.6179	10.1234	10.0017	9.97478	9.75208	9.45251	10.3442	9.27696	10.3664	10.0543	9.88058	1.02268	0.95827	1.00782	1.01122	1.01871	1.06246	1.01298	1.0008	0.998111
602	sp|Q9H993|ARMT1_HUMAN	Q9H993	ARMT1	Damage-control phosphatase ARMT1 OS=Homo sapiens OX=9606 GN=ARMT1 PE=1 SV=1	1421	16	C	UR	1744.7	1740.64	1698.95	1731.86	1740.15	1819.94	1757.19	1748.42	1764.49	1740.18	1694.41	1797.83	1702.74	1754.97	1684.74	1765.03	10.0104	9.9871	9.7479	9.93673	9.98429	10.4421	10.082	10.0317	10.1239	9.98445	9.72183	10.3152	9.76965	10.0693	9.66634	10.127	1.00906	1.00671	0.982599	1.00163	1.00643	1.05257	1.01628	1.01121	1.0205
603	sp|P27540|ARNT_HUMAN	P27540	ARNT	Aryl hydrocarbon receptor nuclear translocator OS=Homo sapiens OX=9606 GN=ARNT PE=1 SV=1	5024	7	C	UR	160.102	155.397	183.183	185.653	188.116	191.224	187.917	185.985	202.564	183.999	228.565	177.851	198.929	179.137	216.536	187.955	8.50162	8.25177	9.72722	9.85839	9.9892	10.1542	9.9786	9.87604	10.7564	9.77057	12.1371	9.44412	10.5634	9.51238	11.4983	9.98064	0.935812	0.90831	1.07072	1.08516	1.09956	1.11772	1.09839	1.0871	1.18401
604	sp|O00327|BMAL1_HUMAN	O00327	ARNTL	Aryl hydrocarbon receptor nuclear translocator-like protein 1 OS=Homo sapiens OX=9606 GN=ARNTL PE=1 SV=2	7209	7	C	UR	586.432	739.525	566.549	645.598	545.611	534.598	753.645	473.883	602.793	605.831	511.301	541.672	484.504	581.259	705.2	520.281	9.98322	12.5894	9.64474	10.9905	9.28829	9.10082	12.8298	8.06723	10.2618	10.3135	8.70422	9.22124	8.24804	9.89516	12.0051	8.85709	0.924205	1.16548	0.892869	1.01745	0.859871	0.842515	1.18773	0.74683	0.94999
605	sp|Q92747|ARC1A_HUMAN	Q92747	ARPC1A	Actin-related protein 2/3 complex subunit 1A OS=Homo sapiens OX=9606 GN=ARPC1A PE=1 SV=2	5080	12	C	UR	466.046	573.957	510.862	600.753	478.28	470.46	530.03	475.6	492.046	498.862	476.531	492.876	455.745	405.269	545.091	514.44	9.33627	11.498	10.2341	12.0349	9.58135	9.42469	10.6181	9.52766	9.85713	9.99368	9.54632	9.87375	9.12991	8.11872	10.9198	10.3057	0.86641	1.06702	0.949726	1.11684	0.889153	0.874616	0.985361	0.884171	0.914746
606	sp|O15143|ARC1B_HUMAN	O15143	ARPC1B	Actin-related protein 2/3 complex subunit 1B OS=Homo sapiens OX=9606 GN=ARPC1B PE=1 SV=3	3956	14	C	UR	869.956	1066.92	843.813	935.442	980.822	941.909	1060.5	1126.42	995.333	1004.14	955.696	980.616	999.135	964.298	1051.6	1019.84	8.81166	10.8067	8.54686	9.47496	9.93461	9.54046	10.7417	11.4093	10.0816	10.1708	9.68012	9.93252	10.1201	9.76724	10.6516	10.3299	0.936411	1.14842	0.90827	1.0069	1.05575	1.01386	1.14151	1.21246	1.07136
607	sp|O15144|ARPC2_HUMAN	O15144	ARPC2	Actin-related protein 2/3 complex subunit 2 OS=Homo sapiens OX=9606 GN=ARPC2 PE=1 SV=1	3798	26	C	UR	2138.63	2117.21	2167.03	2129.4	2217.33	2117.59	2315.64	2170.36	2282.99	2130.2	2132.41	2152.25	2157.05	2059.38	2298.96	2093.23	9.86691	9.76807	9.99795	9.8243	10.23	9.76985	10.6836	10.0133	10.5329	9.82801	9.83819	9.92975	9.95188	9.50127	10.6066	9.65743	1.00026	0.990244	1.01355	0.995945	1.03707	0.990424	1.08305	1.0151	1.06778
608	sp|O15145|ARPC3_HUMAN	O15145	ARPC3	Actin-related protein 2/3 complex subunit 3 OS=Homo sapiens OX=9606 GN=ARPC3 PE=1 SV=3	4469	7	C	UR	290.303	274.715	298.188	300.045	325.588	348.053	286.602	414.447	308.776	317.944	324.985	333.117	366.468	315.541	283.661	366.299	9.01084	8.52701	9.2556	9.31324	10.1061	10.8034	8.89596	12.8642	9.58423	9.86881	10.0873	10.3398	11.3749	9.79422	8.80467	11.3697	0.998246	0.944646	1.02536	1.03175	1.11958	1.19683	0.98552	1.42513	1.06177
609	sp|P59998-3|ARPC4_HUMAN	P59998-3	ARPC4	Isoform 3 of Actin-related protein 2/3 complex subunit 4 OS=Homo sapiens OX=9606 GN=ARPC4	1506	11	C	UR	287.532	300.806	290.497	306.452	315.277	294.817	326.575	292.322	333.686	297.276	296.911	296.132	295.88	305.406	314.613	306.153	9.46542	9.90239	9.56304	10.0883	10.3788	9.70524	10.7507	9.62312	10.9848	9.7862	9.77418	9.74853	9.74022	10.0538	10.3569	10.0784	0.970337	1.01513	0.980344	1.03419	1.06397	0.994922	1.1021	0.986503	1.12609
610	sp|O15511|ARPC5_HUMAN	O15511	ARPC5	Actin-related protein 2/3 complex subunit 5 OS=Homo sapiens OX=9606 GN=ARPC5 PE=1 SV=3	2194	12	C	UR	652.871	688.748	645.195	628.077	736.993	766.482	744.968	750.823	742.54	741.635	741.213	711.789	738.021	765.345	729.765	726.188	9.07502	9.57371	8.96832	8.73037	10.2443	10.6542	10.3552	10.4366	10.3214	10.3088	10.303	9.89399	10.2586	10.6384	10.1439	10.0941	0.998697	1.05358	0.986955	0.96077	1.12738	1.17249	1.13958	1.14853	1.13586
611	sp|Q9BPX5|ARP5L_HUMAN	Q9BPX5	ARPC5L	Actin-related protein 2/3 complex subunit 5-like protein OS=Homo sapiens OX=9606 GN=ARPC5L PE=1 SV=1	2715	12	C	UR	1077.42	1163.11	938.732	985.157	925.614	945.626	950.143	819.918	912.651	965.169	870.769	853.256	872.137	985.902	879.262	857.408	11.4907	12.4047	10.0116	10.5067	9.87171	10.0851	10.1333	8.74446	9.73346	10.2936	9.28679	9.10002	9.30138	10.5147	9.37737	9.14429	1.03488	1.11719	0.901668	0.94626	0.889068	0.90829	0.912628	0.787545	0.876616
612	sp|Q7Z6K5-2|ARPIN_HUMAN	Q7Z6K5-2	ARPIN	Isoform C15orf38-AP3S2 of Arpin OS=Homo sapiens OX=9606 GN=ARPIN	7426	6	C	UR	261.969	265.012	246.318	257.656	272.224	261.52	248.354	282.126	260.007	259.285	260.985	266.487	263.418	293.872	250.063	267.976	9.9389	10.0544	9.34511	9.77527	10.328	9.92186	9.42237	10.7036	9.86447	9.83707	9.90157	10.1103	9.99386	11.1493	9.4872	10.1668	1.01641	1.02822	0.955688	0.999679	1.0562	1.01467	0.963589	1.09462	1.0088
614	sp|P49407|ARRB1_HUMAN	P49407	ARRB1	Beta-arrestin-1 OS=Homo sapiens OX=9606 GN=ARRB1 PE=1 SV=2	895	6	C	UR	135.669	173.952	129.186	157.747	153.301	128.61	201.783	134.06	155.549	163.032	137.944	137.981	137.044	161.151	181.946	143.654	8.92337	11.4414	8.49693	10.3755	10.0831	8.45906	13.2719	8.81753	10.2309	10.7231	9.073	9.07544	9.0138	10.5994	11.9671	9.44855	0.909686	1.16638	0.866213	1.05772	1.02791	0.862352	1.35299	0.898897	1.04298
615	sp|P32121-4|ARRB2_HUMAN	P32121-4	ARRB2	Isoform 4 of Beta-arrestin-2 OS=Homo sapiens OX=9606 GN=ARRB2	895	6	C	UR	292.832	486.029	294.375	392.586	266.976	278.91	399.134	231.34	323.499	316.538	250.393	285.279	269.574	341.163	395.755	282.71	9.17413	15.2268	9.22247	12.2993	8.36407	8.73795	12.5044	7.24766	10.1349	9.91682	7.84456	8.93751	8.44549	10.6883	12.3986	8.857	0.799093	1.3263	0.803304	1.07131	0.728534	0.761101	1.08917	0.631292	0.882779
616	sp|Q8N5I2|ARRD1_HUMAN	Q8N5I2	ARRDC1	Arrestin domain-containing protein 1 OS=Homo sapiens OX=9606 GN=ARRDC1 PE=1 SV=1	3371	9	C	UR	264.441	309.103	258.088	269.957	322.934	327.894	344.926	280.123	327.107	332.993	313.394	327.95	307.698	323.214	317.07	300.968	8.58599	10.0361	8.37972	8.76509	10.4852	10.6462	11.1992	9.09517	10.6206	10.8118	10.1754	10.648	9.99046	10.4943	10.2948	9.77196	0.960217	1.12239	0.937149	0.980247	1.17261	1.19062	1.25247	1.01716	1.18776
617	sp|Q96B67|ARRD3_HUMAN	Q96B67	ARRDC3	Arrestin domain-containing protein 3 OS=Homo sapiens OX=9606 GN=ARRDC3 PE=1 SV=1	444	2	C	UR	36.3948	28.8751	39.1099	34.4226	78.2272	70.085	67.0214	64.4709	72.9553	65.0914	64.6351	67.9286	69.435	63.6043	67.6042	63.761	6.10637	4.8447	6.56192	5.77547	13.1251	11.759	11.2449	10.817	12.2405	10.9211	10.8446	11.3972	11.6499	10.6716	11.3427	10.6979	1.04882	0.83212	1.12707	0.991989	2.25435	2.01971	1.93142	1.85792	2.10242
618	sp|P15848|ARSB_HUMAN	P15848	ARSB	Arylsulfatase B OS=Homo sapiens OX=9606 GN=ARSB PE=1 SV=1	4085	5	C	UR	249.871	287.235	282.297	280.474	258.963	244.628	268.557	255.868	248.52	244.419	238.972	250.6	251.708	256.411	262.6	244.302	9.69097	11.1401	10.9486	10.8779	10.0436	9.48761	10.4157	9.92357	9.63857	9.47953	9.26827	9.71924	9.76222	9.94462	10.1846	9.47498	0.908723	1.04461	1.02665	1.02002	0.941788	0.889654	0.976678	0.930535	0.90381
619	sp|P51689|ARSD_HUMAN	P51689	ARSD	Arylsulfatase D OS=Homo sapiens OX=9606 GN=ARSD PE=1 SV=2	5634	2	C	UR	32.7923	33.6714	35.0674	31.3498	49.4312	57.7037	66.0027	48.8701	52.3035	53.0687	59.1944	52.7915	48.7705	49.6593	49.4861	47.1271	6.83805	7.02137	7.31248	6.53726	10.3077	12.0327	13.7633	10.1907	10.9067	11.0662	12.3436	11.0084	10.1699	10.3553	10.3191	9.82723	0.987118	1.01358	1.0556	0.943697	1.48798	1.737	1.98682	1.47109	1.57445
620	sp|Q6UWY0|ARSK_HUMAN	Q6UWY0	ARSK	Arylsulfatase K OS=Homo sapiens OX=9606 GN=ARSK PE=1 SV=1	5736	2	C	UR	392.311	397.981	449.781	413.742	328.619	317.832	297.233	342.823	295.972	317.959	312.443	335.208	325.771	317.086	296.201	341.091	11.45	11.6155	13.1274	12.0755	9.59111	9.27629	8.67509	10.0057	8.63827	9.27999	9.11901	9.78343	9.508	9.25453	8.64498	9.95514	0.948863	0.962577	1.08786	1.0007	0.794813	0.768725	0.718903	0.82917	0.715852
621	sp|Q96L15|NAR5_HUMAN	Q96L15	ART5	Ecto-ADP-ribosyltransferase 5 OS=Homo sapiens OX=9606 GN=ART5 PE=2 SV=4	6715	3	C	UR	171.515	150.184	169.363	168.258	123.034	136.511	147.803	128.139	149.417	134.068	157.392	150.292	137.46	146.379	146.625	150.413	11.5945	10.1525	11.449	11.3743	8.31715	9.22815	9.99154	8.66226	10.1006	9.06307	10.6398	10.1598	9.29237	9.89524	9.91189	10.168	1.04056	0.911145	1.0275	1.0208	0.746432	0.828191	0.896702	0.777405	0.906493
622	sp|O00192|ARVC_HUMAN	O00192	ARVCF	Splicing regulator ARVCF OS=Homo sapiens OX=9606 GN=ARVCF PE=1 SV=1	714	14	C	UR	545.284	547.192	530.153	575.192	1030.47	1029.66	1127.39	911.095	1193.62	992.136	1057.46	1077.05	967.962	999.699	1079.78	936.887	5.9753	5.99621	5.80949	6.30303	11.292	11.2832	12.3541	9.98391	13.0798	10.872	11.5878	11.8024	10.6071	10.9548	11.8324	10.2665	0.992409	0.995881	0.96487	1.04684	1.87543	1.87397	2.05183	1.65818	2.17236
623	sp|Q13510-2|ASAH1_HUMAN	Q13510-2	ASAH1	Isoform 2 of Acid ceramidase OS=Homo sapiens OX=9606 GN=ASAH1	6674	8	C	UR	363.245	392.326	387.188	372.379	345.931	354.285	322.452	338.581	331.742	332.991	332.302	343.382	331.943	349.064	336.21	333.425	10.4391	11.2749	11.1272	10.7016	9.94154	10.1816	9.26678	9.73031	9.53377	9.56967	9.54986	9.86828	9.53954	10.0316	9.66217	9.58212	0.958975	1.03575	1.02218	0.98309	0.913266	0.93532	0.851281	0.893862	0.875807
624	sp|Q9ULH1-2|ASAP1_HUMAN	Q9ULH1-2	ASAP1	Isoform 1 of Arf-GAP with SH3 domain, ANK repeat and PH domain-containing protein 1 OS=Homo sapiens OX=9606 GN=ASAP1	2461	22	C	UR	1366.17	1406.45	1355.95	1351.31	1300.43	1306.29	1317.86	1260.79	1272.29	1260.65	1212.81	1235.96	1214.71	1258.75	1222.44	1237.47	10.6212	10.9343	10.5417	10.5056	10.1101	10.1557	10.2456	9.80191	9.89127	9.80082	9.42891	9.60889	9.44368	9.786	9.50375	9.62058	0.997225	1.02663	0.989767	0.986379	0.949241	0.953519	0.961963	0.920306	0.928696
625	sp|O43150|ASAP2_HUMAN	O43150	ASAP2	Arf-GAP with SH3 domain, ANK repeat and PH domain-containing protein 2 OS=Homo sapiens OX=9606 GN=ASAP2 PE=1 SV=3	2461	8	C	UR	539.695	496.843	520.041	498.205	616.99	567.676	575.351	503.868	567.607	563.853	539.446	568.08	523.283	617.742	530.395	535.636	9.85214	9.06988	9.49336	9.09474	11.2632	10.3629	10.503	9.19812	10.3617	10.2931	9.8476	10.3703	9.55255	11.2769	9.68236	9.77805	1.05061	0.967193	1.01235	0.969844	1.20108	1.10508	1.12002	0.980868	1.10495
626	sp|O43150-2|ASAP2_HUMAN	O43150-2	ASAP2	Isoform 2 of Arf-GAP with SH3 domain, ANK repeat and PH domain-containing protein 2 OS=Homo sapiens OX=9606 GN=ASAP2	2461	2	C	UR	77.4829	64.0503	68.7852	59.9706	78.0896	67.0397	69.0362	55.8421	76.0591	78.7287	68.5982	67.5291	72.7876	84.3196	64.732	59.4279	11.1438	9.2119	9.8929	8.62515	11.2311	9.64185	9.929	8.03138	10.939	11.323	9.86599	9.71224	10.4685	12.1271	9.30994	8.5471	1.14667	0.947878	1.01795	0.887503	1.15565	0.992119	1.02167	0.826406	1.1256
627	sp|Q8TDY4|ASAP3_HUMAN	Q8TDY4	ASAP3	Arf-GAP with SH3 domain, ANK repeat and PH domain-containing protein 3 OS=Homo sapiens OX=9606 GN=ASAP3 PE=1 SV=1	3227	3	C	UR	55.4452	45.8621	73.5561	52.3853	76.9572	61.9682	72.8289	45.1278	58.1614	49.1677	60.5086	56.1829	57.0701	51.5868	52.0344	52.5925	9.62762	7.96359	12.7724	9.09629	13.363	10.7603	12.6462	7.83609	10.0993	8.53759	10.5068	9.75572	9.90977	8.95765	9.03537	9.13228	0.975939	0.807258	1.29472	0.922078	1.35459	1.09076	1.28193	0.794334	1.02375
628	sp|Q9Y576|ASB1_HUMAN	Q9Y576	ASB1	Ankyrin repeat and SOCS box protein 1 OS=Homo sapiens OX=9606 GN=ASB1 PE=1 SV=1	8087	2	C	UR	85.2024	66.8563	94.1148	83.0196	84.5186	87.6773	71.0753	102.269	80.0377	82.0667	94.6902	92.5012	81.2867	74.6797	72.7884	78.9522	10.2365	8.03237	11.3073	9.9743	10.1544	10.5339	8.53927	12.287	9.61604	9.85981	11.3765	11.1135	9.76611	8.97231	8.74509	9.48562	1.03529	0.812366	1.14358	1.00877	1.02698	1.06536	0.863631	1.24266	0.972532
629	sp|Q8WXK3|ASB13_HUMAN	Q8WXK3	ASB13	Ankyrin repeat and SOCS box protein 13 OS=Homo sapiens OX=9606 GN=ASB13 PE=1 SV=2	8095	1	C	UR	87.2375	76.1836	81.3203	80.6819	76.5158	78.7305	78.8974	81.4058	95.4256	74.4284	97.2555	85.8436	90.2973	84.8865	87.0485	86.32	10.3972	9.07976	9.69197	9.61588	9.11935	9.38331	9.4032	9.70215	11.3731	8.87056	11.5912	10.2311	10.7619	10.117	10.3747	10.2878	1.0723	0.936425	0.999564	0.991716	0.940507	0.96773	0.969782	1.00061	1.17294
630	sp|Q9Y575-3|ASB3_HUMAN	Q9Y575-3	ASB3	Isoform 3 of Ankyrin repeat and SOCS box protein 3 OS=Homo sapiens OX=9606 GN=ASB3	8591	2	C	UR	62.243	71.5249	79.8849	98.5532	61.3769	62.1531	54.2854	82.5684	48.3527	46.6703	63.1725	59.4385	51.9595	37.6037	71.7408	58.311	9.86185	11.3325	12.6571	15.6149	9.72463	9.84761	8.60104	13.0822	7.66106	7.3945	10.0091	9.4175	8.23251	5.95797	11.3667	9.23886	0.797461	0.916381	1.02349	1.26267	0.786364	0.796309	0.695507	1.05787	0.619498
631	sp|Q8WWX0|ASB5_HUMAN	Q8WWX0	ASB5	Ankyrin repeat and SOCS box protein 5 OS=Homo sapiens OX=9606 GN=ASB5 PE=2 SV=1	8182	2	C	UR	424.525	619.209	323.011	433.556	361.927	352.168	592.872	221.045	463.137	398.125	296.1	351.026	275.4	456.314	576.013	319.151	10.5087	15.3279	7.99585	10.7323	8.95918	8.71759	14.676	5.47177	11.4645	9.85522	7.32969	8.68933	6.81728	11.2956	14.2587	7.9003	0.943231	1.37579	0.717683	0.963297	0.804148	0.782464	1.31727	0.491129	1.02902
632	sp|Q9NWX5|ASB6_HUMAN	Q9NWX5	ASB6	Ankyrin repeat and SOCS box protein 6 OS=Homo sapiens OX=9606 GN=ASB6 PE=1 SV=1	187	16	C	UR	883.879	1068.46	826.092	931.261	841.123	864.684	1063.32	755.586	995.251	919.123	839.333	875.342	850.829	941.403	1028.43	840.934	9.73633	11.7695	9.09979	10.2583	9.26536	9.52489	11.7129	8.32312	10.9631	10.1246	9.24564	9.64229	9.37227	10.37	11.3286	9.26327	0.953049	1.15207	0.89074	1.00414	0.906947	0.932352	1.14653	0.814716	1.07314
633	sp|Q9H672|ASB7_HUMAN	Q9H672	ASB7	Ankyrin repeat and SOCS box protein 7 OS=Homo sapiens OX=9606 GN=ASB7 PE=1 SV=2	1627	5	C	UR	244.036	303.447	274.633	318.306	330.417	309.452	349.503	291.79	308.299	319.881	329.244	354.379	313.893	328.829	335.294	299.565	7.79206	9.68904	8.76901	10.1635	10.5502	9.88079	11.1596	9.31684	9.84398	10.2138	10.5127	11.3153	10.0226	10.4995	10.7059	9.5651	0.85595	1.06433	0.963268	1.11645	1.15893	1.0854	1.22587	1.02345	1.08135
634	sp|Q9H765|ASB8_HUMAN	Q9H765	ASB8	Ankyrin repeat and SOCS box protein 8 OS=Homo sapiens OX=9606 GN=ASB8 PE=1 SV=1	5711	3	C	UR	224.673	215.187	257.25	220.195	215.279	238.462	240.234	220.505	217.912	235.847	260.278	237.669	234.218	201.081	241.104	232.124	9.73659	9.32549	11.1484	9.54255	9.3295	10.3342	10.4109	9.55596	9.4436	10.2208	11.2796	10.2998	10.1502	8.7142	10.4487	10.0595	0.979709	0.938343	1.12176	0.960184	0.938747	1.03984	1.04756	0.961532	0.950227
635	sp|Q96DX5|ASB9_HUMAN	Q96DX5	ASB9	Ankyrin repeat and SOCS box protein 9 OS=Homo sapiens OX=9606 GN=ASB9 PE=1 SV=1	8530	1	C	UR	28.6024	28.7162	27.634	27.7068	31.4529	28.0582	33.9494	30.6273	33.9934	27.1255	28.9878	31.8017	27.6214	28.8273	30.3471	29.4155	9.63719	9.67554	9.3109	9.33544	10.5976	9.45383	11.4388	10.3195	11.4536	9.13956	9.76703	10.7152	9.30666	9.71296	10.2251	9.91115	1.01554	1.01958	0.981151	0.983737	1.11674	0.996213	1.20538	1.08743	1.20694
636	sp|Q8N9N2-2|ASCC1_HUMAN	Q8N9N2-2	ASCC1	Isoform 2 of Activating signal cointegrator 1 complex subunit 1 OS=Homo sapiens OX=9606 GN=ASCC1	6078	9	C	UR	592.478	686.56	624.609	681.731	537.159	573.851	666.476	557.895	644.427	617.694	533.084	549.078	509.919	573.058	706.063	566.014	9.85401	11.4188	10.3884	11.3384	8.93394	9.54421	11.0847	9.27882	10.718	10.2734	8.86617	9.13218	8.4809	9.53101	11.7431	9.41387	0.91666	1.06222	0.966372	1.05475	0.831072	0.887841	1.03115	0.863154	0.997034
637	sp|Q9H1I8|ASCC2_HUMAN	Q9H1I8	ASCC2	Activating signal cointegrator 1 complex subunit 2 OS=Homo sapiens OX=9606 GN=ASCC2 PE=1 SV=3	4069	15	C	UR	1119.91	1119.13	1136.16	1111.99	1062.07	1076.62	1097.58	1162.4	1072.52	1174.7	1124.6	1086.85	1116.72	1037.46	1094.42	1112.98	10.12	10.1129	10.2669	10.0485	9.5973	9.7288	9.91822	10.5039	9.69174	10.6151	10.1623	9.82128	10.0911	9.37494	9.88966	10.0574	0.998316	0.997619	1.0128	0.991261	0.946755	0.959726	0.978412	1.03619	0.95607
638	sp|Q8N3C0|ASCC3_HUMAN	Q8N3C0	ASCC3	Activating signal cointegrator 1 complex subunit 3 OS=Homo sapiens OX=9606 GN=ASCC3 PE=1 SV=3	1082	52	C	UR	4752.19	5243.49	4748.45	5059.83	4740.53	4759	5149.23	4496.63	5072.43	5026.65	4657.64	4724.06	4730.56	5066.25	5016.02	4750.89	9.74885	10.7567	9.74118	10.38	9.72493	9.76282	10.5634	9.22458	10.4058	10.3119	9.55489	9.69113	9.70448	10.3931	10.2901	9.74618	0.959846	1.05908	0.959091	1.02198	0.957491	0.961222	1.04004	0.908228	1.02453
639	sp|L0R819|ASURF_HUMAN	L0R819	ASDURF	ASNSD1 upstream open reading frame protein OS=Homo sapiens OX=9606 GN=ASDURF PE=1 SV=1	2758	12	C	UR	1485.64	1808.49	1434.37	1453.86	1265.05	1305.05	1394.95	1251.54	1327.87	1339.16	1219.87	1247.05	1276.82	1452.79	1354.12	1286.98	10.8522	13.2105	10.4777	10.62	9.24087	9.53302	10.1897	9.14219	9.69971	9.78222	8.91083	9.10938	9.32685	10.6123	9.89148	9.40106	0.961213	1.1701	0.928042	0.94065	0.818493	0.84437	0.902535	0.809753	0.859134
640	sp|Q9Y294|ASF1A_HUMAN	Q9Y294	ASF1A	Histone chaperone ASF1A OS=Homo sapiens OX=9606 GN=ASF1A PE=1 SV=1	6564	7	C	UR	183.466	236.369	169.58	193.402	179.803	209.15	208.337	179.334	214.315	195.273	155.317	186.944	175.985	217.663	228.743	189.712	9.39829	12.1083	8.68696	9.90727	9.21066	10.714	10.6724	9.18665	10.9786	10.0031	7.9563	9.57644	9.01506	11.1501	11.7177	9.71826	0.937465	1.20779	0.866511	0.988235	0.918749	1.0687	1.06455	0.916354	1.0951
641	sp|Q9NVP2|ASF1B_HUMAN	Q9NVP2	ASF1B	Histone chaperone ASF1B OS=Homo sapiens OX=9606 GN=ASF1B PE=1 SV=1	6564	5	C	UR	105.308	119.153	110.004	115.043	106.577	99.6712	111.235	87.5477	113.071	104.438	105.847	101.798	120.083	122.349	111.019	92.5942	9.76351	11.0472	10.1989	10.6661	9.88116	9.24091	10.3131	8.11689	10.4833	9.68289	9.81351	9.4381	11.1334	11.3434	10.293	8.58476	0.937095	1.0603	0.978883	1.02372	0.948386	0.886935	0.989841	0.779053	1.00618
642	sp|Q9NR48-2|ASH1L_HUMAN	Q9NR48-2	ASH1L	Isoform 2 of Histone-lysine N-methyltransferase ASH1L OS=Homo sapiens OX=9606 GN=ASH1L	2138	15	C	UR	981.782	931.85	999.366	982.039	797.995	765.97	806.716	808.489	813.87	771.647	840.351	822.494	867.831	797.721	805.78	839.998	11.5217	10.9357	11.728	11.5247	9.36483	8.989	9.46718	9.48799	9.55114	9.05563	9.8619	9.65235	10.1844	9.36162	9.4562	9.85776	1.00824	0.956962	1.0263	1.0085	0.819499	0.786611	0.828455	0.830276	0.835802
643	sp|Q9UBL3|ASH2L_HUMAN	Q9UBL3	ASH2L	Set1/Ash2 histone methyltransferase complex subunit ASH2 OS=Homo sapiens OX=9606 GN=ASH2L PE=1 SV=1	5128	17	C	UR	1135.46	1160.48	1065.57	1107.29	1088.04	1086.09	1242.18	1013.17	1154.18	1147.89	1094.31	1103.43	1097.17	1123.53	1207.67	1083.76	10.1436	10.3671	9.51919	9.89195	9.71993	9.70249	11.0969	9.05111	10.3108	10.2546	9.77594	9.85746	9.80153	10.037	10.7887	9.68174	1.01634	1.03874	0.953783	0.991132	0.973897	0.972149	1.11186	0.906884	1.0331
644	sp|P78348-1|ASIC1_HUMAN	P78348-1	ASIC1	Isoform 1 of Acid-sensing ion channel 1 OS=Homo sapiens OX=9606 GN=ASIC1	6473	4	C	UR	527.016	497.564	513.943	553.273	535.235	485.139	522.667	488.534	577.743	572.708	536.605	547.557	544.013	537.449	551.78	545.788	9.87729	9.32531	9.63227	10.3694	10.0313	9.09243	9.79578	9.15606	10.828	10.7336	10.057	10.2623	10.1958	10.0728	10.3414	10.2291	1.00778	0.951458	0.982778	1.05799	1.02349	0.927698	0.999461	0.93419	1.10478
645	sp|P04424|ARLY_HUMAN	P04424	ASL	Argininosuccinate lyase OS=Homo sapiens OX=9606 GN=ASL PE=1 SV=4	1490	19	C	UR	1013.65	901.862	1046.72	975.023	1458.22	1434.64	1249.44	1571.7	1374.45	1306.48	1410.4	1482.98	1478.87	1269.14	1210.67	1414.87	7.87335	7.00505	8.1302	7.57332	11.3265	11.1433	9.70483	12.2079	10.6758	10.1478	10.955	11.5188	11.4869	9.85785	9.40368	10.9897	1.0298	0.916235	1.0634	0.990562	1.48146	1.4575	1.26936	1.59675	1.39635
646	sp|O95671|ASML_HUMAN	O95671	ASMTL	Probable bifunctional dTTP/UTP pyrophosphatase/methyltransferase protein OS=Homo sapiens OX=9606 GN=ASMTL PE=1 SV=3	1244	18	C	UR	836.676	753.933	929.606	862.883	853.954	821.103	769.463	899.367	872.391	892.837	924.149	943.653	915.735	837.787	829.408	1120.51	9.51887	8.5775	10.5761	9.81703	9.71544	9.3417	8.75419	10.2321	9.92519	10.1578	10.5141	10.7359	10.4183	9.53151	9.43618	12.748	0.989242	0.891411	1.09912	1.02023	1.00967	0.97083	0.909774	1.06336	1.03147
647	sp|P08243|ASNS_HUMAN	P08243	ASNS	Asparagine synthetase [glutamine-hydrolyzing] OS=Homo sapiens OX=9606 GN=ASNS PE=1 SV=4	1223	32	C	UR	2400.67	2376.07	2516.94	2487.9	2253.4	2305.96	2067.97	2339.9	2052.37	2168.7	2168.14	2173.38	2308.61	2306.4	2107.34	2350.39	10.557	10.4488	11.0683	10.9406	9.90938	10.1405	9.09394	10.2898	9.02535	9.53689	9.53443	9.55749	10.1521	10.1424	9.26708	10.3359	0.98171	0.971652	1.02926	1.01738	0.921488	0.942978	0.845658	0.956861	0.83928
648	sp|Q9NWL6|ASND1_HUMAN	Q9NWL6	ASNSD1	Asparagine synthetase domain-containing protein 1 OS=Homo sapiens OX=9606 GN=ASNSD1 PE=2 SV=2	5730	4	C	UR	176.095	186.244	198.902	194.651	126.164	108.678	149.17	104.331	135.865	119.719	139.52	129.981	117.079	113.074	127.145	116.711	12.5595	13.2834	14.1862	13.883	8.99837	7.75118	10.6392	7.44118	9.69025	8.53864	9.95095	9.27056	8.35036	8.06473	9.06828	8.32411	0.931852	0.985558	1.05254	1.03005	0.667632	0.575097	0.789372	0.552096	0.718966
649	sp|Q12797|ASPH_HUMAN	Q12797	ASPH	Aspartyl/asparaginyl beta-hydroxylase OS=Homo sapiens OX=9606 GN=ASPH PE=1 SV=3	3643	34	C	UR	2944.22	2950.98	2898.46	2943.17	3344	3328.76	3249.43	3351.65	3174.53	3146.61	3103.14	3125.3	3322.08	3360.75	3251.55	3230.51	9.28682	9.30814	9.14249	9.28351	10.5478	10.4998	10.2495	10.572	10.0133	9.92521	9.78808	9.85798	10.4787	10.6006	10.2562	10.1899	1.00341	1.00572	0.987818	1.00305	1.13966	1.13447	1.10743	1.14227	1.0819
651	sp|Q6ICH7|ASPH2_HUMAN	Q6ICH7	ASPHD2	Aspartate beta-hydroxylase domain-containing protein 2 OS=Homo sapiens OX=9606 GN=ASPHD2 PE=2 SV=1	8298	1	C	UR	12.4892	12.6692	14.1534	13.7049	13.0006	9.12588	6.3404	6.87427	13.4252	8.29162	10.951	12.8561	9.34756	4.4795	12.2338	8.28355	11.8785	12.0497	13.4613	13.0347	12.3649	8.67963	6.03036	6.53812	12.7687	7.88616	10.4155	12.2274	8.89047	4.26045	11.6356	7.87849	0.942284	0.955868	1.06784	1.034	0.980866	0.688529	0.47837	0.518649	1.0129
653	sp|Q8IZT6-2|ASPM_HUMAN	Q8IZT6-2	ASPM	Isoform 2 of Abnormal spindle-like microcephaly-associated protein OS=Homo sapiens OX=9606 GN=ASPM	439	1	C	UR	25.8248	18.3857	29.3875	20.8074	12.9275	16.808	15.8146	15.4415	13.6327	16.6459	15.3137	12.6005	16.8855	17.9585	15.8118	16.9872	14.6923	10.4601	16.7192	11.8378	7.35475	9.56247	8.99729	8.78504	7.75598	9.47025	8.71231	7.16874	9.60658	10.217	8.99569	9.6644	1.09421	0.779013	1.24516	0.881618	0.547744	0.712163	0.670072	0.654264	0.577625
652	sp|Q8IZT6|ASPM_HUMAN	Q8IZT6	ASPM	Abnormal spindle-like microcephaly-associated protein OS=Homo sapiens OX=9606 GN=ASPM PE=1 SV=2	439	16	C	UR	1015.27	980.158	995.299	953.348	575.394	522.144	658.295	503.067	597.28	547.168	596.797	552.793	624.845	609.198	663.39	582.276	14.7989	14.2871	14.5078	13.8963	8.38711	7.61093	9.59551	7.33286	8.70613	7.97569	8.69909	8.05767	9.10793	8.87985	9.66977	8.48744	1.02967	0.994056	1.00941	0.966866	0.583553	0.529548	0.667629	0.510201	0.605749
654	sp|Q9BZE9-2|ASPC1_HUMAN	Q9BZE9-2	ASPSCR1	Isoform 2 of Tether containing UBX domain for GLUT4 OS=Homo sapiens OX=9606 GN=ASPSCR1	379	22	C	UR	1287.63	1248.77	1314.29	1263.09	1283.07	1246.41	1141.68	1296.27	1292.16	1288.96	1283.94	1221.76	1273.57	1300.31	1243.38	1317.85	10.1472	9.84102	10.3574	9.95385	10.1113	9.82237	8.9971	10.2153	10.1829	10.1577	10.1182	9.62813	10.0365	10.2472	9.7985	10.3854	1.00718	0.976789	1.02804	0.987988	1.00361	0.974938	0.893024	1.01394	1.01073
655	sp|Q7L266|ASGL1_HUMAN	Q7L266	ASRGL1	Isoaspartyl peptidase/L-asparaginase OS=Homo sapiens OX=9606 GN=ASRGL1 PE=1 SV=2	787	8	C	UR	527.396	609.481	573.624	653.887	531.042	526.429	496.218	543.819	537.955	642.102	586.357	573.324	483.801	499.337	556.227	510.959	9.53273	11.0164	10.3683	11.8191	9.59864	9.51526	8.96919	9.82958	9.72358	11.6061	10.5985	10.3629	8.74475	9.02556	10.0539	9.23563	0.892233	1.0311	0.970439	1.10623	0.898402	0.890598	0.839487	0.920017	0.910096
656	sp|P00966|ASSY_HUMAN	P00966	ASS1	Argininosuccinate synthase OS=Homo sapiens OX=9606 GN=ASS1 PE=1 SV=2	3551	13	C	UR	806.669	739.813	756.044	757.374	868.742	831.481	805.35	910.536	865.932	839.284	864.526	879.482	892.967	893.245	741.04	885.899	9.67636	8.87439	9.06909	9.08505	10.421	9.97399	9.66054	10.9223	10.3872	10.0676	10.3704	10.5498	10.7115	10.7149	8.88911	10.6268	1.0545	0.967107	0.988325	0.990064	1.13565	1.08694	1.05278	1.19028	1.13197
657	sp|Q2TB18|ASTE1_HUMAN	Q2TB18	ASTE1	Protein asteroid homolog 1 OS=Homo sapiens OX=9606 GN=ASTE1 PE=1 SV=1	8209	4	C	UR	448.915	405.513	429.462	417.174	344.003	346.404	347.936	328.714	348.144	344.423	359.786	364.141	350.694	336.668	351.95	344.833	12.2388	11.0555	11.7084	11.3734	9.37856	9.444	9.48579	8.96172	9.49144	9.39001	9.80884	9.92758	9.56096	9.17859	9.59521	9.40118	1.05561	0.953551	1.00987	0.980971	0.808914	0.814558	0.818162	0.77296	0.81865
658	sp|Q8IXJ9|ASXL1_HUMAN	Q8IXJ9	ASXL1	Polycomb group protein ASXL1 OS=Homo sapiens OX=9606 GN=ASXL1 PE=1 SV=4	2862	11	C	UR	338.562	336.452	356.334	344.227	326.802	319.964	322.198	334.992	353.401	321.381	366.219	301.506	338.881	312.573	328.1	315.144	10.1886	10.1251	10.7234	10.359	9.83465	9.62889	9.69611	10.0811	10.6351	9.67153	11.0209	9.07342	10.1982	9.40647	9.87372	9.48385	0.984496	0.97836	1.03618	1.00097	0.950298	0.930416	0.936911	0.974115	1.02765
659	sp|Q76L83|ASXL2_HUMAN	Q76L83	ASXL2	Putative Polycomb group protein ASXL2 OS=Homo sapiens OX=9606 GN=ASXL2 PE=1 SV=1	700	8	C	UR	287.42	276.168	289.651	312.189	258.44	262.542	267.716	227.274	278.597	267.454	269.923	262.111	263.857	246.306	276.082	266	10.6656	10.2481	10.7484	11.5847	9.59021	9.74244	9.93441	8.43371	10.3382	9.92471	10.0163	9.72641	9.79122	9.13993	10.2449	9.87073	0.986486	0.947869	0.994145	1.0715	0.887021	0.901101	0.918857	0.780054	0.956206
660	sp|Q8NBU5|ATAD1_HUMAN	Q8NBU5	ATAD1	Outer mitochondrial transmembrane helix translocase OS=Homo sapiens OX=9606 GN=ATAD1 PE=1 SV=1	4641	15	C	UR	831.286	821.973	734.709	761.147	769.286	807.478	783.945	669.624	807.755	784.667	720.534	751.597	668.357	780.415	806.275	710.892	10.8932	10.7712	9.62768	9.97413	10.0808	10.5812	10.2729	8.7748	10.5849	10.2823	9.44194	9.84899	8.75821	10.2266	10.5655	9.31559	1.0559	1.04407	0.933226	0.966808	0.977146	1.02566	0.995765	0.850555	1.02601
661	sp|Q6PL18|ATAD2_HUMAN	Q6PL18	ATAD2	ATPase family AAA domain-containing protein 2 OS=Homo sapiens OX=9606 GN=ATAD2 PE=1 SV=1	1284	37	C	UR	3828.21	3440.29	3909.45	3626	2455.66	2428.99	2514.14	2560.24	2489.79	2553.53	2658.13	2401.94	2745.58	2482.37	2664.39	2685.02	13.4785	12.1127	13.7646	12.7666	8.64597	8.55209	8.85187	9.01419	8.76614	8.99058	9.35884	8.45685	9.66673	8.74002	9.38088	9.45352	1.03438	0.929559	1.05633	0.979738	0.663514	0.656309	0.679315	0.691772	0.672736
662	sp|Q9ULI0|ATD2B_HUMAN	Q9ULI0	ATAD2B	ATPase family AAA domain-containing protein 2B OS=Homo sapiens OX=9606 GN=ATAD2B PE=1 SV=3	1284	9	C	UR	945.801	776.509	841.149	799.792	743.062	756.338	701.503	674.341	757.159	720.537	740.172	808.331	663.7	741.655	753.595	716.383	12.4652	10.234	11.086	10.5409	9.79321	9.96818	9.24549	8.88751	9.979	9.49634	9.75513	10.6534	8.74727	9.77467	9.93204	9.4416	1.12486	0.923522	1.0004	0.951213	0.883742	0.899532	0.834316	0.802011	0.900508
663	sp|Q9NVI7-2|ATD3A_HUMAN	Q9NVI7-2	ATAD3A	Isoform 2 of ATPase family AAA domain-containing protein 3A OS=Homo sapiens OX=9606 GN=ATAD3A	4049	17	C	UR	428.778	477.038	461.063	484.542	448.914	469.832	432.972	444.264	452.555	444.523	434.7	466.204	478.291	480.919	419.5	460.602	9.41762	10.4776	10.1267	10.6424	9.85988	10.3193	9.50973	9.75774	9.93985	9.76343	9.54768	10.2396	10.5051	10.5628	9.21383	10.1166	0.926376	1.03064	0.996127	1.04685	0.969879	1.01507	0.935437	0.959833	0.977746
664	sp|Q5T9A4|ATD3B_HUMAN	Q5T9A4	ATAD3B	ATPase family AAA domain-containing protein 3B OS=Homo sapiens OX=9606 GN=ATAD3B PE=1 SV=1	4049	39	C	UR	2894.27	2707.42	2686.36	2672.28	2470.34	2467.4	2322.35	2684.51	2325.91	2645.66	2513.04	2458.34	2462.98	2516.75	2382.02	2545.01	11.3627	10.6292	10.5465	10.4912	9.69837	9.68684	9.1174	10.5392	9.13136	10.3867	9.86602	9.65129	9.6695	9.88061	9.35165	9.99155	1.05627	0.98808	0.980395	0.975254	0.901555	0.900483	0.847548	0.979717	0.848845
665	sp|Q96QE3|ATAD5_HUMAN	Q96QE3	ATAD5	ATPase family AAA domain-containing protein 5 OS=Homo sapiens OX=9606 GN=ATAD5 PE=1 SV=4	1372	9	C	UR	324.466	266.381	314.372	265.44	197.745	206.311	195.41	218.66	213.746	212.649	232.435	218.277	238.206	220.417	185.366	236.836	13.856	11.3755	13.425	11.3353	8.44452	8.8103	8.34481	9.33768	9.12782	9.08097	9.92593	9.3213	10.1724	9.41271	7.91589	10.1138	1.10866	0.910192	1.07417	0.906975	0.675671	0.704939	0.667693	0.747136	0.730345
666	sp|Q5SQI0|ATAT_HUMAN	Q5SQI0	ATAT1	Alpha-tubulin N-acetyltransferase 1 OS=Homo sapiens OX=9606 GN=ATAT1 PE=1 SV=1	3739	7	C	UR	458.21	440.677	448.729	465.312	585.508	598.224	561.745	559.143	546.769	544.417	579.647	564.514	566.738	553.908	545.588	556.609	8.54896	8.22183	8.37207	8.68147	10.924	11.1612	10.4806	10.4321	10.2012	10.1573	10.8146	10.5323	10.5738	10.3344	10.1792	10.3848	1.01098	0.972298	0.990065	1.02665	1.29185	1.31991	1.23942	1.23368	1.20638
668	sp|O95260|ATE1_HUMAN	O95260	ATE1	Arginyl-tRNA--protein transferase 1 OS=Homo sapiens OX=9606 GN=ATE1 PE=1 SV=2	2503	5	C	UR	315.686	350.907	305.955	334.444	362.85	338.119	411.012	330.184	381.978	364.494	347.981	360.077	353.085	344.417	381.426	362.411	8.94766	9.94594	8.67186	9.47934	10.2844	9.58348	11.6495	9.35858	10.8266	10.3311	9.86302	10.2058	10.0077	9.762	10.811	10.272	0.966145	1.07394	0.936364	1.02355	1.11049	1.0348	1.25789	1.01051	1.16903
667	sp|O95260-2|ATE1_HUMAN	O95260-2	ATE1	Isoform ATE1-2 of Arginyl-tRNA--protein transferase 1 OS=Homo sapiens OX=9606 GN=ATE1	2503	10	C	UR	761.459	687.165	826.423	786.843	838.538	797.141	742.114	832.639	878.279	834.409	886.421	832.315	878.159	798.957	769.662	829.692	9.38609	8.4703	10.1869	9.69898	10.3362	9.82592	9.14763	10.2635	10.8261	10.2853	10.9264	10.2595	10.8246	9.84831	9.4872	10.2272	0.994757	0.8977	1.07962	1.02792	1.09545	1.04137	0.969485	1.08775	1.14737
669	sp|P18846|ATF1_HUMAN	P18846	ATF1	Cyclic AMP-dependent transcription factor ATF-1 OS=Homo sapiens OX=9606 GN=ATF1 PE=1 SV=2	7757	4	C	UR	334.18	333.913	260.965	277.028	251.493	247.706	281.963	195.5	264.959	268.542	218.835	246.919	248.306	306.731	225.742	234.387	12.7393	12.7291	9.94821	10.5606	9.58714	9.44279	10.7487	7.45263	10.1005	10.2371	8.34219	9.41278	9.46568	11.6929	8.6055	8.93506	1.10831	1.10743	0.865493	0.918767	0.834079	0.821522	0.935136	0.648378	0.878741
670	sp|P15336|ATF2_HUMAN	P15336	ATF2	Cyclic AMP-dependent transcription factor ATF-2 OS=Homo sapiens OX=9606 GN=ATF2 PE=1 SV=4	53	9	C	UR	514.766	446.107	484.959	462.559	529.316	481.423	492.622	456.248	475.525	454.071	487.18	499.069	501.482	459.086	445.083	473.029	10.7488	9.31509	10.1263	9.65862	11.0526	10.0525	10.2864	9.52684	9.92936	9.48139	10.1727	10.421	10.4714	9.58611	9.2937	9.87726	1.07895	0.935043	1.01648	0.969526	1.10945	1.00907	1.03254	0.956299	0.996703
671	sp|P18847|ATF3_HUMAN	P18847	ATF3	Cyclic AMP-dependent transcription factor ATF-3 OS=Homo sapiens OX=9606 GN=ATF3 PE=1 SV=2	6657	4	C	UR	199.416	188.504	181.172	159.756	420.234	391.789	347.322	376.079	355.836	312.562	324.577	340.844	344.343	329.717	281.295	307.304	6.56412	6.20493	5.9636	5.25863	13.8327	12.8964	11.4327	12.3793	11.7129	10.2885	10.684	11.2195	11.3346	10.8532	9.25933	10.1155	1.09442	1.03453	0.994294	0.876757	2.30629	2.15018	1.90615	2.06396	1.95287
672	sp|P18848|ATF4_HUMAN	P18848	ATF4	Cyclic AMP-dependent transcription factor ATF-4 OS=Homo sapiens OX=9606 GN=ATF4 PE=1 SV=3	5995	1	C	UR	78.9201	83.6002	91.8907	82.9144	69.2471	47.5031	58.8814	61.5086	59.7198	52.8387	53.0561	49.1396	57.6334	49.9775	53.0041	44.1832	12.7032	13.4565	14.791	13.3461	11.1462	7.64624	9.47772	9.9006	9.61267	8.50507	8.54006	7.90965	9.27684	8.04452	8.53169	7.11186	0.935833	0.99133	1.08964	0.983198	0.821131	0.563291	0.698214	0.729368	0.708156
673	sp|P18850|ATF6A_HUMAN	P18850	ATF6	Cyclic AMP-dependent transcription factor ATF-6 alpha OS=Homo sapiens OX=9606 GN=ATF6 PE=1 SV=3	529	12	C	UR	704.515	673.058	713.951	709.874	568.923	556.235	573.78	577.096	588.171	557.157	571.899	558.943	603.361	606.329	576.178	574.029	11.6047	11.0865	11.7601	11.693	9.37126	9.16226	9.45126	9.50589	9.68831	9.17745	9.42027	9.20687	9.93852	9.98741	9.49077	9.45536	1.00595	0.961031	1.01942	1.0136	0.812342	0.794225	0.819277	0.824012	0.839826
674	sp|Q99941|ATF6B_HUMAN	Q99941	ATF6B	Cyclic AMP-dependent transcription factor ATF-6 beta OS=Homo sapiens OX=9606 GN=ATF6B PE=1 SV=2	4331	4	C	UR	198.222	196.292	211.446	222.203	193.224	204.806	194.916	208.291	208.421	209.596	204.346	218.314	224.208	209.715	220.225	228.342	9.46007	9.36795	10.0912	10.6046	9.22156	9.77429	9.3023	9.94059	9.94683	10.0029	9.75233	10.4189	10.7003	10.0086	10.5101	10.8975	0.957406	0.948083	1.02128	1.07324	0.933267	0.989206	0.941439	1.00604	1.00667
675	sp|P17544|ATF7_HUMAN	P17544	ATF7	Cyclic AMP-dependent transcription factor ATF-7 OS=Homo sapiens OX=9606 GN=ATF7 PE=1 SV=3	53	5	C	UR	134.121	165.02	165.542	155.014	130.496	129.879	138.78	145.718	130.265	124.928	131.354	147.198	124.343	131.203	130.128	138.269	9.65655	11.8812	11.9188	11.1608	9.39555	9.35115	9.99198	10.4915	9.37894	8.99468	9.45733	10.598	8.95257	9.44647	9.36903	9.95523	0.865719	1.06517	1.06854	1.00058	0.842321	0.83834	0.89579	0.940577	0.840831
676	sp|Q6VMQ6-4|MCAF1_HUMAN	Q6VMQ6-4	ATF7IP	Isoform 3 of Activating transcription factor 7-interacting protein 1 OS=Homo sapiens OX=9606 GN=ATF7IP	3460	13	C	UR	1200.39	894.601	1133.8	1007.4	834.922	899.013	740.215	850.583	812.228	766.111	867.117	891.393	902.062	776.831	776.74	838.744	13.533	10.0856	12.7822	11.3573	9.41278	10.1353	8.34507	9.58933	9.15693	8.63701	9.77573	10.0494	10.1697	8.75786	8.75684	9.45587	1.13346	0.844722	1.07058	0.951236	0.78837	0.848888	0.698944	0.803158	0.766942
677	sp|Q5U623|MCAF2_HUMAN	Q5U623	ATF7IP2	Activating transcription factor 7-interacting protein 2 OS=Homo sapiens OX=9606 GN=ATF7IP2 PE=1 SV=2	7904	1	C	UR	19.964	11.4248	12.8096	14.503	14.609	13.0497	13.9946	13.6381	16.5696	14.1774	15.7725	11.8987	12.514	11.6222	14.1108	13.6072	14.2431	8.15089	9.1389	10.347	10.4226	9.31022	9.98433	9.73001	11.8214	10.1147	11.2527	8.48905	8.92803	8.29173	10.0672	9.70794	1.36038	0.7785	0.872866	0.988257	0.995478	0.889229	0.953614	0.929323	1.12907
678	sp|Q9H0Y0|ATG10_HUMAN	Q9H0Y0	ATG10	Ubiquitin-like-conjugating enzyme ATG10 OS=Homo sapiens OX=9606 GN=ATG10 PE=1 SV=1	3872	2	C	UR	77.8932	51.4746	110.495	86.2211	109.332	111.952	54.5203	149.473	94.7209	109.562	128.992	125.621	133.776	86.0255	66.3598	130.042	7.66259	5.06371	10.8698	8.48183	10.7553	11.0131	5.36333	14.7041	9.31799	10.778	12.6893	12.3578	13.16	8.46259	6.52801	12.7926	0.955498	0.631427	1.35542	1.05765	1.34115	1.37329	0.668788	1.83355	1.16192
679	sp|Q9BSB4|ATGA1_HUMAN	Q9BSB4	ATG101	Autophagy-related protein 101 OS=Homo sapiens OX=9606 GN=ATG101 PE=1 SV=1	5806	9	C	UR	470.596	533.351	478.259	513.137	491.158	523.022	529.46	455.106	510.019	520.024	470.455	477.29	450.794	514.431	510.421	475.838	9.50296	10.7702	9.6577	10.362	9.91818	10.5616	10.6916	9.19017	10.299	10.5011	9.5001	9.63812	9.10309	10.3881	10.3072	9.60881	0.943389	1.06919	0.958751	1.02867	0.98461	1.04849	1.06139	0.912337	1.02242
680	sp|O94817|ATG12_HUMAN	O94817	ATG12	Ubiquitin-like protein ATG12 OS=Homo sapiens OX=9606 GN=ATG12 PE=1 SV=1	4249	3	C	UR	210.969	215.041	197.107	215.495	176.721	211.061	211.757	213.509	195.193	187.218	183.57	192.602	204.133	198.588	197.544	190.778	10.5442	10.7477	9.85141	10.7704	8.8325	10.5488	10.5836	10.6712	9.75574	9.35713	9.17482	9.62623	10.2026	9.9254	9.87324	9.53506	1.00628	1.0257	0.940161	1.02786	0.842922	1.00671	1.01004	1.01839	0.93103
681	sp|O75143-5|ATG13_HUMAN	O75143-5	ATG13	Isoform 5 of Autophagy-related protein 13 OS=Homo sapiens OX=9606 GN=ATG13	2695	8	C	UR	188.17	213.276	228.482	211.721	237.015	233.414	211.205	239.215	234.629	222.66	240.839	238.875	218.505	212.359	215.311	241.084	8.39398	9.51391	10.1922	9.44455	10.5729	10.4122	9.42155	10.671	10.4665	9.93252	10.7435	10.6559	9.7472	9.473	9.60469	10.7544	0.894293	1.01361	1.08588	1.00622	1.12644	1.10932	1.00377	1.13689	1.11509
682	sp|Q6ZNE5|BAKOR_HUMAN	Q6ZNE5	ATG14	Beclin 1-associated autophagy-related key regulator OS=Homo sapiens OX=9606 GN=ATG14 PE=1 SV=1	7424	5	C	UR	277.36	276.835	289.542	294.283	278.431	270.879	297.408	277.106	292.798	287.095	276.79	307.677	286.002	304.961	292.884	290.135	9.64692	9.62866	10.0706	10.2355	9.68417	9.42149	10.3442	9.63808	10.1839	9.9855	9.62709	10.7014	9.94749	10.6069	10.1869	10.0913	0.974886	0.973041	1.0177	1.03437	0.978651	0.952105	1.04535	0.973993	1.02915
683	sp|Q676U5|A16L1_HUMAN	Q676U5	ATG16L1	Autophagy-related protein 16-1 OS=Homo sapiens OX=9606 GN=ATG16L1 PE=1 SV=2	3430	16	C	UR	668.676	695.848	701.831	715.288	752.985	753.558	766.075	719.743	748.724	743.086	750.386	715.103	724.186	727.969	804.545	753.065	9.1123	9.48258	9.56412	9.7475	10.2612	10.269	10.4396	9.80821	10.2031	10.1263	10.2258	9.74498	9.86876	9.92031	10.9638	10.2623	0.961556	1.00063	1.00923	1.02858	1.08279	1.08362	1.10162	1.03499	1.07666
684	sp|Q2TAZ0-3|ATG2A_HUMAN	Q2TAZ0-3	ATG2A	Isoform 2 of Autophagy-related protein 2 homolog A OS=Homo sapiens OX=9606 GN=ATG2A	5255	5	C	UR	206.906	201.853	195.854	195.456	209.762	222.966	225.854	216.158	221.388	214.009	217.623	241.249	227.709	229.491	229.159	227.147	9.50586	9.27369	8.99811	8.97983	9.63708	10.2437	10.3764	9.93094	10.1712	9.83217	9.99822	11.0837	10.4616	10.5435	10.5282	10.4358	1.03444	1.00918	0.979187	0.977198	1.04872	1.11473	1.12917	1.0807	1.10684
685	sp|Q96BY7|ATG2B_HUMAN	Q96BY7	ATG2B	Autophagy-related protein 2 homolog B OS=Homo sapiens OX=9606 GN=ATG2B PE=1 SV=5	3537	15	C	UR	724.562	815.429	739.387	802.039	830.772	821.227	976.798	790.579	886.54	855.772	805.201	836.349	801.05	854.219	930.26	816.336	8.72538	9.81963	8.90391	9.65838	10.0044	9.88944	11.7629	9.52038	10.676	10.3054	9.69646	10.0716	9.64646	10.2867	11.2024	9.83055	0.940557	1.05851	0.959801	1.04113	1.07843	1.06604	1.26799	1.02625	1.15082
686	sp|Q9NT62|ATG3_HUMAN	Q9NT62	ATG3	Ubiquitin-like-conjugating enzyme ATG3 OS=Homo sapiens OX=9606 GN=ATG3 PE=1 SV=1	2825	10	C	UR	498.708	475.792	527.882	488.236	460.761	456.151	468.246	439.086	446.947	458.553	463.282	461.016	495.248	466.686	409.533	437.531	10.7053	10.2133	11.3315	10.4805	9.89069	9.79172	10.0513	9.42542	9.59415	9.84328	9.9448	9.89617	10.631	10.0179	8.79102	9.39202	1.00212	0.956069	1.06074	0.981074	0.925866	0.916602	0.940905	0.882312	0.898107
687	sp|Q8WYN0|ATG4A_HUMAN	Q8WYN0	ATG4A	Cysteine protease ATG4A OS=Homo sapiens OX=9606 GN=ATG4A PE=1 SV=1	8326	2	C	UR	41.3938	32.4091	39.7349	36.3086	49.2153	54.1907	40.2072	45.5512	46.299	36.4992	38.9823	49.3978	49.0937	44.528	36.1479	52.0049	9.57132	7.49382	9.18774	8.39549	11.3799	12.5303	9.29695	10.5326	10.7055	8.43957	9.01373	11.4221	11.3518	10.296	8.35834	12.0249	1.10497	0.865128	1.06068	0.969222	1.31375	1.44657	1.07329	1.21594	1.23591
688	sp|Q9Y4P1-2|ATG4B_HUMAN	Q9Y4P1-2	ATG4B	Isoform 2 of Cysteine protease ATG4B OS=Homo sapiens OX=9606 GN=ATG4B	4872	10	C	UR	438.423	528.843	392.145	407.187	355.345	387.589	480.472	352.794	413.99	441.722	381.775	355.796	339.443	416.587	426.117	360.083	10.8281	13.0612	9.68512	10.0566	8.77623	9.5726	11.8666	8.71323	10.2246	10.9095	9.429	8.78738	8.3835	10.2888	10.5242	8.89326	0.992694	1.19743	0.88791	0.921969	0.804586	0.877595	1.0879	0.79881	0.937373
689	sp|Q96DT6|ATG4C_HUMAN	Q96DT6	ATG4C	Cysteine protease ATG4C OS=Homo sapiens OX=9606 GN=ATG4C PE=1 SV=1	6991	4	C	UR	290.455	311.091	306.6	312.449	253.674	243.9	262.132	228.39	269.629	271.366	259.244	241.472	263.739	252.568	263.321	239.27	10.8853	11.6587	11.4904	11.7096	9.50689	9.14061	9.82387	8.55933	10.1049	10.17	9.71564	9.04963	9.88412	9.46547	9.86846	8.96711	0.951848	1.01947	1.00476	1.02392	0.831311	0.799282	0.859029	0.748454	0.883599
690	sp|Q86TL0|ATG4D_HUMAN	Q86TL0	ATG4D	Cysteine protease ATG4D OS=Homo sapiens OX=9606 GN=ATG4D PE=1 SV=1	6913	3	C	UR	245.207	310.831	273.612	312.154	278.331	270.324	333.561	260.133	309.479	281.093	285.468	297.697	291.982	318.042	308.376	287.596	8.41211	10.6634	9.38657	10.7088	9.54846	9.27379	11.4432	8.92416	10.617	9.64322	9.79332	10.2128	10.0168	10.9108	10.5792	9.86632	0.859016	1.08891	0.958525	1.09355	0.975056	0.947008	1.16854	0.911305	1.08418
691	sp|Q9H1Y0|ATG5_HUMAN	Q9H1Y0	ATG5	Autophagy protein 5 OS=Homo sapiens OX=9606 GN=ATG5 PE=1 SV=2	5897	11	C	UR	709.373	628.382	669.011	657.238	773.39	754.062	717.738	720.267	733.544	773.577	753.84	739.025	755.346	747.161	693.153	730.161	9.82233	8.7009	9.26347	9.10044	10.7087	10.4411	9.93815	9.97318	10.157	10.7113	10.438	10.2329	10.4589	10.3456	9.59774	10.1102	1.06512	0.943515	1.00452	0.986842	1.16124	1.13222	1.07768	1.08148	1.10141
692	sp|O95352|ATG7_HUMAN	O95352	ATG7	Ubiquitin-like modifier-activating enzyme ATG7 OS=Homo sapiens OX=9606 GN=ATG7 PE=1 SV=1	5738	21	C	UR	1128.74	1363.85	1127.37	1325.7	1188.63	1196.01	1348.58	1167.41	1199.1	1246.82	1167.18	1154.78	1151.89	1238.1	1348.7	1199.77	9.23653	11.1604	9.22531	10.8483	9.72658	9.78702	11.0355	9.55298	9.81231	10.2028	9.55106	9.44961	9.42598	10.1315	11.0365	9.81774	0.912914	1.10307	0.911806	1.07221	0.96135	0.967323	1.09072	0.944191	0.969823
693	sp|Q7Z3C6|ATG9A_HUMAN	Q7Z3C6	ATG9A	Autophagy-related protein 9A OS=Homo sapiens OX=9606 GN=ATG9A PE=1 SV=3	2797	16	C	UR	694.732	697.152	688.673	744.538	783.828	748.712	841.597	679.52	822.979	804.793	763.048	751.273	680.978	776.022	881.341	734.662	9.19121	9.22323	9.11105	9.85014	10.3699	9.90536	11.1342	8.98996	10.8879	10.6473	10.095	9.93924	9.00925	10.2667	11.66	9.71948	0.983658	0.987085	0.975079	1.05418	1.10981	1.06009	1.1916	0.962119	1.16524
694	sp|P31939|PUR9_HUMAN	P31939	ATIC	Bifunctional purine biosynthesis protein ATIC OS=Homo sapiens OX=9606 GN=ATIC PE=1 SV=3	1424	36	C	UR	2401.82	2274.47	2399.41	2310.54	2318.74	2377.35	2042.26	2357.99	2237.29	2180.9	2332.64	2339.74	2365.74	2317.29	2186.45	2367.98	10.4397	9.88616	10.4292	10.0429	10.0786	10.3333	8.87682	10.2492	9.72455	9.47944	10.139	10.1699	10.2829	10.0723	9.50357	10.2926	1.02355	0.96928	1.02252	0.98465	0.988143	1.01312	0.87032	1.00487	0.953435
695	sp|Q8WXF7|ATLA1_HUMAN	Q8WXF7	ATL1	Atlastin-1 OS=Homo sapiens OX=9606 GN=ATL1 PE=1 SV=1	2164	4	C	UR	200.742	206.788	205.984	195.732	287.925	283.139	282.407	239.228	278.502	266.941	257.919	284.358	275.796	265.646	270.834	239.089	7.94815	8.18754	8.15571	7.74979	11.4001	11.2106	11.1816	9.47197	11.027	10.5692	10.212	11.2588	10.9198	10.5179	10.7234	9.46644	0.992242	1.02213	1.01815	0.967478	1.42318	1.39952	1.3959	1.18247	1.3766
696	sp|Q8NHH9|ATLA2_HUMAN	Q8NHH9	ATL2	Atlastin-2 OS=Homo sapiens OX=9606 GN=ATL2 PE=1 SV=2	2164	23	C	UR	997.919	908.113	998.361	1030.29	1037.49	1047.4	1033.23	966.085	1053.78	1011.54	1038.22	1068	1070.18	1045.47	1005.99	1026.2	9.77259	8.89312	9.77692	10.0896	10.1601	10.2571	10.1184	9.46084	10.3196	9.90597	10.1672	10.4588	10.4803	10.2383	9.85165	10.0495	1.01449	0.923189	1.01493	1.04739	1.05471	1.06478	1.05038	0.982123	1.07127
697	sp|Q6DD88|ATLA3_HUMAN	Q6DD88	ATL3	Atlastin-3 OS=Homo sapiens OX=9606 GN=ATL3 PE=1 SV=1	2164	22	C	UR	1308.73	1202.86	1200.69	1143.86	1345.92	1390.04	1465.79	1246.14	1444.11	1401.5	1341.02	1389.42	1312.17	1339.02	1474.07	1289.33	9.8333	9.0378	9.02155	8.59451	10.1128	10.4442	11.0134	9.36302	10.8505	10.5303	10.0759	10.4395	9.85916	10.0609	11.0756	9.68755	1.078	0.990792	0.989011	0.942195	1.10864	1.14498	1.20737	1.02645	1.18951
698	sp|Q13315|ATM_HUMAN	Q13315	ATM	Serine-protein kinase ATM OS=Homo sapiens OX=9606 GN=ATM PE=1 SV=4	3240	16	C	UR	1333.81	1100.88	1335.43	1306.48	1173.33	1123.08	1130.07	1147.4	1224.68	1156.08	1285.67	1223.79	1174.82	1167.88	1213.66	1155.86	11.0845	9.14878	11.098	10.8574	9.75088	9.33328	9.39136	9.53542	10.1776	9.60753	10.6845	10.1702	9.76326	9.70557	10.086	9.60568	1.05095	0.867416	1.05222	1.02941	0.924502	0.884908	0.890415	0.904073	0.964964
699	sp|O43313|ATMIN_HUMAN	O43313	ATMIN	ATM interactor OS=Homo sapiens OX=9606 GN=ATMIN PE=1 SV=2	4325	1	C	UR	76.1341	64.5541	66.5252	74.9043	57.7849	49.5455	45.5645	38.4701	56.52	58.2564	60.2797	50.0634	50.9313	55.9619	48.9123	52.3334	13.4343	11.391	11.7388	13.2173	10.1965	8.74261	8.04014	6.78828	9.9733	10.2797	10.6367	8.834	8.98715	9.87482	8.63088	9.23454	1.07947	0.915279	0.943226	1.06203	0.819302	0.702481	0.646036	0.545447	0.801367
700	sp|P54259|ATN1_HUMAN	P54259	ATN1	Atrophin-1 OS=Homo sapiens OX=9606 GN=ATN1 PE=1 SV=3	3935	9	C	UR	306.223	345.59	361.506	333.62	322.664	335.96	308.303	371.032	291.268	304.278	319.172	342.15	301.528	320.88	306.025	337.218	9.40883	10.6184	11.1074	10.2506	9.914	10.3225	9.47273	11.4001	8.94932	9.34906	9.80669	10.5127	9.26459	9.85918	9.40273	10.3611	0.90939	1.0263	1.07356	0.99075	0.958216	0.997699	0.915566	1.10185	0.864977
701	sp|O00244|ATOX1_HUMAN	O00244	ATOX1	Copper transport protein ATOX1 OS=Homo sapiens OX=9606 GN=ATOX1 PE=1 SV=1	8730	3	C	UR	117.347	154.611	125.478	139.673	148.206	150.747	135.537	132.91	124.355	139.748	131.397	141.532	144.289	155.74	140.344	135.301	8.46807	11.1572	9.05485	10.0792	10.6949	10.8783	9.78067	9.59116	8.9738	10.0846	9.48193	10.2133	10.4123	11.2386	10.1276	9.76366	0.873915	1.15143	0.934472	1.04018	1.10373	1.12265	1.00938	0.989819	0.926108
702	sp|P98196|AT11A_HUMAN	P98196	ATP11A	Phospholipid-transporting ATPase IH OS=Homo sapiens OX=9606 GN=ATP11A PE=1 SV=3	1115	5	C	UR	130.452	131.309	134.645	115.641	131.381	125.414	152.641	122.227	143.012	134.859	129.347	141.434	140.485	139.442	140.428	131.313	9.73509	9.79905	10.048	8.6298	9.80438	9.35912	11.391	9.12129	10.6724	10.064	9.65263	10.5547	10.4838	10.4059	10.4796	9.79931	1.01906	1.02576	1.05182	0.903362	1.02632	0.979706	1.1924	0.95481	1.11718
703	sp|Q9Y2G3|AT11B_HUMAN	Q9Y2G3	ATP11B	Phospholipid-transporting ATPase IF OS=Homo sapiens OX=9606 GN=ATP11B PE=1 SV=2	1115	15	C	UR	1018.3	1146.77	1065.87	1183.09	1148.79	1128.53	1332.69	1093.9	1253.6	1157.32	1145.44	1183.08	1139.52	1194.65	1242.82	1127.53	8.77754	9.88491	9.18759	10.198	9.90237	9.7277	11.4876	9.42917	10.8058	9.97587	9.87346	10.1979	9.82244	10.2977	10.7129	9.71906	0.922784	1.0392	0.965892	1.07212	1.04104	1.02267	1.20769	0.99129	1.13601
704	sp|Q8NB49|AT11C_HUMAN	Q8NB49	ATP11C	Phospholipid-transporting ATPase IG OS=Homo sapiens OX=9606 GN=ATP11C PE=1 SV=3	1115	7	C	UR	288.831	329.161	298.407	301.641	271.246	293.339	329.43	256.537	321.36	289.203	300.72	288.738	302.895	290.38	323.373	282.229	9.69335	11.0468	10.0147	10.1233	9.1032	9.84463	11.0559	8.60955	10.785	9.70585	10.0924	9.69022	10.1654	9.74533	10.8526	9.47178	0.948511	1.08095	0.979958	0.990579	0.890764	0.963314	1.08184	0.842459	1.05533
705	sp|Q8NB49-3|AT11C_HUMAN	Q8NB49-3	ATP11C	Isoform 3 of Phospholipid-transporting ATPase IG OS=Homo sapiens OX=9606 GN=ATP11C	1115	2	C	UR	84.4649	77.4371	80.8056	79.5342	96.7314	76.2499	72.1613	63.8626	87.6004	80.1981	82.5111	86.2157	83.8008	76.4187	75.3289	76.4784	10.5598	9.68116	10.1023	9.94333	12.0933	9.53273	9.02158	7.98408	10.9518	10.0263	10.3155	10.7787	10.4767	9.55384	9.41759	9.5613	1.04847	0.96123	1.00304	0.987261	1.20073	0.946493	0.895741	0.792729	1.08739
706	sp|Q9HD20|AT131_HUMAN	Q9HD20	ATP13A1	Endoplasmic reticulum transmembrane helix translocase OS=Homo sapiens OX=9606 GN=ATP13A1 PE=1 SV=2	1503	31	C	UR	1625.05	1637.33	1792.86	1804.59	1622.48	1682.15	1623.68	1734.03	1676.38	1692.41	1735.63	1711.83	1788.33	1667.62	1717.46	1739	9.54129	9.6134	10.5266	10.5955	9.5262	9.87653	9.53323	10.1811	9.84267	9.93677	10.1905	10.0508	10.5	9.79121	10.0839	10.2103	0.947573	0.954735	1.04543	1.05227	0.946075	0.980868	0.946773	1.01112	0.977505
707	sp|Q9NQ11|AT132_HUMAN	Q9NQ11	ATP13A2	Polyamine-transporting ATPase 13A2 OS=Homo sapiens OX=9606 GN=ATP13A2 PE=1 SV=2	4320	3	C	UR	97.5921	97.6345	116.876	91.2041	114.33	122.207	117.364	109.147	109.161	116.842	118.818	115.553	125.382	112.104	104.321	108.039	8.78924	8.79306	10.5259	8.21394	10.2967	11.0061	10.5699	9.82986	9.83113	10.5229	10.7008	10.4069	11.292	10.0962	9.39522	9.73008	0.96792	0.968341	1.15917	0.904564	1.13393	1.21205	1.16402	1.08252	1.08266
708	sp|Q9H7F0|AT133_HUMAN	Q9H7F0	ATP13A3	Polyamine-transporting ATPase 13A3 OS=Homo sapiens OX=9606 GN=ATP13A3 PE=1 SV=4	7039	21	C	UR	597.266	647.1	610.949	608.371	589.243	635.918	681.494	600.193	700.013	699.103	652.96	646.8	629.818	684.775	686.772	646.079	9.26276	10.0356	9.47496	9.43498	9.13833	9.8622	10.569	9.30816	10.8562	10.8421	10.1265	10.031	9.76759	10.6199	10.6509	10.0198	0.969712	1.05062	0.991926	0.987741	0.956685	1.03247	1.10646	0.974465	1.13653
709	sp|P05023-4|AT1A1_HUMAN	P05023-4	ATP1A1	Isoform 4 of Sodium/potassium-transporting ATPase subunit alpha-1 OS=Homo sapiens OX=9606 GN=ATP1A1	831	36	C	UR	2774.66	3018.27	2653.92	2798.52	2836.74	2993.54	2850.5	3059.46	2772.41	2936.24	2679.8	2899.21	2905.44	3010.36	2927.25	3014.22	9.62368	10.4686	9.20491	9.70644	9.83901	10.3828	9.88672	10.6115	9.61588	10.1841	9.29468	10.0557	10.0773	10.4412	10.1529	10.4546	0.986952	1.0736	0.944005	0.99544	1.00904	1.06481	1.01393	1.08826	0.986152
710	sp|P13637-3|AT1A3_HUMAN	P13637-3	ATP1A3	Isoform 3 of Sodium/potassium-transporting ATPase subunit alpha-3 OS=Homo sapiens OX=9606 GN=ATP1A3	831	29	C	UR	1152.38	1181.35	1135.14	1155.33	1186.38	1212.96	1221.4	1173.98	1147.52	1184.46	1144.16	1157.91	1171.65	1192.97	1165.35	1192.23	9.82046	10.0674	9.67356	9.84556	10.1102	10.3367	10.4087	10.0045	9.77901	10.0938	9.75037	9.86762	9.98471	10.1664	9.93098	10.1601	0.996826	1.02189	0.981914	0.999373	1.02624	1.04923	1.05653	1.01551	0.992618
711	sp|Q13733|AT1A4_HUMAN	Q13733	ATP1A4	Sodium/potassium-transporting ATPase subunit alpha-4 OS=Homo sapiens OX=9606 GN=ATP1A4 PE=1 SV=3	831	16	C	UR	900.678	885.12	844.543	899.107	888.518	848.544	902.338	846.794	891.481	928.76	890.388	867.681	851.312	885.239	882.624	876.806	10.2278	10.0511	9.59032	10.2099	10.0897	9.63574	10.2466	9.61588	10.1233	10.5467	10.1109	9.85306	9.66718	10.0524	10.0227	9.95668	1.02076	1.00313	0.957139	1.01898	1.00698	0.961673	1.02264	0.95969	1.01034
712	sp|P05026|AT1B1_HUMAN	P05026	ATP1B1	Sodium/potassium-transporting ATPase subunit beta-1 OS=Homo sapiens OX=9606 GN=ATP1B1 PE=1 SV=1	4449	14	C	UR	975.526	893.689	929.326	913.449	1040.53	1020.94	936.161	999.102	951.603	1021.84	1031.91	989.148	1033.17	1038.83	924.33	1043.6	9.91441	9.08268	9.44487	9.28351	10.5751	10.376	9.51434	10.154	9.67128	10.3851	10.4874	10.0529	10.5003	10.5578	9.3941	10.6063	1.05122	0.963029	1.00143	0.984323	1.12127	1.10016	1.0088	1.07662	1.02544
713	sp|P54709|AT1B3_HUMAN	P54709	ATP1B3	Sodium/potassium-transporting ATPase subunit beta-3 OS=Homo sapiens OX=9606 GN=ATP1B3 PE=1 SV=1	7020	23	C	UR	852.968	841.962	813.386	829.303	933.573	926.702	889.345	863.475	848.594	881.338	842.103	902.507	895.358	935.697	848.233	883.331	9.75666	9.63076	9.3039	9.48596	10.6787	10.6001	10.1728	9.87684	9.70663	10.0812	9.63238	10.3233	10.2415	10.7029	9.7025	10.104	1.02225	1.00906	0.97481	0.993886	1.11885	1.11061	1.06584	1.03484	1.01701
714	sp|Q9Y6H3|ATP23_HUMAN	Q9Y6H3	ATP23	Mitochondrial inner membrane protease ATP23 homolog OS=Homo sapiens OX=9606 GN=ATP23 PE=1 SV=3	8151	2	C	UR	111.627	106.177	112.844	120.147	83.4409	84.3809	102.972	82.2041	85.6332	96.1816	89.716	96.5923	101.605	89.4144	97.1931	86.7469	11.5461	10.9824	11.6719	12.4273	8.63065	8.72788	10.6508	8.50273	8.85741	9.94848	9.27971	9.99095	10.5095	9.24851	10.0531	8.9726	0.990489	0.942132	1.00129	1.06609	0.740388	0.748729	0.913688	0.729414	0.75984
715	sp|P16615|AT2A2_HUMAN	P16615	ATP2A2	Sarcoplasmic/endoplasmic reticulum calcium ATPase 2 OS=Homo sapiens OX=9606 GN=ATP2A2 PE=1 SV=1	1409	52	C	UR	3016.62	3321.04	2872.12	3138.31	2870.1	2855.99	3403.69	2634.22	3019.47	3139.53	2899.68	2878.25	2696.94	3097.31	3150.42	2854.24	10.0874	11.1053	9.60415	10.4943	9.59739	9.55022	11.3817	8.80863	10.0969	10.4984	9.69632	9.62465	9.01838	10.3572	10.5348	9.54437	0.977194	1.07581	0.930384	1.01661	0.92973	0.92516	1.10258	0.85332	0.978119
716	sp|Q93084-5|AT2A3_HUMAN	Q93084-5	ATP2A3	Isoform SERCA3E of Sarcoplasmic/endoplasmic reticulum calcium ATPase 3 OS=Homo sapiens OX=9606 GN=ATP2A3	1409	23	C	UR	1143.73	1116.89	1117.76	1121.63	1143.87	1091.88	1148	1117.84	1198.83	1209.13	1188.98	1163.89	1096.62	1118.97	1203.3	1142.17	9.98701	9.75265	9.76023	9.79403	9.98822	9.53427	10.0243	9.76091	10.4681	10.5581	10.3821	10.163	9.57566	9.77083	10.5072	9.97338	1.01665	0.99279	0.993561	0.997002	1.01677	0.97056	1.02044	0.993631	1.06562
717	sp|P20020-1|AT2B1_HUMAN	P20020-1	ATP2B1	Isoform D of Plasma membrane calcium-transporting ATPase 1 OS=Homo sapiens OX=9606 GN=ATP2B1	1203	39	C	UR	1502.35	1713.83	1827.6	1731.15	1791.92	1839.58	1862.44	2005.23	1780.67	1787.34	1959.65	1860.44	1880.54	1742.67	2005.94	1909.36	8.23185	9.39061	10.014	9.48555	9.81848	10.0796	10.2049	10.9873	9.75685	9.79342	10.7376	10.194	10.3041	9.54862	10.9912	10.462	0.887005	1.01186	1.07904	1.02209	1.05797	1.08611	1.09961	1.18391	1.05133
718	sp|P23634|AT2B4_HUMAN	P23634	ATP2B4	Plasma membrane calcium-transporting ATPase 4 OS=Homo sapiens OX=9606 GN=ATP2B4 PE=1 SV=2	1203	14	C	UR	725.811	694.197	704.524	722.606	802.44	781.418	871.121	744.179	833.83	840.313	771.412	804.48	808.492	817.164	818.849	775.844	9.278	8.87388	9.00589	9.23703	10.2576	9.98882	11.1355	9.5128	10.6588	10.7417	9.86091	10.2836	10.3349	10.4458	10.4673	9.91757	1.01971	0.975291	0.9898	1.0152	1.12736	1.09783	1.22386	1.04551	1.17146
719	sp|P23634-2|AT2B4_HUMAN	P23634-2	ATP2B4	Isoform XA of Plasma membrane calcium-transporting ATPase 4 OS=Homo sapiens OX=9606 GN=ATP2B4	1203	2	C	UR	71.2566	76.3677	85.5739	81.4717	64.2109	66.3936	82.9508	78.6905	74.9624	72.3587	79.379	68.7149	69.9616	78.5133	88.7475	73.8163	9.39619	10.0702	11.2841	10.7432	8.46712	8.75494	10.9382	10.3765	9.88486	9.54153	10.4672	9.06103	9.22544	10.3531	11.7026	9.73372	0.905795	0.970766	1.08779	1.03565	0.816231	0.843978	1.05445	1.00029	0.952902
720	sp|P98194-7|AT2C1_HUMAN	P98194-7	ATP2C1	Isoform 7 of Calcium-transporting ATPase type 2C member 1 OS=Homo sapiens OX=9606 GN=ATP2C1	162	13	C	UR	535.499	551.368	513.689	534.005	562.308	574.321	587.817	543.1	545.917	551.496	534.627	552.57	529.157	576.545	518.136	564.889	9.76359	10.0529	9.36593	9.73635	10.2524	10.4714	10.7175	9.90218	9.95353	10.0553	9.74769	10.0748	9.64795	10.512	9.44702	10.2995	1.00348	1.03322	0.962613	1.00068	1.05372	1.07623	1.10152	1.01773	1.02301
721	sp|O75185-3|AT2C2_HUMAN	O75185-3	ATP2C2	Isoform 3 of Calcium-transporting ATPase type 2C member 2 OS=Homo sapiens OX=9606 GN=ATP2C2	5975	1	C	UR	22.1959	23.8691	23.1629	24.3888	27.5136	30.7711	32.6199	25.2311	24.6765	25.7185	26.9573	24.4162	19.4845	28.1022	31.1757	27.9799	8.49069	9.13074	8.8606	9.32955	10.5249	11.771	12.4782	9.65175	9.43962	9.83821	10.3121	9.34003	7.45348	10.7501	11.9258	10.7033	0.948374	1.01986	0.989691	1.04207	1.17558	1.31477	1.39376	1.07806	1.05436
722	sp|P25705|ATPA_HUMAN	P25705	ATP5F1A	ATP synthase subunit alpha, mitochondrial OS=Homo sapiens OX=9606 GN=ATP5F1A PE=1 SV=1	3517	55	C	UR	2975.31	2977.53	2924.37	2941.23	3053.48	3179.43	2968.91	3067.47	3049.13	3053.27	3168.16	3310.19	3213.05	3309.59	2870.68	3142.3	9.675	9.68221	9.50935	9.56418	9.92918	10.3387	9.6542	9.97468	9.91504	9.9285	10.3021	10.764	10.4481	10.762	9.33476	10.218	1.00701	1.00776	0.989765	0.995472	1.03346	1.07609	1.00484	1.0382	1.03199
723	sp|P06576|ATPB_HUMAN	P06576	ATP5F1B	ATP synthase subunit beta, mitochondrial OS=Homo sapiens OX=9606 GN=ATP5F1B PE=1 SV=3	2287	34	C	UR	1674.3	1762.64	1726.86	1777.27	1769.39	1827.32	1606.59	1887.1	1688.85	1820.96	1766.03	1841.27	1696.85	1633.92	1720.69	1849.55	9.55052	10.0544	9.85032	10.1379	10.0929	10.4234	9.16428	10.7644	9.63353	10.3871	10.0738	10.503	9.67913	9.32016	9.81516	10.5502	0.964867	1.01577	0.995154	1.02421	1.01966	1.05305	0.925846	1.0875	0.973253
724	sp|P36542|ATPG_HUMAN	P36542	ATP5F1C	ATP synthase subunit gamma, mitochondrial OS=Homo sapiens OX=9606 GN=ATP5F1C PE=1 SV=1	1050	27	C	UR	1863.05	1874.63	1900.38	1894.97	1990.68	1913.07	1977.06	1885.96	1950.46	1918.71	1928.95	1918.02	2036.74	1951.05	1917.27	1959.67	9.6529	9.71289	9.84631	9.8183	10.3142	9.91206	10.2436	9.7716	10.1058	9.94128	9.99437	9.93773	10.5528	10.1088	9.93383	10.1535	0.98927	0.995418	1.00909	1.00622	1.05704	1.01583	1.04981	1.00143	1.03569
725	sp|P30049|ATPD_HUMAN	P30049	ATP5F1D	ATP synthase subunit delta, mitochondrial OS=Homo sapiens OX=9606 GN=ATP5F1D PE=1 SV=2	3632	4	C	UR	148.128	142.266	159.09	143.386	151.135	133.428	144.87	113.993	148.496	125.838	161.156	145.89	156.032	125.959	146.512	148.679	10.3276	9.91896	11.0919	9.99701	10.5373	9.30275	10.1005	7.94772	10.3533	8.77353	11.2359	10.1716	10.8787	8.78201	10.2149	10.3661	0.999396	0.959848	1.07336	0.967401	1.01969	0.900218	0.977413	0.769093	1.00188
727	sp|Q9UII2|ATIF1_HUMAN	Q9UII2	ATP5IF1	ATPase inhibitor, mitochondrial OS=Homo sapiens OX=9606 GN=ATP5IF1 PE=1 SV=1	5908	3	C	UR	204.666	204.181	257.109	247.216	302.338	295.936	198.519	413.51	220.988	248.996	251.635	307.791	315.259	248.943	200.813	337.246	7.69576	7.67754	9.66769	9.2957	11.3684	11.1276	7.46463	15.5486	8.30948	9.36261	9.46188	11.5734	11.8542	9.36066	7.55086	12.681	0.896506	0.894383	1.12622	1.08289	1.32434	1.2963	0.869581	1.81131	0.968001
728	sp|Q06055-2|AT5G2_HUMAN	Q06055-2	ATP5MC2	Isoform 2 of ATP synthase F(0) complex subunit C2, mitochondrial OS=Homo sapiens OX=9606 GN=ATP5MC2	5121	2	C	UR	80.7128	89.0553	77.3501	82.9952	77.3032	59.1123	96.0159	50.5603	108.852	67.0363	71.7233	57.6757	68.0345	104.663	100.891	55.7969	10.3496	11.4194	9.91845	10.6423	9.91244	7.57985	12.3119	6.48324	13.9578	8.59592	9.19693	7.39563	8.72392	13.4207	12.9371	7.15472	0.978001	1.07909	0.937255	1.00566	0.936687	0.716266	1.16343	0.612641	1.31896
729	sp|P56385|ATP5I_HUMAN	P56385	ATP5ME	ATP synthase subunit e, mitochondrial OS=Homo sapiens OX=9606 GN=ATP5ME PE=1 SV=2	6369	12	C	UR	336.825	487.428	325.986	389.718	337.525	341.704	477.447	334.981	404.494	385.492	349.473	372.133	352.39	369.757	437.913	339.713	8.91811	12.9056	8.63113	10.3186	8.93666	9.0473	12.6414	8.86929	10.7098	10.2067	9.25301	9.85296	9.33023	9.79007	11.5946	8.99458	0.874894	1.26608	0.84674	1.01228	0.876713	0.887568	1.24016	0.870104	1.05066
730	sp|P56134|ATPK_HUMAN	P56134	ATP5MF	ATP synthase subunit f, mitochondrial OS=Homo sapiens OX=9606 GN=ATP5MF PE=1 SV=3	4965	6	C	UR	457.487	472.904	485.828	517.479	464.152	482.816	493.001	462.746	533.504	502.122	503.881	487.653	483.784	500.802	493.936	477.502	9.36083	9.67628	9.94073	10.5884	9.4972	9.87909	10.0875	9.46844	10.9163	10.2741	10.3101	9.97808	9.89891	10.2471	10.1066	9.77036	0.946346	0.978237	1.00497	1.07044	0.960133	0.998741	1.01981	0.957225	1.10359
731	sp|O75964|ATP5L_HUMAN	O75964	ATP5MG	ATP synthase subunit g, mitochondrial OS=Homo sapiens OX=9606 GN=ATP5MG PE=1 SV=3	7867	13	C	UR	737.954	742.815	812.214	805.121	861.549	830.046	742.005	907.717	805.622	813.484	900.875	871.805	912.881	784.884	733.291	836.225	9.01422	9.0736	9.92131	9.83467	10.524	10.1391	9.0637	11.0879	9.84079	9.93683	11.0043	10.6492	11.151	9.58748	8.95726	10.2146	0.952781	0.959058	1.04866	1.0395	1.11236	1.07168	0.958012	1.17196	1.04015
732	sp|P56378|ATP68_HUMAN	P56378	ATP5MJ	ATP synthase subunit ATP5MJ, mitochondrial OS=Homo sapiens OX=9606 GN=ATP5MJ PE=1 SV=1	3822	3	C	UR	183.247	148.911	152.928	152.691	203.318	183.551	183.097	163.804	180.825	173.2	176.493	186.139	188.873	194.397	178.145	185.894	10.3401	8.40264	8.6293	8.61593	11.4726	10.3573	10.3317	9.24298	10.2035	9.77319	9.95902	10.5033	10.6576	10.9693	10.0522	10.4895	1.14928	0.933939	0.959131	0.957645	1.27516	1.15119	1.14835	1.02734	1.1341
733	sp|Q96IX5|ATPMK_HUMAN	Q96IX5	ATP5MK	ATP synthase membrane subunit K, mitochondrial OS=Homo sapiens OX=9606 GN=ATP5MK PE=1 SV=1	8304	1	C	UR	10.7869	12.3072	8.60784	10.6894	10.1234	13.6294	16.9101	8.3164	10.2657	14.0929	10.0914	8.50373	10.3211	12.0009	11.8303	12.2669	9.5489	10.8947	7.61993	9.46257	8.96159	12.0652	14.9694	7.36194	9.08755	12.4755	8.9332	7.52777	9.13653	10.6236	10.4726	10.8591	1.01784	1.16129	0.812227	1.00864	0.955239	1.28606	1.59562	0.784727	0.968665
734	sp|P24539|AT5F1_HUMAN	P24539	ATP5PB	ATP synthase F(0) complex subunit B1, mitochondrial OS=Homo sapiens OX=9606 GN=ATP5PB PE=1 SV=2	6615	18	C	UR	1557.04	1397.72	1566.46	1503.28	1541.12	1609.35	1382.05	1651.32	1520.11	1489.67	1565.59	1606.49	1590.87	1433.7	1506	1546.72	10.1819	9.1401	10.2436	9.83036	10.0778	10.524	9.03763	10.7984	9.94047	9.7414	10.2378	10.5053	10.4031	9.37537	9.84819	10.1145	1.0338	0.928024	1.04006	0.998108	1.02323	1.06854	0.91762	1.0964	1.00929
735	sp|O75947|ATP5H_HUMAN	O75947	ATP5PD	ATP synthase subunit d, mitochondrial OS=Homo sapiens OX=9606 GN=ATP5PD PE=1 SV=3	2135	26	C	UR	2072.44	2550.16	1959.6	1935.08	1968.95	1888.26	2196.36	1777.57	2109.58	2109.47	1982.53	1973.28	1885.9	2077.92	2142.85	1872.7	10.2019	12.5536	9.64649	9.52578	9.6925	9.29531	10.812	8.75041	10.3848	10.3842	9.75937	9.71379	9.28368	10.2289	10.5485	9.21871	0.973287	1.19764	0.920295	0.908779	0.924685	0.886792	1.03148	0.834808	0.990731
737	sp|P48047|ATPO_HUMAN	P48047	ATP5PO	ATP synthase subunit O, mitochondrial OS=Homo sapiens OX=9606 GN=ATP5PO PE=1 SV=1	7110	25	C	UR	1519.28	1392.8	1667.21	1471.5	1821.4	1761.37	1340.76	2383.33	1479.48	1535.14	2033.55	1801.12	2141.9	1569.08	1382.8	1997.95	8.90464	8.16335	9.77165	8.62457	10.6754	10.3236	7.8583	13.9689	8.67139	8.99762	11.9188	10.5565	12.5539	9.19654	8.1047	11.7102	1.00435	0.920742	1.10214	0.972763	1.20407	1.16439	0.886336	1.57555	0.978045
738	sp|Q15904|VAS1_HUMAN	Q15904	ATP6AP1	V-type proton ATPase subunit S1 OS=Homo sapiens OX=9606 GN=ATP6AP1 PE=1 SV=2	5413	15	C	UR	1103.32	1148.66	1029.66	1051.67	1092.89	1076.08	1223.74	898.066	1220.64	1113.62	1017.34	1065.6	1026.57	1171.25	1241.94	1038.26	10.0764	10.4905	9.40364	9.60471	9.98112	9.82757	11.1762	8.20184	11.1479	10.1705	9.29115	9.73187	9.37545	10.6968	11.3424	9.48217	1.01845	1.06031	0.950458	0.970781	1.00883	0.993306	1.12962	0.828988	1.12675
739	sp|O75787|RENR_HUMAN	O75787	ATP6AP2	Renin receptor OS=Homo sapiens OX=9606 GN=ATP6AP2 PE=1 SV=2	3440	15	C	UR	850.683	790.784	873.678	856.559	1040.89	1021.23	981.192	1015.14	988.778	988.621	988.624	1002.43	1043.19	1016	962.265	1029.86	8.80971	8.18939	9.04785	8.87057	10.7795	10.5759	10.1613	10.5128	10.2398	10.2382	10.2382	10.3812	10.8033	10.5217	9.96526	10.6653	1.0092	0.938141	1.03648	1.01617	1.23486	1.21152	1.16403	1.2043	1.17303
741	sp|Q93050|VPP1_HUMAN	Q93050	ATP6V0A1	V-type proton ATPase 116 kDa subunit a 1 OS=Homo sapiens OX=9606 GN=ATP6V0A1 PE=1 SV=3	2109	2	C	UR	26.1963	22.0784	32.3127	32.6892	29.6892	36.7989	33.2679	49.8085	38.035	34.4986	42.8985	37.1838	43.6806	40.1943	27.5934	40.2674	7.38974	6.22812	9.11511	9.22132	8.37505	10.3806	9.38459	14.0505	10.7293	9.73175	12.1013	10.4892	12.3219	11.3385	7.78387	11.3591	0.925039	0.779628	1.14102	1.15431	1.04838	1.29944	1.17475	1.75883	1.34308
740	sp|Q93050-3|VPP1_HUMAN	Q93050-3	ATP6V0A1	Isoform 3 of V-type proton ATPase 116 kDa subunit a 1 OS=Homo sapiens OX=9606 GN=ATP6V0A1	2109	16	C	UR	641.81	630.551	730.834	705.117	793.04	800.631	797.884	853.38	833.722	813.022	862.713	858.31	814.76	736.321	714.658	807.434	8.2853	8.13996	9.43454	9.10255	10.2376	10.3356	10.3001	11.0165	10.7628	10.4955	11.137	11.0802	10.518	9.50537	9.22571	10.4234	0.947911	0.931283	1.07939	1.04141	1.17127	1.18248	1.17842	1.26039	1.23135
742	sp|Q9Y487|VPP2_HUMAN	Q9Y487	ATP6V0A2	V-type proton ATPase 116 kDa subunit a 2 OS=Homo sapiens OX=9606 GN=ATP6V0A2 PE=1 SV=2	2109	11	C	UR	916.121	1100.88	913.651	1025.3	898.415	897.492	1221.8	730.759	1083.68	911.722	829.36	871.218	810.617	1031.28	1176.77	785.061	9.64076	11.5851	9.61476	10.7897	9.45443	9.44473	12.8575	7.69011	11.404	9.59447	8.72774	9.16823	8.5305	10.8527	12.3837	8.26156	0.926321	1.11314	0.923823	1.03672	0.908418	0.907485	1.2354	0.738895	1.09574
743	sp|P27449|VATL_HUMAN	P27449	ATP6V0C	V-type proton ATPase 16 kDa proteolipid subunit c OS=Homo sapiens OX=9606 GN=ATP6V0C PE=1 SV=1	8570	2	C	UR	122.493	207.757	124.776	158.164	127.086	146.936	216.671	117.215	182.278	167.981	161.495	135.673	121.271	167.623	225.01	124.605	7.81756	13.2592	7.96327	10.0941	8.11066	9.37751	13.828	7.48072	11.633	10.7206	10.3067	8.6587	7.73956	10.6978	14.3602	7.95234	0.799054	1.35525	0.813947	1.03175	0.829013	0.9585	1.4134	0.764625	1.18904
744	sp|P61421|VA0D1_HUMAN	P61421	ATP6V0D1	V-type proton ATPase subunit d 1 OS=Homo sapiens OX=9606 GN=ATP6V0D1 PE=1 SV=1	971	15	C	UR	1294.7	1175.29	1304.01	1186.2	1495.19	1354.67	1480.6	1388.27	1442.47	1347.14	1432.65	1372.97	1430.71	1359.59	1420.36	1362.75	9.48169	8.60721	9.5499	8.68712	10.95	9.9209	10.8431	10.1669	10.5639	9.86572	10.492	10.0549	10.4778	9.95693	10.4019	9.98004	1.04407	0.947776	1.05158	0.956576	1.20575	1.09243	1.19398	1.11952	1.16324
745	sp|P38606|VATA_HUMAN	P38606	ATP6V1A	V-type proton ATPase catalytic subunit A OS=Homo sapiens OX=9606 GN=ATP6V1A PE=1 SV=2	2736	30	C	UR	2359.64	2327.07	2385.12	2318.64	2433.16	2548.57	2332.37	2623.11	2388.44	2348.03	2453.87	2461.56	2401.31	2372.33	2448.72	2473.38	9.76184	9.62711	9.86723	9.59224	10.066	10.5434	9.64904	10.8518	9.881	9.7138	10.1517	10.1835	9.93422	9.81435	10.1304	10.2324	1.00512	0.991249	1.01597	0.987658	1.03644	1.0856	0.993507	1.11735	1.01739
746	sp|P21281|VATB2_HUMAN	P21281	ATP6V1B2	V-type proton ATPase subunit B, brain isoform OS=Homo sapiens OX=9606 GN=ATP6V1B2 PE=1 SV=3	4378	30	C	UR	1771.3	1754.16	1703.49	1755.7	1833.35	1855.31	1739.84	1808.21	1888.43	1827.01	1807.32	1843.96	1796.48	1789.72	1706.06	1763.99	9.89404	9.79827	9.51527	9.80691	10.2406	10.3633	9.71829	10.1002	10.5483	10.2052	10.0953	10.2999	10.0347	9.99693	9.52963	9.85322	1.0144	1.00458	0.975563	1.00546	1.04993	1.0625	0.996378	1.03553	1.08147
747	sp|P21283|VATC1_HUMAN	P21283	ATP6V1C1	V-type proton ATPase subunit C 1 OS=Homo sapiens OX=9606 GN=ATP6V1C1 PE=1 SV=4	1060	21	C	UR	2484.32	2081.21	2288.96	2226.22	2273.19	2375.77	2024.46	2099.77	2348.24	2136.1	2197.19	2289.96	2183.65	2205.71	2108.71	2137.8	11.2092	9.39035	10.3277	10.0446	10.2566	10.7194	9.13427	9.47408	10.5952	9.63802	9.91366	10.3322	9.85254	9.9521	9.51441	9.64567	1.09433	0.916761	1.00827	0.980636	1.00133	1.04651	0.891761	0.924935	1.03439
748	sp|Q9Y5K8|VATD_HUMAN	Q9Y5K8	ATP6V1D	V-type proton ATPase subunit D OS=Homo sapiens OX=9606 GN=ATP6V1D PE=1 SV=1	340	10	C	UR	595.823	560.884	662.087	646.785	664.109	702.718	616.992	733.035	647.563	658.526	714.953	700.825	689.188	629.182	630.866	674.822	9.05475	8.52379	10.0618	9.82922	10.0925	10.6792	9.37645	11.14	9.84105	10.0076	10.8652	10.6505	10.4736	9.56171	9.58731	10.2553	0.966625	0.909943	1.07413	1.0493	1.07741	1.14005	1.00097	1.18923	1.05057
749	sp|P36543|VATE1_HUMAN	P36543	ATP6V1E1	V-type proton ATPase subunit E 1 OS=Homo sapiens OX=9606 GN=ATP6V1E1 PE=1 SV=1	1313	11	C	UR	528.528	438.214	591.293	516.614	576.216	577.735	491.172	641.518	570.465	531.601	679.341	616.6	641.264	539.642	498.583	600.334	9.35539	7.75676	10.4664	9.1445	10.1995	10.2264	8.69416	11.3554	10.0977	9.40978	12.0249	10.9143	11.3509	9.55211	8.82534	10.6264	1.01902	0.844893	1.14003	0.996051	1.11096	1.11389	0.946998	1.23687	1.09988
750	sp|Q96A05|VATE2_HUMAN	Q96A05	ATP6V1E2	V-type proton ATPase subunit E 2 OS=Homo sapiens OX=9606 GN=ATP6V1E2 PE=1 SV=1	1313	5	C	UR	495.181	482.153	496.077	479.487	568.068	537.601	477.748	545.239	495.533	513.898	526.708	503.007	547.276	531.851	473.64	513.135	9.67788	9.42325	9.69539	9.37115	11.1024	10.5069	9.33716	10.6562	9.68477	10.0437	10.2941	9.83083	10.696	10.3946	9.25689	10.0288	1.01425	0.987564	1.01608	0.982103	1.16354	1.10114	0.978541	1.11678	1.01497
751	sp|Q16864-2|VATF_HUMAN	Q16864-2	ATP6V1F	Isoform 2 of V-type proton ATPase subunit F OS=Homo sapiens OX=9606 GN=ATP6V1F	4801	9	C	UR	465.137	505.421	508.86	507.744	472.458	494.479	465.917	468.593	471.754	477.548	490.355	502.242	462.412	464.29	479.816	453.169	9.67751	10.5156	10.5872	10.564	9.82984	10.288	9.69373	9.74941	9.81518	9.93572	10.2022	10.4495	9.62081	9.65989	9.98292	9.4285	0.936284	1.01737	1.02429	1.02205	0.951021	0.995347	0.937853	0.943241	0.949604
752	sp|O75348|VATG1_HUMAN	O75348	ATP6V1G1	V-type proton ATPase subunit G 1 OS=Homo sapiens OX=9606 GN=ATP6V1G1 PE=1 SV=3	5872	5	C	UR	254.789	246.411	306.673	256.433	301.843	274.703	239.801	329.914	257.779	252.212	369.119	286.542	315.484	258.314	233.277	264.98	9.1645	8.86317	11.0307	9.22365	10.857	9.88078	8.62541	11.8667	9.27206	9.07182	13.2768	10.3066	11.3476	9.2913	8.39075	9.53106	0.957578	0.926092	1.15257	0.963757	1.13442	1.03242	0.901249	1.23992	0.968816
753	sp|Q9UI12|VATH_HUMAN	Q9UI12	ATP6V1H	V-type proton ATPase subunit H OS=Homo sapiens OX=9606 GN=ATP6V1H PE=1 SV=1	7211	18	C	UR	1286.24	1131.84	1266.2	1172.36	1318.31	1265.24	1365.91	1222.49	1326.87	1286.43	1327.63	1281.17	1298.82	1257.57	1330.24	1227.73	10.1055	8.89244	9.94806	9.21072	10.3574	9.94044	10.7314	9.60462	10.4247	10.1069	10.4307	10.0657	10.2043	9.88023	10.4511	9.64575	1.05937	0.932202	1.04286	0.965568	1.08578	1.04207	1.12498	1.00686	1.09283
754	sp|Q04656-3|ATP7A_HUMAN	Q04656-3	ATP7A	Isoform 2 of Copper-transporting ATPase 1 OS=Homo sapiens OX=9606 GN=ATP7A	2362	9	C	UR	468.092	510.962	451.686	461.906	544.903	505.735	623.221	488.66	585.877	553.045	532.887	568.446	531.422	575.945	579.477	524.619	8.80402	9.61032	8.49544	8.68767	10.2487	9.51201	11.7217	9.19086	11.0193	10.4018	10.0227	10.6915	9.99515	10.8325	10.899	9.86719	0.989286	1.07989	0.954612	0.976213	1.15162	1.06884	1.31714	1.03276	1.23822
755	sp|P35670|ATP7B_HUMAN	P35670	ATP7B	Copper-transporting ATPase 2 OS=Homo sapiens OX=9606 GN=ATP7B PE=1 SV=4	2362	4	C	UR	129.67	171.051	147.035	170.166	166.296	158.703	173.488	152.294	159.095	165.006	155.69	169.688	145.812	164.132	187.615	158.58	8.05929	10.6312	9.13856	10.5762	10.3357	9.86373	10.7827	9.46544	9.88809	10.2555	9.67648	10.5465	9.06255	10.2012	11.6607	9.85608	0.839393	1.10727	0.951802	1.10154	1.07649	1.02733	1.12304	0.985848	1.02987
756	sp|O43520|AT8B1_HUMAN	O43520	ATP8B1	Phospholipid-transporting ATPase IC OS=Homo sapiens OX=9606 GN=ATP8B1 PE=1 SV=3	5322	4	C	UR	323.77	385.814	327.982	351.873	383.871	370.071	448.761	320.209	438.365	406.383	357.459	385.672	352.047	408.692	428.055	386.731	8.52622	10.1601	8.63713	9.26628	10.1089	9.74553	11.8177	8.43245	11.544	10.7018	9.41339	10.1563	9.27086	10.7626	11.2725	10.1843	0.932089	1.1107	0.944214	1.01299	1.10511	1.06538	1.29192	0.921838	1.26199
757	sp|P98198-3|AT8B2_HUMAN	P98198-3	ATP8B2	Isoform 3 of Phospholipid-transporting ATPase ID OS=Homo sapiens OX=9606 GN=ATP8B2	1458	5	C	UR	286.529	250.621	280.042	259.793	396.468	380.377	405.946	358.085	408.668	345.857	393.581	407.463	400.279	350.281	391.627	359.287	8.07849	7.06608	7.89559	7.32468	11.1781	10.7245	11.4454	10.096	11.5221	9.75121	11.0967	11.4881	11.2856	9.87592	11.0417	10.1299	1.06419	0.930824	1.0401	0.964889	1.47251	1.41275	1.50771	1.32995	1.51782
758	sp|O75110|ATP9A_HUMAN	O75110	ATP9A	Probable phospholipid-transporting ATPase IIA OS=Homo sapiens OX=9606 GN=ATP9A PE=1 SV=3	3190	10	C	UR	406.445	509.546	367.55	403.891	756.347	727.215	1046.58	615.616	813.676	736.33	659.95	702.815	665.7	811.213	915.11	670.119	6.01689	7.54317	5.4411	5.97908	11.1967	10.7655	15.4932	9.11341	12.0454	10.9004	9.76971	10.4043	9.85483	12.009	13.547	9.92024	0.963464	1.20786	0.871264	0.95741	1.7929	1.72384	2.48088	1.4593	1.92879
759	sp|O43861|ATP9B_HUMAN	O43861	ATP9B	Probable phospholipid-transporting ATPase IIB OS=Homo sapiens OX=9606 GN=ATP9B PE=2 SV=4	3190	7	C	UR	332.479	347.727	314.503	359.488	510.002	540.798	525.187	488.057	531.085	510.509	477.804	474.984	491.065	518.208	496.072	502.79	7.16863	7.49739	6.78104	7.75098	10.9962	11.6602	11.3236	10.5231	11.4508	11.0072	10.302	10.2412	10.5879	11.1731	10.6959	10.8407	0.98207	1.02711	0.928971	1.06185	1.50643	1.5974	1.55129	1.44161	1.56871
760	sp|Q5TC12|ATPF1_HUMAN	Q5TC12	ATPAF1	ATP synthase mitochondrial F1 complex assembly factor 1 OS=Homo sapiens OX=9606 GN=ATPAF1 PE=1 SV=1	2885	11	C	UR	781.202	706.288	802.745	737.871	689.786	705.32	681.153	680.359	719.364	662.65	706.638	720.654	718.746	689.417	701.606	704.61	10.9562	9.90551	11.2583	10.3485	9.67407	9.89193	9.55299	9.54186	10.0889	9.2935	9.91042	10.107	10.0802	9.6689	9.83984	9.88197	1.03193	0.932977	1.06039	0.974696	0.911178	0.931697	0.899774	0.898725	0.950249
761	sp|Q8N5M1|ATPF2_HUMAN	Q8N5M1	ATPAF2	ATP synthase mitochondrial F1 complex assembly factor 2 OS=Homo sapiens OX=9606 GN=ATPAF2 PE=1 SV=1	7005	5	C	UR	246.85	240.119	226.662	229.04	225.602	236.782	253.719	237.051	234.483	251.828	245.674	242.529	220.582	250.912	224.818	219.552	10.4316	10.1471	9.57846	9.67892	9.53363	10.0061	10.7218	10.0175	9.90895	10.6419	10.3819	10.249	9.32152	10.6032	9.50051	9.27798	1.04745	1.01889	0.961788	0.971876	0.957287	1.00473	1.07659	1.00587	0.994974
762	sp|Q13535|ATR_HUMAN	Q13535	ATR	Serine/threonine-protein kinase ATR OS=Homo sapiens OX=9606 GN=ATR PE=1 SV=3	1562	30	C	UR	1637.24	1839.8	1605.62	1626.11	1305.23	1273.77	1320.83	1445.96	1370.17	1470.53	1512.53	1348.64	1275.65	1345.32	1671.89	1353.82	11.1933	12.5782	10.9771	11.1172	8.92348	8.70835	9.03011	9.88559	9.36747	10.0536	10.3407	9.22024	8.72126	9.19757	11.4302	9.25569	0.976179	1.09696	0.957325	0.969541	0.778225	0.759463	0.787525	0.862132	0.816946
763	sp|Q6UW56-3|ARAID_HUMAN	Q6UW56-3	ATRAID	Isoform 3 of All-trans retinoic acid-induced differentiation factor OS=Homo sapiens OX=9606 GN=ATRAID	6448	2	C	UR	289.367	305.402	309.945	315.873	305.936	301.166	291.14	280.213	301.843	323.719	291.776	301.554	291.442	329.207	301.279	312.648	9.54119	10.0699	10.2197	10.4152	10.0875	9.93024	9.59964	9.23935	9.95256	10.6739	9.62062	9.94302	9.60961	10.8548	9.93396	10.3088	0.948287	1.00084	1.01573	1.03515	1.00259	0.986955	0.954097	0.918289	0.989174
764	sp|Q8WXE1|ATRIP_HUMAN	Q8WXE1	ATRIP	ATR-interacting protein OS=Homo sapiens OX=9606 GN=ATRIP PE=1 SV=1	4669	9	C	UR	350.59	456.269	342.628	367.513	266.79	273.247	346.244	242.251	302.237	283.492	266.279	270.175	269.811	282.943	337.689	263.483	11.3975	14.8331	11.1387	11.9477	8.67322	8.88311	11.2562	7.87544	9.82557	9.21617	8.65659	8.78324	8.77142	9.19834	10.9781	8.56569	0.92443	1.20308	0.903437	0.969052	0.703468	0.720492	0.91297	0.638762	0.796934
765	sp|O75882|ATRN_HUMAN	O75882	ATRN	Attractin OS=Homo sapiens OX=9606 GN=ATRN PE=1 SV=2	3259	7	C	UR	223.286	215.254	259.31	243.457	292.668	271.533	272.191	236.955	320.138	287.988	304.023	297.685	281.399	294.092	277.406	269.867	8.21801	7.92239	9.54387	8.96041	10.7716	9.99374	10.0179	8.72111	11.7826	10.5994	11.1895	10.9563	10.3568	10.824	10.2099	9.93243	0.948834	0.914702	1.10191	1.03455	1.24367	1.15386	1.15665	1.00692	1.3604
766	sp|P46100|ATRX_HUMAN	P46100	ATRX	Transcriptional regulator ATRX OS=Homo sapiens OX=9606 GN=ATRX PE=1 SV=6	848	42	C	UR	2135.27	2144.59	2103.08	2069.15	2117.13	2135.9	2187.88	1985.41	2215.38	2040.52	2094.74	2111.41	2141.1	2147.73	2194.07	2039.22	10.0891	10.1331	9.93701	9.77668	10.0034	10.0921	10.3377	9.38103	10.4676	9.64143	9.8976	9.97636	10.1167	10.148	10.3669	9.63526	1.01053	1.01494	0.995295	0.979236	1.00195	1.01083	1.03543	0.939608	1.04844
767	sp|P54253|ATX1_HUMAN	P54253	ATXN1	Ataxin-1 OS=Homo sapiens OX=9606 GN=ATXN1 PE=1 SV=2	7476	4	C	UR	144.315	147.299	140.477	130.863	267.604	247.3	259.732	249.706	243.79	239.407	236.556	238.34	228.526	235.021	237.088	226.087	6.65025	6.78775	6.47338	6.03035	12.3316	11.3959	11.9688	11.5068	11.2342	11.0322	10.9009	10.9831	10.5308	10.8301	10.9254	10.4184	1.02541	1.04661	0.998141	0.929831	1.90143	1.75716	1.84549	1.77426	1.73222
768	sp|Q9UBB4|ATX10_HUMAN	Q9UBB4	ATXN10	Ataxin-10 OS=Homo sapiens OX=9606 GN=ATXN10 PE=1 SV=1	1378	28	C	UR	2536.87	2537.42	2438.56	2497.61	2420.33	2499.19	2382.31	2364.89	2467.29	2642.39	2514.8	2482.22	2486.61	2599.49	2404.9	2527.25	10.1979	10.2001	9.80273	10.0401	9.72944	10.0464	9.57662	9.5066	9.91821	10.6221	10.1092	9.97824	9.99589	10.4497	9.66741	10.1593	1.01369	1.01391	0.974405	0.998	0.96712	0.998631	0.95193	0.944969	0.985884
769	sp|P0C7T5|ATX1L_HUMAN	P0C7T5	ATXN1L	Ataxin-1-like OS=Homo sapiens OX=9606 GN=ATXN1L PE=1 SV=1	496	3	C	UR	42.1652	37.483	43.8661	45.6305	41.2558	47.8783	56.1063	39.5237	49.3539	44.8273	45.2083	45.1579	38.137	46.7735	49.4001	41.3655	9.44703	8.39799	9.82812	10.2234	9.24329	10.727	12.5705	8.85521	11.0576	10.0435	10.1288	10.1175	8.54453	10.4795	11.068	9.26786	0.997139	0.886411	1.03736	1.07909	0.975634	1.13224	1.32682	0.934671	1.16714
770	sp|Q99700|ATX2_HUMAN	Q99700	ATXN2	Ataxin-2 OS=Homo sapiens OX=9606 GN=ATXN2 PE=1 SV=2	3428	29	C	UR	1811.02	1852.27	1684.56	1766.86	1792.04	1778.89	1900.11	1681.07	1826.64	1819.91	1746.17	1728.6	1766.24	1971.76	1801.27	1673.17	10.1314	10.3621	9.42392	9.88431	10.0252	9.95164	10.6298	9.40438	10.2188	10.1811	9.76856	9.67028	9.88086	11.0306	10.0768	9.36022	1.01818	1.04138	0.947086	0.993354	1.00751	1.00012	1.06827	0.945122	1.02697
771	sp|Q8WWM7-3|ATX2L_HUMAN	Q8WWM7-3	ATXN2L	Isoform 3 of Ataxin-2-like protein OS=Homo sapiens OX=9606 GN=ATXN2L	3428	37	C	UR	1925.83	1977.12	1951.22	1879.75	1852.17	1892.15	1772.93	1867.75	1816.79	1755.64	1815.94	1807.55	1925.3	1884.18	1775	1897.46	10.3412	10.6166	10.4775	10.0937	9.94561	10.1603	9.52015	10.0293	9.75562	9.42727	9.75109	9.706	10.3383	10.1175	9.53121	10.1888	0.996044	1.02257	1.00917	0.97221	0.957946	0.978625	0.916966	0.966004	0.939647
772	sp|P54252-1|ATX3_HUMAN	P54252-1	ATXN3	Isoform 1 of Ataxin-3 OS=Homo sapiens OX=9606 GN=ATXN3	8100	8	C	UR	363.72	363.275	391.673	375.506	420.528	404.261	355.55	389.741	396.44	388.892	403.742	412.554	383.673	372.967	343.474	395.867	9.44442	9.43286	10.1703	9.75044	10.9195	10.4971	9.23228	10.1201	10.294	10.098	10.4836	10.7124	9.96252	9.68454	8.9187	10.2792	0.973702	0.972511	1.04853	1.00525	1.12578	1.08223	0.951831	1.04336	1.0613
773	sp|O15265-2|ATX7_HUMAN	O15265-2	ATXN7	Isoform b of Ataxin-7 OS=Homo sapiens OX=9606 GN=ATXN7	9	6	C	UR	565.929	499.38	557.999	535.48	534.922	480.045	632.858	445.412	619.518	504.23	537.745	522.537	510.552	496.901	551.451	486.174	10.6765	9.42101	10.5269	10.102	10.0915	9.05625	11.9391	8.40288	11.6875	9.5125	10.1448	9.85788	9.63176	9.37423	10.4034	9.17187	1.04861	0.925298	1.03391	0.992186	0.991153	0.889472	1.17262	0.825301	1.1479
774	sp|Q9ULK2|AT7L1_HUMAN	Q9ULK2	ATXN7L1	Ataxin-7-like protein 1 OS=Homo sapiens OX=9606 GN=ATXN7L1 PE=1 SV=3	5481	2	C	UR	26.3324	25.1719	25.8657	28.7265	23.879	23.536	33.5614	23.4953	31.39	26.3698	27.3212	24.1911	31.2619	29.5187	24.5374	26.8761	9.75197	9.32217	9.57913	10.6386	8.84336	8.71633	12.4292	8.70125	11.625	9.76583	10.1182	8.95894	11.5776	10.932	9.08722	9.95332	0.992772	0.949017	0.975177	1.08303	0.900274	0.887342	1.26532	0.885807	1.18345
775	sp|Q5T6C5|AT7L2_HUMAN	Q5T6C5	ATXN7L2	Ataxin-7-like protein 2 OS=Homo sapiens OX=9606 GN=ATXN7L2 PE=1 SV=1	1091	1	C	UR	72.0489	76.5681	71.4613	72.004	55.7561	60.3856	56.0032	48.8222	67.892	61.7826	68.8239	58.3154	61.5335	56.7497	69.3276	60.7649	11.3213	12.0314	11.229	11.3143	8.76117	9.48863	8.80001	7.67163	10.6681	9.70815	10.8146	9.16334	9.66901	8.91731	10.8937	9.54823	0.986693	1.04858	0.978646	0.986079	0.763567	0.826967	0.766952	0.668609	0.929766
776	sp|Q14CW9-2|AT7L3_HUMAN	Q14CW9-2	ATXN7L3	Isoform 2 of Ataxin-7-like protein 3 OS=Homo sapiens OX=9606 GN=ATXN7L3	8317	3	C	UR	113.716	117.415	105.923	101.874	122.839	108.841	126.609	95.461	119.651	116.948	110.417	115.348	114.768	117.623	101.729	104.968	10.1412	10.471	9.44619	9.08509	10.9547	9.7064	11.291	8.51319	10.6704	10.4294	9.84696	10.2867	10.235	10.4896	9.07217	9.36104	1.03631	1.07002	0.965289	0.928388	1.11944	0.991879	1.15381	0.869947	1.09039
777	sp|Q96GX2|A7L3B_HUMAN	Q96GX2	ATXN7L3B	Ataxin-7-like protein 3B OS=Homo sapiens OX=9606 GN=ATXN7L3B PE=1 SV=2	4923	2	C	UR	128.244	205.597	193.748	189.745	185.905	168.559	150.437	161.101	170.636	171.193	146.554	165.219	193.438	157.316	164.651	167.606	7.5439	12.0942	11.3972	11.1616	10.9358	9.91539	8.84941	9.47671	10.0376	10.0704	8.62098	9.71895	11.3789	9.25406	9.68556	9.85936	0.715115	1.14645	1.08038	1.05805	1.03664	0.939917	0.838869	0.898332	0.951504
778	sp|Q13825|AUHM_HUMAN	Q13825	AUH	Methylglutaconyl-CoA hydratase, mitochondrial OS=Homo sapiens OX=9606 GN=AUH PE=1 SV=1	2436	10	C	UR	300.744	282.713	278.762	299.911	329.2	322.922	337.433	318.824	345.119	340.992	327.729	327.237	317.617	322.824	320.619	315.341	9.45738	8.89035	8.76613	9.43117	10.3522	10.1548	10.6111	10.0259	10.8528	10.723	10.306	10.2905	9.98799	10.1517	10.0824	9.91642	1.03515	0.973085	0.959488	1.03228	1.13309	1.11148	1.16143	1.09738	1.18788
779	sp|Q9H7T9-2|AUNIP_HUMAN	Q9H7T9-2	AUNIP	Isoform 2 of Aurora kinase A and ninein-interacting protein OS=Homo sapiens OX=9606 GN=AUNIP	6716	1	C	UR	34.9036	35.5914	34.5144	28.3984	21.188	19.654	20.7893	22.3392	20.4477	21.0745	19.9534	22.1406	24.5693	23.1817	19.8154	22.818	14.269	14.5502	14.1099	11.6096	8.6619	8.03477	8.4989	9.13251	8.35924	8.61549	8.15717	9.05131	10.0442	9.47692	8.10074	9.32826	1.04652	1.06715	1.03485	0.851475	0.635286	0.589291	0.623331	0.669801	0.613088
780	sp|Q9Y679|AUP1_HUMAN	Q9Y679	AUP1	Lipid droplet-regulating VLDL assembly factor AUP1 OS=Homo sapiens OX=9606 GN=AUP1 PE=1 SV=2	6796	17	C	UR	1175.49	978.506	1348.38	1151.81	1404.99	1346.48	1055.43	1913.33	1141.8	1145.82	1528.99	1340.69	1660.34	1141.73	1038.03	1473.36	9.02263	7.51065	10.3497	8.84087	10.7842	10.3351	8.10108	14.686	8.76404	8.7949	11.736	10.2907	12.7441	8.76353	7.96754	11.309	1.01026	0.840968	1.15886	0.989913	1.20751	1.15722	0.907079	1.64439	0.98131
781	sp|O14965|AURKA_HUMAN	O14965	AURKA	Aurora kinase A OS=Homo sapiens OX=9606 GN=AURKA PE=1 SV=3	5147	5	C	UR	209.022	248.913	188.928	215.647	132.494	139.139	150.772	128.31	137.02	126.989	110.795	112.149	117.502	149.063	147.099	126.529	13.7043	16.3197	12.3868	14.1386	8.68681	9.12247	9.88519	8.41248	8.98356	8.32589	7.26411	7.35289	7.70388	9.77316	9.64437	8.29575	0.969366	1.15437	0.876178	1.00009	0.614458	0.645274	0.699225	0.595053	0.635449
782	sp|Q9NWT8|AKIP_HUMAN	Q9NWT8	AURKAIP1	Aurora kinase A-interacting protein OS=Homo sapiens OX=9606 GN=AURKAIP1 PE=1 SV=1	5948	1	C	UR	94.5868	95.2246	96.1985	89.7951	90.8534	85.7204	92.0671	91.5626	84.5498	83.147	81.0975	87.3188	91.9519	91.7804	82.2923	85.3636	10.6314	10.7031	10.8125	10.0928	10.2118	9.63482	10.3482	10.2915	9.50325	9.34557	9.11522	9.81448	10.3352	10.316	9.24951	9.59472	1.00676	1.01355	1.02392	0.955763	0.967027	0.912392	0.979946	0.974576	0.899933
783	sp|Q96GD4-5|AURKB_HUMAN	Q96GD4-5	AURKB	Isoform 5 of Aurora kinase B OS=Homo sapiens OX=9606 GN=AURKB	5147	18	C	UR	1316.36	1152.65	1402.85	1345.8	973.854	992.031	860.994	1007.07	863.529	892.027	953.196	928.566	1086.53	857.438	912.891	1025.77	12.7096	11.1289	13.5446	12.9938	9.40267	9.57816	8.31298	9.72335	8.33746	8.61261	9.20321	8.9654	10.4906	8.27865	8.81406	9.90392	1.00916	0.883651	1.07546	1.03173	0.746584	0.760519	0.660062	0.772047	0.662006
784	sp|Q9NQS1|AVEN_HUMAN	Q9NQS1	AVEN	Cell death regulator Aven OS=Homo sapiens OX=9606 GN=AVEN PE=1 SV=1	6198	8	C	UR	461.771	445.603	418.836	439.422	468.8	489.378	437.899	452.077	429.938	503.637	452.476	477.686	465.593	501.534	410.247	465.887	10.0923	9.7389	9.1539	9.60383	10.2459	10.6956	9.57054	9.88041	9.39655	11.0073	9.88912	10.4401	10.1758	10.9613	8.96619	10.1822	1.04613	1.0095	0.948863	0.995502	1.06206	1.10867	0.992051	1.02417	0.974015
785	sp|O75366|AVIL_HUMAN	O75366	AVIL	Advillin OS=Homo sapiens OX=9606 GN=AVIL PE=1 SV=3	5511	1	C	UR	77.4824	106.896	77.0678	70.6661	63.8085	71.6645	114.103	44.267	95.0938	76.2631	57.3339	66.3091	55.6925	79.2343	90.5378	66.5359	10.2206	14.1005	10.166	9.32152	8.41693	9.45321	15.0512	5.83923	12.5438	10.0598	7.56287	8.74678	7.34635	10.4517	11.9428	8.7767	0.933208	1.28747	0.928214	0.851112	0.768518	0.863136	1.37427	0.533158	1.14532
786	sp|Q8NBF6|AVL9_HUMAN	Q8NBF6	AVL9	Late secretory pathway protein AVL9 homolog OS=Homo sapiens OX=9606 GN=AVL9 PE=1 SV=1	4259	15	C	UR	780.294	810.857	723.874	749.22	815.152	832.859	910.134	730.967	905.413	824.416	802.206	820.886	779.314	863.12	887.91	786.711	9.58641	9.9619	8.89325	9.20465	10.0147	10.2322	11.1816	8.9804	11.1236	10.1285	9.85562	10.0851	9.57437	10.604	10.9085	9.66526	1.01858	1.05848	0.944929	0.978016	1.06408	1.0872	1.18807	0.954189	1.18191
787	sp|O15169|AXIN1_HUMAN	O15169	AXIN1	Axin-1 OS=Homo sapiens OX=9606 GN=AXIN1 PE=1 SV=2	4692	7	C	UR	436.915	405.135	455.018	431.818	488.639	460.551	483.653	484.51	500.961	463.927	502.316	457.932	489.255	479.702	461.598	479.802	9.34361	8.66399	9.73075	9.23461	10.4497	9.84907	10.3431	10.3615	10.7133	9.92128	10.7422	9.79307	10.4629	10.2586	9.87146	10.2608	1.01086	0.937332	1.05274	0.999067	1.13053	1.06554	1.11899	1.12098	1.15904
788	sp|Q9Y2T1|AXIN2_HUMAN	Q9Y2T1	AXIN2	Axin-2 OS=Homo sapiens OX=9606 GN=AXIN2 PE=1 SV=2	6539	2	C	UR	50.9917	51.4004	66.1822	56.7611	40.9079	46.7285	48.2351	37.2433	56.2273	54.6311	53.6108	55.148	50.2584	45.4538	52.0847	53.1886	9.96111	10.041	12.9285	11.0881	7.99126	9.1283	9.42261	7.27539	10.9839	10.672	10.4727	10.773	9.81786	8.87928	10.1746	10.3903	0.90517	0.912426	1.17482	1.00758	0.726169	0.829492	0.856236	0.661118	0.998108
789	sp|P30530|UFO_HUMAN	P30530	AXL	Tyrosine-protein kinase receptor UFO OS=Homo sapiens OX=9606 GN=AXL PE=1 SV=4	1572	6	C	UR	237.183	212.902	266.434	257.094	194.193	206.035	195.991	212.398	199.619	204.236	229.78	211.62	193.962	177.61	191.14	201.104	11.1902	10.0446	12.5702	12.1296	9.16191	9.72066	9.24676	10.0208	9.41793	9.63576	10.8409	9.98414	9.15106	8.37956	9.01788	9.48797	0.974445	0.874688	1.09462	1.05625	0.797822	0.846478	0.805211	0.872618	0.820117
790	sp|P25311|ZA2G_HUMAN	P25311	AZGP1	Zinc-alpha-2-glycoprotein OS=Homo sapiens OX=9606 GN=AZGP1 PE=1 SV=2	2018	2	C	UR	104.386	50.5151	99.7607	129.805	73.3576	30.2108	42.9694	25.9409	29.6535	31.4681	61.4953	32.5511	31.7382	28.9522	62.2159	53.0763	18.8062	9.10084	17.9729	23.3858	13.2162	5.4428	7.74139	4.67353	5.34239	5.66931	11.079	5.86442	5.71798	5.21606	11.2089	9.56226	1.08603	0.52556	1.03791	1.35049	0.763214	0.314314	0.447054	0.26989	0.308516
791	sp|Q9H6S1|AZI2_HUMAN	Q9H6S1	AZI2	5-azacytidine-induced protein 2 OS=Homo sapiens OX=9606 GN=AZI2 PE=1 SV=1	6536	5	C	UR	195.708	168.782	210.498	193.808	154.293	136.205	154.789	156.742	161.135	161.716	175.711	169.186	155.387	144.536	152.817	155.823	11.8291	10.2016	12.7231	11.7143	9.32588	8.23261	9.35584	9.47389	9.73942	9.77456	10.6205	10.2261	9.39198	8.73615	9.23665	9.41837	1.01826	0.878163	1.09521	1.00837	0.802776	0.708668	0.805356	0.815517	0.838375
792	sp|P61769|B2MG_HUMAN	P61769	B2M	Beta-2-microglobulin OS=Homo sapiens OX=9606 GN=B2M PE=1 SV=1	8749	6	C	UR	403.197	752.311	507.954	628.513	673.971	737.353	891.672	734.337	801.761	780.63	642.215	697.273	643.875	545.447	982.959	704.632	5.79717	10.8167	7.30338	9.03678	9.69036	10.6017	12.8205	10.5583	11.5277	11.2239	9.23378	10.0254	9.25765	7.84244	14.133	10.1312	0.703667	1.31295	0.886492	1.09689	1.17623	1.28684	1.55616	1.28158	1.39925
10007	sp|B2RBV5|MRUPP_HUMAN	B2RBV5	B2RBV5	Putative MORF4 family-associated protein 1-like protein UPP OS=Homo sapiens OX=9606 PE=1 SV=1	6112	2	C	UR	131.109	104.141	132.494	117.671	120.667	109.859	94.7202	121.759	106.274	118.192	131.161	121.247	129.563	109.245	100.225	119.229	11.2326	8.92213	11.3513	10.0813	10.338	9.41196	8.115	10.4315	9.10483	10.1259	11.237	10.3876	11.1001	9.35943	8.58658	10.2148	1.08038	0.858161	1.0918	0.969653	0.994341	0.905274	0.780528	1.00334	0.875733
793	sp|O75752|B3GL1_HUMAN	O75752	B3GALNT1	UDP-GalNAc:beta-1,3-N-acetylgalactosaminyltransferase 1 OS=Homo sapiens OX=9606 GN=B3GALNT1 PE=1 SV=1	8337	2	C	UR	73.074	81.9867	79.398	86.7984	69.5667	66.9613	78.2823	71.257	80.27	77.9263	68.7716	76.5455	74.3187	75.8416	74.7563	73.5924	9.6679	10.8471	10.5046	11.4837	9.20387	8.85917	10.357	9.4275	10.62	10.3099	9.09868	10.1272	9.83257	10.0341	9.89047	9.73648	0.909851	1.02082	0.988591	1.08073	0.866181	0.833741	0.974699	0.887227	0.999449
794	sp|Q8NCR0|B3GL2_HUMAN	Q8NCR0	B3GALNT2	UDP-GalNAc:beta-1,3-N-acetylgalactosaminyltransferase 2 OS=Homo sapiens OX=9606 GN=B3GALNT2 PE=1 SV=1	7111	3	C	UR	109.4	121.87	103.324	102.979	87.0197	90.7131	108.253	89.1779	103.446	107.561	87.2818	99.758	88.0299	97.0297	105.251	80.3246	11.0685	12.3302	10.4538	10.4189	8.80422	9.1779	10.9525	9.02257	10.4661	10.8825	8.83074	10.093	8.90643	9.81698	10.6487	8.12685	1.00006	1.11406	0.944515	0.941367	0.795476	0.829239	0.989574	0.815204	0.945633
796	sp|Q96L58|B3GT6_HUMAN	Q96L58	B3GALT6	Beta-1,3-galactosyltransferase 6 OS=Homo sapiens OX=9606 GN=B3GALT6 PE=1 SV=2	45	2	C	UR	112.418	117.519	114.475	123.67	108.966	97.8866	114.954	105.321	111.651	103.066	102.362	104.091	104.046	113.088	130.915	115.539	10.1052	10.5637	10.2901	11.1166	9.79487	8.79896	10.3331	9.4672	10.0363	9.26452	9.20123	9.35663	9.35259	10.1654	11.7679	10.3857	0.96067	1.00426	0.97825	1.05682	0.93117	0.836491	0.982342	0.900019	0.954117
797	sp|O94766|B3GA3_HUMAN	O94766	B3GAT3	Galactosylgalactosylxylosylprotein 3-beta-glucuronosyltransferase 3 OS=Homo sapiens OX=9606 GN=B3GAT3 PE=1 SV=2	6915	7	C	UR	470.06	442.961	502.492	494.019	521.881	509.276	471.396	557.78	510.319	493.607	514.891	513.482	552.279	462.221	478.495	518.138	9.3856	8.84453	10.0332	9.86398	10.4203	10.1686	9.41228	11.1371	10.1895	9.85576	10.2807	10.2526	11.0273	9.22907	9.55401	10.3456	0.98466	0.927895	1.0526	1.03485	1.09321	1.06681	0.987459	1.16841	1.06899
798	sp|Q6Y288|B3GLT_HUMAN	Q6Y288	B3GLCT	Beta-1,3-glucosyltransferase OS=Homo sapiens OX=9606 GN=B3GLCT PE=1 SV=2	5130	7	C	UR	640.415	731.71	658.028	646.494	699.737	695.894	809.559	625.315	778.12	732.349	695.241	652.847	659.486	735.511	788.571	674.875	9.1291	10.4305	9.38017	9.21576	9.97473	9.91996	11.5402	8.91384	11.0921	10.4396	9.91064	9.30632	9.40095	10.4847	11.2411	9.62032	0.957041	1.09347	0.983361	0.966125	1.04569	1.03995	1.20981	0.934474	1.16283
799	sp|Q9NY97|B3GN2_HUMAN	Q9NY97	B3GNT2	N-acetyllactosaminide beta-1,3-N-acetylglucosaminyltransferase 2 OS=Homo sapiens OX=9606 GN=B3GNT2 PE=1 SV=2	2591	7	C	UR	189.926	183.597	205.132	181.665	230.6	246.128	233.579	225.246	258.041	239.228	256.406	232.102	232.504	207.414	216.948	228.976	8.51807	8.23423	9.20006	8.14757	10.3423	11.0387	10.4759	10.1022	11.573	10.7293	11.4997	10.4096	10.4277	9.30239	9.72999	10.2694	0.999189	0.965894	1.07919	0.955729	1.21317	1.29486	1.22885	1.18501	1.35754
800	sp|Q9Y2A9|B3GN3_HUMAN	Q9Y2A9	B3GNT3	N-acetyllactosaminide beta-1,3-N-acetylglucosaminyltransferase 3 OS=Homo sapiens OX=9606 GN=B3GNT3 PE=1 SV=2	7579	2	C	UR	40.6414	35.2558	43.8646	45.0578	97.6636	88.4081	87.2829	70.988	92.256	76.4734	83.7866	84.0524	77.4415	94.9067	89.3942	83.6187	5.45938	4.73593	5.89235	6.05263	13.1192	11.8759	11.7248	9.53585	12.3928	10.2727	11.2551	11.2908	10.4028	12.7489	12.0084	11.2325	0.986325	0.855621	1.06455	1.09351	2.37019	2.14557	2.11827	1.7228	2.23896
801	sp|Q9C0J1|B3GN4_HUMAN	Q9C0J1	B3GNT4	N-acetyllactosaminide beta-1,3-N-acetylglucosaminyltransferase 4 OS=Homo sapiens OX=9606 GN=B3GNT4 PE=1 SV=1	8625	1	C	UR	10.0642	12.3456	13.5071	13.4055	17.3371	17.5458	15.4406	12.6446	15.2803	20.9403	17.4388	12.5964	17.2359	18.5428	13.7746	15.002	6.62386	8.12538	8.88982	8.82298	11.4106	11.548	10.1624	8.3222	10.0569	13.7821	11.4775	8.29047	11.344	12.2041	9.0659	9.87376	0.816198	1.00122	1.09541	1.08718	1.40603	1.42295	1.25222	1.02547	1.23922
802	sp|Q9BYG0|B3GN5_HUMAN	Q9BYG0	B3GNT5	Lactosylceramide 1,3-N-acetyl-beta-D-glucosaminyltransferase OS=Homo sapiens OX=9606 GN=B3GNT5 PE=1 SV=1	7700	2	C	UR	30.9172	31.582	28.2999	23.2464	72.4167	75.017	60.8294	64.2511	58.3032	65.65	64.8409	67.0047	75.0043	59.4655	69.4806	62.4693	5.4433	5.56034	4.9825	4.09278	12.7497	13.2075	10.7097	11.3121	10.2649	11.5584	11.4159	11.7969	13.2053	10.4695	12.2328	10.9984	1.08438	1.1077	0.992583	0.815338	2.53993	2.63113	2.13351	2.25353	2.04491
803	sp|Q8NFL0|B3GN7_HUMAN	Q8NFL0	B3GNT7	UDP-GlcNAc:betaGal beta-1,3-N-acetylglucosaminyltransferase 7 OS=Homo sapiens OX=9606 GN=B3GNT7 PE=1 SV=1	3321	3	C	UR	154.333	142.272	136.186	156.711	262.883	274.896	276.203	241.887	226.257	239.143	250.567	233.958	237.193	259.177	253.316	261.056	6.84776	6.31261	6.04259	6.95328	11.6641	12.1971	12.2551	10.7325	10.039	10.6108	11.1177	10.3807	10.5243	11.4997	11.2396	11.5831	1.04721	0.96537	0.924077	1.06335	1.78376	1.86527	1.87415	1.64129	1.53524
804	sp|Q00973|B4GN1_HUMAN	Q00973	B4GALNT1	Beta-1,4 N-acetylgalactosaminyltransferase 1 OS=Homo sapiens OX=9606 GN=B4GALNT1 PE=1 SV=2	6328	8	C	UR	582.661	687.967	543.684	597.385	575.999	627.151	711.8	519.966	686.04	659.438	572.828	647.247	570.706	664.625	604.753	594.6	9.46757	11.1787	8.83424	9.70682	9.35933	10.1905	11.5659	8.44885	11.1474	10.7151	9.3078	10.517	9.27332	10.7994	9.82654	9.66157	0.966392	1.14105	0.901745	0.990813	0.955343	1.04018	1.18058	0.862407	1.13785
805	sp|Q6L9W6|B4GN3_HUMAN	Q6L9W6	B4GALNT3	Beta-1,4-N-acetylgalactosaminyltransferase 3 OS=Homo sapiens OX=9606 GN=B4GALNT3 PE=1 SV=2	7563	2	C	UR	112.801	107.427	113.363	128.351	147.5	143.305	151.688	112.312	139.141	137.584	160.474	138.499	134.846	127.71	131.885	130.507	8.52377	8.11767	8.5662	9.69883	11.1458	10.8288	11.4622	8.48683	10.5141	10.3965	12.1262	10.4656	10.1896	9.65038	9.96582	9.8617	0.976755	0.930219	0.981618	1.11141	1.27722	1.24089	1.31348	0.972522	1.20483
806	sp|Q76KP1|B4GN4_HUMAN	Q76KP1	B4GALNT4	N-acetyl-beta-glucosaminyl-glycoprotein 4-beta-N-acetylgalactosaminyltransferase 1 OS=Homo sapiens OX=9606 GN=B4GALNT4 PE=1 SV=1	7688	1	C	UR	34.6382	28.6705	30.0676	33.4459	32.149	30.9028	26.9451	34.1038	30.7679	35.8973	34.8751	29.9949	30.952	29.5796	27.9349	30.3268	11.0566	9.15166	9.5976	10.676	10.262	9.86421	8.6009	10.886	9.82116	11.4585	11.1322	9.5744	9.8799	9.44185	8.91684	9.68035	1.0925	0.904274	0.948338	1.05489	1.01399	0.974681	0.849854	1.07564	0.970428
807	sp|P15291|B4GT1_HUMAN	P15291	B4GALT1	Beta-1,4-galactosyltransferase 1 OS=Homo sapiens OX=9606 GN=B4GALT1 PE=1 SV=5	6951	5	C	UR	197.415	219.354	194.913	206.733	150.235	163.063	197.192	151.1	196.77	174.995	173.716	166.147	160.49	181.757	185.528	157.723	10.9784	12.1985	10.8393	11.4966	8.35472	9.0681	10.966	8.40284	10.9426	9.73161	9.66053	9.23959	8.92497	10.1077	10.3174	8.7711	0.964864	1.07209	0.952637	1.01041	0.734273	0.79697	0.963773	0.738502	0.961713
808	sp|O60909-3|B4GT2_HUMAN	O60909-3	B4GALT2	Isoform 3 of Beta-1,4-galactosyltransferase 2 OS=Homo sapiens OX=9606 GN=B4GALT2	7578	1	C	UR	28.9379	34.3691	35.7569	26.5359	26.2938	27.2373	22.6985	19.4757	23.7318	22.9022	27.0342	23.4228	24.8006	24.0548	22.6973	18.7814	11.3279	13.454	13.9973	10.3876	10.2929	10.6622	8.88546	7.6239	9.28997	8.96522	10.5827	9.169	9.70835	9.41641	8.88502	7.35211	0.92159	1.09456	1.13876	0.845092	0.837383	0.867431	0.722882	0.620248	0.755792
809	sp|O60512|B4GT3_HUMAN	O60512	B4GALT3	Beta-1,4-galactosyltransferase 3 OS=Homo sapiens OX=9606 GN=B4GALT3 PE=1 SV=2	5567	6	C	UR	392.892	432.595	408.385	423.398	453.073	462.777	485.137	508.614	480.58	504.084	486.788	484.473	473.054	474.327	462.946	476.671	8.48373	9.34104	8.81827	9.14245	9.78322	9.99277	10.4756	10.9825	10.3772	10.8847	10.5112	10.4613	10.2147	10.2422	9.9964	10.2928	0.948288	1.04411	0.98568	1.02192	1.09354	1.11696	1.17093	1.22759	1.15993
810	sp|O60513|B4GT4_HUMAN	O60513	B4GALT4	Beta-1,4-galactosyltransferase 4 OS=Homo sapiens OX=9606 GN=B4GALT4 PE=1 SV=1	8099	2	C	UR	22.3106	37.2748	26.037	27.286	22.3872	19.9519	35.4712	17.881	24.117	23.8973	25.0832	22.7669	22.5526	27.0846	36.223	20.0971	8.69764	14.5313	10.1504	10.6373	8.72752	7.7781	13.8282	6.97079	9.40185	9.31619	9.7785	8.87554	8.79197	10.5587	14.1213	7.8347	0.790396	1.32053	0.922412	0.966658	0.793111	0.706833	1.25663	0.633469	0.854391
811	sp|O43286|B4GT5_HUMAN	O43286	B4GALT5	Beta-1,4-galactosyltransferase 5 OS=Homo sapiens OX=9606 GN=B4GALT5 PE=1 SV=1	3311	2	C	UR	24.275	27.0902	38.9362	32.4901	103.175	117.007	79.4547	137.877	85.2356	101.604	110.657	108.841	109.577	93.3177	85.883	109.161	2.8463	3.17638	4.56535	3.80953	12.0974	13.7193	9.31623	16.1664	9.99406	11.9133	12.9747	12.7619	12.8482	10.9417	10.07	12.7994	0.790772	0.882477	1.26837	1.05838	3.36097	3.81156	2.58828	4.49142	2.7766
812	sp|Q9UBV7|B4GT7_HUMAN	Q9UBV7	B4GALT7	Beta-1,4-galactosyltransferase 7 OS=Homo sapiens OX=9606 GN=B4GALT7 PE=1 SV=1	660	4	C	UR	301.678	357.298	301.504	344.643	296.461	285.163	335.324	263.12	323.354	309.408	292.27	290.642	260.491	303.666	327.26	268.336	9.93052	11.7614	9.92481	11.3448	9.75879	9.3869	11.0381	8.66128	10.6441	10.185	9.62083	9.56724	8.57473	9.99597	10.7726	8.83298	0.924596	1.09506	0.924064	1.05628	0.908606	0.873981	1.02772	0.806422	0.99103
813	sp|O43505|B4GA1_HUMAN	O43505	B4GAT1	Beta-1,4-glucuronyltransferase 1 OS=Homo sapiens OX=9606 GN=B4GAT1 PE=1 SV=1	8662	1	C	UR	35.435	35.2712	29.9031	33.1339	50.6791	40.2707	40.4355	39.3263	58.1297	47.7096	45.9383	43.1927	44.7471	49.3741	48.1543	54.3432	8.14547	8.1078	6.87385	7.61652	11.6496	9.25704	9.29494	9.03997	13.3623	10.967	10.5599	9.92873	10.286	11.3496	11.0693	12.4919	1.05979	1.05489	0.894345	0.990971	1.51571	1.20442	1.20935	1.17617	1.73855
814	sp|Q9UPM9|B9D1_HUMAN	Q9UPM9	B9D1	B9 domain-containing protein 1 OS=Homo sapiens OX=9606 GN=B9D1 PE=1 SV=1	7135	1	C	UR	58.5835	57.7381	58.9407	54.2361	59.2861	49.8943	54.166	52.2504	57.335	59.0211	63.0444	66.2646	60.9457	57.5488	60.2785	60.622	10.0772	9.93178	10.1386	9.32938	10.1981	8.58253	9.31733	8.98781	9.86244	10.1525	10.8445	11.3985	10.4835	9.89921	10.3688	10.4279	1.02107	1.00634	1.0273	0.945298	1.03332	0.869624	0.944077	0.910688	0.99931
815	sp|Q9BPU9|B9D2_HUMAN	Q9BPU9	B9D2	B9 domain-containing protein 2 OS=Homo sapiens OX=9606 GN=B9D2 PE=1 SV=2	1901	3	C	UR	210.39	232.171	206.359	223.759	213.249	180.401	247.206	194.964	244.732	230.653	237.672	245.704	224.242	234.896	253.251	224.952	9.33873	10.3056	9.15981	9.93213	9.46563	8.0076	10.9729	8.65401	10.8631	10.2382	10.5497	10.9062	9.95358	10.4265	11.2412	9.98508	0.964341	1.06418	0.945865	1.02562	0.977445	0.826885	1.13309	0.893635	1.12175
816	sp|Q9NWV8|BABA1_HUMAN	Q9NWV8	BABAM1	BRISC and BRCA1-A complex member 1 OS=Homo sapiens OX=9606 GN=BABAM1 PE=1 SV=1	4248	6	C	UR	178.68	191.385	183.03	185.638	202.099	199.211	190.559	176.659	197.073	183.553	191.94	203.868	199.118	196.498	191.234	191.214	9.33738	10.0013	9.56469	9.70101	10.5612	10.4103	9.95814	9.23177	10.2985	9.59205	10.0303	10.6536	10.4054	10.2685	9.99342	9.99238	0.967494	1.03629	0.991047	1.00517	1.0943	1.07866	1.03181	0.956551	1.06709
817	sp|Q9NXR7|BABA2_HUMAN	Q9NXR7	BABAM2	BRISC and BRCA1-A complex member 2 OS=Homo sapiens OX=9606 GN=BABAM2 PE=1 SV=2	7841	9	C	UR	664.599	472.646	667.463	602.015	711.909	685.117	518.626	769.394	643.01	605.581	759.954	692.344	719.849	608.521	612.676	713.899	10.178	7.23834	10.2219	9.21957	10.9025	10.4922	7.94251	11.7829	9.84738	9.27418	11.6383	10.6029	11.0241	9.31921	9.38284	10.933	1.10457	0.785542	1.10933	1.00056	1.1832	1.13867	0.861962	1.27874	1.06869
818	sp|Q9Y5Z0|BACE2_HUMAN	Q9Y5Z0	BACE2	Beta-secretase 2 OS=Homo sapiens OX=9606 GN=BACE2 PE=1 SV=1	2584	1	C	UR	8.34344	8.54003	6.54855	9.15061	11.0227	13.2266	16.489	12.853	14.1742	11.1538	14.8584	15.1102	8.44591	11.8424	14.3926	11.5253	7.11303	7.28063	5.58283	7.80117	9.39716	11.2761	14.0574	10.9575	12.0839	9.50894	12.6673	12.8819	7.20038	10.096	12.2701	9.82568	1.02428	1.04842	0.803931	1.12337	1.3532	1.62376	2.02427	1.57789	1.7401
819	sp|O14867|BACH1_HUMAN	O14867	BACH1	Transcription regulator protein BACH1 OS=Homo sapiens OX=9606 GN=BACH1 PE=1 SV=2	5095	6	C	UR	210.043	194.359	198.211	202.277	220.529	173.393	206.403	187.268	219.636	201.037	201.498	217.404	215.888	201.375	212.976	219.958	10.239	9.47444	9.6622	9.86038	10.7501	8.45238	10.0615	9.12874	10.7066	9.79995	9.8224	10.5978	10.5239	9.81642	10.3819	10.7223	1.04383	0.965893	0.985034	1.00524	1.09594	0.861697	1.02574	0.93065	1.09151
820	sp|Q92934|BAD_HUMAN	Q92934	BAD	Bcl2-associated agonist of cell death OS=Homo sapiens OX=9606 GN=BAD PE=1 SV=3	7395	6	C	UR	326.688	351.28	280.777	314.247	302.05	283.005	335.733	260.446	315.924	320.11	301.792	301.512	300.109	339.323	348.391	287.358	10.5198	11.3117	9.04137	10.1192	9.72641	9.11313	10.811	8.38669	10.1732	10.308	9.71811	9.70908	9.66389	10.9266	11.2186	9.2533	1.02652	1.10379	0.882258	0.987429	0.949104	0.88926	1.05494	0.818374	0.992698
821	sp|Q99933|BAG1_HUMAN	Q99933	BAG1	BAG family molecular chaperone regulator 1 OS=Homo sapiens OX=9606 GN=BAG1 PE=1 SV=4	4091	5	C	UR	425.224	326.918	475.566	423.931	470.17	441.208	385.437	463.303	470.82	443.6	517.368	474.073	503.53	392.653	420.04	475.932	9.56934	7.35704	10.7022	9.54024	10.5808	9.92904	8.67397	10.4263	10.5954	9.98289	11.643	10.6686	11.3316	8.83636	9.45268	10.7105	1.02982	0.791742	1.15174	1.02669	1.13867	1.06853	0.933466	1.12204	1.14025
822	sp|O95816|BAG2_HUMAN	O95816	BAG2	BAG family molecular chaperone regulator 2 OS=Homo sapiens OX=9606 GN=BAG2 PE=1 SV=1	5883	23	C	UR	1784.81	1726.79	1714.94	1733.47	1609.22	1632.02	1660.33	1630.11	1564.01	1703.37	1635.58	1701.64	1599.18	1770.7	1671.82	1623.88	10.6708	10.3239	10.253	10.3638	9.62099	9.75727	9.92652	9.74586	9.35067	10.1838	9.7786	10.1735	9.56094	10.5864	9.99526	9.7086	1.02575	0.992407	0.985596	0.996247	0.924839	0.937938	0.954208	0.936842	0.898853
823	sp|O95817|BAG3_HUMAN	O95817	BAG3	BAG family molecular chaperone regulator 3 OS=Homo sapiens OX=9606 GN=BAG3 PE=1 SV=3	631	21	C	UR	909.041	971.303	990.727	933.919	1122.89	1067.95	997.164	1148.66	976.207	971.745	1091.27	1055.55	1053.04	940.868	995.59	1012.85	8.95675	9.57021	9.7616	9.20187	11.0637	10.5225	9.82503	11.3178	9.61854	9.57457	10.7522	10.4003	10.3755	9.27034	9.80951	9.97954	0.95563	1.02108	1.0415	0.981784	1.18043	1.12268	1.04827	1.20753	1.02624
824	sp|O95429|BAG4_HUMAN	O95429	BAG4	BAG family molecular chaperone regulator 4 OS=Homo sapiens OX=9606 GN=BAG4 PE=1 SV=1	103	16	C	UR	668.128	788.581	785.823	706.717	678.484	657.056	665.146	657.968	661.935	649.427	658.162	661.128	662.821	632.102	643.7	660.244	9.86401	11.6423	11.6016	10.4337	10.0169	9.70055	9.81999	9.71401	9.77259	9.58791	9.71688	9.76066	9.78566	9.33214	9.50337	9.74761	0.906167	1.06953	1.06579	0.958504	0.920212	0.89115	0.902123	0.892386	0.897768
825	sp|Q9UL15-2|BAG5_HUMAN	Q9UL15-2	BAG5	Isoform 2 of BAG family molecular chaperone regulator 5 OS=Homo sapiens OX=9606 GN=BAG5	6307	18	C	UR	864.807	831.928	861.615	862.051	907.472	899.498	943.423	829.701	937.82	910.734	910.928	892.7	884.746	915.223	872.088	904.969	9.72396	9.35427	9.68808	9.69298	10.2037	10.114	10.6079	9.32923	10.5449	10.2404	10.2425	10.0376	9.94816	10.2908	9.80583	10.1755	1.01135	0.972901	1.00762	1.00813	1.06125	1.05192	1.10329	0.970297	1.09674
826	sp|P46379-3|BAG6_HUMAN	P46379-3	BAG6	Isoform 3 of Large proline-rich protein BAG6 OS=Homo sapiens OX=9606 GN=BAG6	2202	27	C	UR	1571.64	1439.94	1726.26	1602.67	1769.64	1780.73	1425.92	1935.81	1573.91	1624.57	1810.61	1692.55	1831.18	1623.18	1506.98	1798.18	9.41322	8.62441	10.3393	9.59908	10.5991	10.6655	8.54044	11.5944	9.4268	9.73024	10.8445	10.1374	10.9677	9.72191	9.02593	10.7701	0.991491	0.908406	1.08904	1.01107	1.1164	1.1234	0.899561	1.22123	0.992922
827	sp|Q9P281|BAHC1_HUMAN	Q9P281	BAHCC1	BAH and coiled-coil domain-containing protein 1 OS=Homo sapiens OX=9606 GN=BAHCC1 PE=1 SV=4	8656	1	C	UR	10.0365	7.49846	13.0106	13.0656	8.63178	9.49025	9.58851	9.5082	8.04329	10.6088	12.4539	9.66929	7.74602	9.15525	9.60544	8.60944	10.2465	7.65532	13.2828	13.3389	8.81236	9.68878	9.7891	9.70711	8.21156	10.8307	12.7145	9.87157	7.90806	9.34678	9.80638	8.78955	0.920543	0.687755	1.19333	1.19837	0.791703	0.870441	0.879454	0.872088	0.737727
828	sp|Q8TBE0|BAHD1_HUMAN	Q8TBE0	BAHD1	Bromo adjacent homology domain-containing 1 protein OS=Homo sapiens OX=9606 GN=BAHD1 PE=1 SV=2	4078	6	C	UR	382.533	341.007	405.833	394.511	363.001	353.368	334.71	371.939	369.688	356.903	370.404	365.22	369.16	317.275	353.084	358.702	10.5393	9.39521	11.1812	10.8693	10.0012	9.73577	9.22172	10.2474	10.1854	9.83317	10.2051	10.0623	10.1709	8.74136	9.72794	9.88273	1.0041	0.8951	1.06526	1.03554	0.952831	0.927546	0.878571	0.976292	0.970382
829	sp|Q9UQB8|BAIP2_HUMAN	Q9UQB8	BAIAP2	Brain-specific angiogenesis inhibitor 1-associated protein 2 OS=Homo sapiens OX=9606 GN=BAIAP2 PE=1 SV=1	1822	25	C	UR	1229.09	1182.75	1220.11	1196.35	1318.84	1289.31	1161.85	1473.38	1235.47	1277.03	1353.61	1317.15	1391.12	1266.99	1079.68	1314.83	9.6838	9.31873	9.61303	9.42581	10.391	10.1583	9.15401	11.6085	9.73404	10.0615	10.6649	10.3776	10.9604	9.9824	8.50666	10.3594	1.01824	0.979852	1.0108	0.991112	1.0926	1.06813	0.962532	1.22062	1.02352
830	sp|Q9UQB8-5|BAIP2_HUMAN	Q9UQB8-5	BAIAP2	Isoform 5 of Brain-specific angiogenesis inhibitor 1-associated protein 2 OS=Homo sapiens OX=9606 GN=BAIAP2	1822	2	C	UR	58.6076	61.3806	59.8268	59.5411	63.1626	63.9036	61.1442	65.7323	65.9801	53.886	55.2621	54.488	57.5653	66.5779	60.3926	61.6353	9.67635	10.1342	9.87764	9.83048	10.4284	10.5507	10.0952	10.8527	10.8936	8.89679	9.12398	8.99619	9.50426	10.9923	9.97106	10.1762	0.979421	1.02576	0.999795	0.995021	1.05554	1.06793	1.02181	1.09849	1.10263
831	sp|Q9UHR4|BI2L1_HUMAN	Q9UHR4	BAIAP2L1	Brain-specific angiogenesis inhibitor 1-associated protein 2-like protein 1 OS=Homo sapiens OX=9606 GN=BAIAP2L1 PE=1 SV=2	3465	28	C	UR	1393.59	1232.91	1483.33	1408.91	1760.96	1678.99	1481.23	1786.33	1564.16	1524.56	1714.7	1563.38	1817.95	1625.3	1533.15	1781.17	8.79563	7.78148	9.362	8.89229	11.1143	10.5969	9.34874	11.2744	9.8722	9.62224	10.8223	9.86724	11.474	10.258	9.67645	11.2418	1.01008	0.893616	1.07512	1.02118	1.27635	1.21694	1.0736	1.29474	1.13371
832	sp|O94812|BAIP3_HUMAN	O94812	BAIAP3	BAI1-associated protein 3 OS=Homo sapiens OX=9606 GN=BAIAP3 PE=1 SV=2	3607	3	C	UR	66.7099	66.4105	82.8423	86.4591	94.1456	102.343	95.7962	110.014	114.806	92.1237	94.3039	102.823	99.4038	99.8667	107.036	99.195	7.04863	7.01699	8.75319	9.13535	9.94751	10.8136	10.1219	11.6242	12.1305	9.73387	9.96424	10.8644	10.5031	10.552	11.3095	10.481	0.882342	0.878382	1.09572	1.14356	1.24522	1.35364	1.26705	1.45511	1.51849
833	sp|Q16611|BAK_HUMAN	Q16611	BAK1	Bcl-2 homologous antagonist/killer OS=Homo sapiens OX=9606 GN=BAK1 PE=1 SV=1	7622	3	C	UR	211.398	213.669	216.951	203.345	198.44	226.269	225.841	200.234	235.723	203.565	224.2	211.357	217.812	207.313	242.383	207.608	9.81503	9.92049	10.0729	9.44116	9.21342	10.5055	10.4856	9.29671	10.9444	9.45137	10.4094	9.81313	10.1128	9.62538	11.2536	9.63905	1.00027	1.01102	1.02654	0.962168	0.938959	1.07063	1.06861	0.947447	1.11537
834	sp|O75531|BAF_HUMAN	O75531	BANF1	Barrier-to-autointegration factor OS=Homo sapiens OX=9606 GN=BANF1 PE=1 SV=1	4497	4	C	UR	132.764	178.537	171.914	181.171	170.722	165.304	184.769	151.696	165.463	154.158	170.511	173.343	169.245	170.033	176.932	165.463	7.92022	10.6509	10.2557	10.808	10.1847	9.86143	11.0227	9.04966	9.87093	9.19652	10.1721	10.341	10.0966	10.1436	10.5551	9.87095	0.79932	1.0749	1.03502	1.09076	1.02785	0.995229	1.11242	0.913304	0.996188
835	sp|Q8NDB2|BANK1_HUMAN	Q8NDB2	BANK1	B-cell scaffold protein with ankyrin repeats OS=Homo sapiens OX=9606 GN=BANK1 PE=1 SV=3	7677	1	C	UR	34.2783	26.9459	35.2025	29.6692	20.2252	24.808	18.0043	20.1442	23.1746	23.1657	23.4891	18.6586	23.3992	19.6936	22.0286	21.5551	14.2662	11.2146	14.6508	12.348	8.41749	10.3248	7.49316	8.38378	9.64497	9.64127	9.77588	7.76546	9.73846	8.19625	9.16801	8.97097	1.08737	0.854775	1.11669	0.941163	0.641583	0.786956	0.57113	0.639013	0.735141
836	sp|Q8N9N5|BANP_HUMAN	Q8N9N5	BANP	Protein BANP OS=Homo sapiens OX=9606 GN=BANP PE=1 SV=3	3480	8	C	UR	704.603	690.218	720.598	695.747	656.476	649.879	627.705	634.577	587.686	572.259	571.901	585.767	624.452	594.394	591.98	586.852	11.1675	10.9395	11.421	11.0271	10.4047	10.3001	9.94867	10.0576	9.3144	9.06989	9.06422	9.28399	9.89712	9.42072	9.38246	9.30119	1.00258	0.982109	1.02534	0.989977	0.934098	0.924711	0.89316	0.902938	0.836217
837	sp|Q92560|BAP1_HUMAN	Q92560	BAP1	Ubiquitin carboxyl-terminal hydrolase BAP1 OS=Homo sapiens OX=9606 GN=BAP1 PE=1 SV=2	5386	16	C	UR	1055.77	1035.04	1138.05	1088.04	1044.11	1071.13	1042.05	1022.6	1076.99	1038.4	1081.45	1020.66	1063.17	1014.57	1092.98	1049.59	9.97503	9.77921	10.7524	10.28	9.86486	10.1202	9.84537	9.66164	10.1755	9.81092	10.2177	9.64334	10.0449	9.58572	10.3266	9.91663	0.978264	0.95906	1.05451	1.00817	0.96746	0.992499	0.965549	0.94753	0.997922
838	sp|Q8IXM2-3|BAP18_HUMAN	Q8IXM2-3	BAP18	Isoform 3 of Chromatin complexes subunit BAP18 OS=Homo sapiens OX=9606 GN=BAP18	7968	6	C	UR	162.894	202.409	205.794	171.834	245.358	265.58	233.15	248.379	254.866	240.812	266.169	283.564	262.358	231.428	224.16	257.485	6.9386	8.62176	8.76597	7.3194	10.4512	11.3126	9.9312	10.5799	10.8562	10.2576	11.3377	12.0787	11.1754	9.85785	9.54829	10.9678	0.877035	1.08978	1.10801	0.925168	1.32103	1.4299	1.2553	1.33729	1.37222
839	sp|Q99728|BARD1_HUMAN	Q99728	BARD1	BRCA1-associated RING domain protein 1 OS=Homo sapiens OX=9606 GN=BARD1 PE=1 SV=2	3232	8	C	UR	359.183	418.383	355.692	359.795	227.569	247.258	276.327	226.076	240.617	252.15	219.143	221.337	206.513	232.134	276.94	224.621	13.2304	15.411	13.1018	13.2529	8.38243	9.10764	10.1784	8.32744	8.86305	9.28784	8.07205	8.15287	7.60681	8.55055	10.201	8.27385	0.962278	1.12088	0.952926	0.963918	0.609675	0.662421	0.7403	0.605675	0.644632
840	sp|Q07812-2|BAX_HUMAN	Q07812-2	BAX	Isoform Beta of Apoptosis regulator BAX OS=Homo sapiens OX=9606 GN=BAX	7322	12	C	UR	283.829	284.587	290.796	276.001	340.849	316.489	314.521	347.912	339.33	308.816	329.424	326.42	325.636	320.318	297.529	319.07	9.04359	9.06775	9.26559	8.79418	10.8604	10.0842	10.0215	11.0855	10.812	9.83975	10.4964	10.4007	10.3757	10.2062	9.48012	10.1665	1.00009	1.00276	1.02464	0.972509	1.201	1.11517	1.10824	1.22589	1.19565
841	sp|Q9NRL2|BAZ1A_HUMAN	Q9NRL2	BAZ1A	Bromodomain adjacent to zinc finger domain protein 1A OS=Homo sapiens OX=9606 GN=BAZ1A PE=1 SV=2	3961	23	C	UR	1313.29	1210.64	1297.99	1248.93	1044.61	1048	986.957	1062.5	981.595	1051.69	1052	1015.73	1049.21	1046.28	1030.58	1077.96	11.9949	11.0574	11.8552	11.407	9.54089	9.57185	9.01435	9.70436	8.96538	9.60558	9.60847	9.27712	9.58298	9.55619	9.41275	9.84555	1.03595	0.954983	1.02388	0.985181	0.824008	0.826682	0.778534	0.838127	0.774304
842	sp|Q9UIG0|BAZ1B_HUMAN	Q9UIG0	BAZ1B	Tyrosine-protein kinase BAZ1B OS=Homo sapiens OX=9606 GN=BAZ1B PE=1 SV=2	1837	31	C	UR	1737.27	1587.44	1688.93	1674.09	1450.14	1477.64	1301.32	1582.76	1367.39	1512.05	1481.01	1462.27	1524.15	1443.77	1343.44	1519.6	11.5083	10.5158	11.1881	11.0898	9.60625	9.78845	8.6204	10.4848	9.05812	10.0164	9.81074	9.68661	10.0965	9.56404	8.89945	10.0664	1.03908	0.949465	1.01017	1.00129	0.867344	0.883795	0.778332	0.946669	0.817854
843	sp|Q9UIF9|BAZ2A_HUMAN	Q9UIF9	BAZ2A	Bromodomain adjacent to zinc finger domain protein 2A OS=Homo sapiens OX=9606 GN=BAZ2A PE=1 SV=4	288	27	C	UR	1266.62	1278.84	1289.08	1235.81	1415.94	1414.74	1415.4	1374.46	1399.39	1385.18	1442.59	1438.31	1428.24	1449.57	1416.08	1411.48	9.18601	9.27465	9.34887	8.96254	10.2689	10.2602	10.265	9.96812	10.1489	10.0458	10.4622	10.4311	10.3581	10.5128	10.2699	10.2366	0.999238	1.00888	1.01695	0.974929	1.11704	1.11609	1.11661	1.08431	1.10398
844	sp|Q9UIF8|BAZ2B_HUMAN	Q9UIF8	BAZ2B	Bromodomain adjacent to zinc finger domain protein 2B OS=Homo sapiens OX=9606 GN=BAZ2B PE=1 SV=3	1168	14	C	UR	461.234	463.826	475.297	450.12	569.426	568.779	594.893	568.513	627.772	584.367	602.992	623.32	590.611	576.861	616.125	594.998	8.22793	8.27418	8.4788	8.02967	10.158	10.1464	10.6123	10.1417	11.1988	10.4245	10.7567	11.1194	10.5359	10.2906	10.991	10.6141	0.997006	1.00261	1.0274	0.972981	1.23087	1.22948	1.28592	1.2289	1.357
845	sp|Q9BXH1|BBC3_HUMAN	Q9BXH1	BBC3	Bcl-2-binding component 3, isoforms 1/2 OS=Homo sapiens OX=9606 GN=BBC3 PE=1 SV=1	3496	2	C	UR	17.1849	16.1462	10.0657	11.3391	36.0329	38.2638	32.0935	38.6297	32.5202	24.654	32.4882	34.885	31.3278	22.3986	23.7298	28.4838	6.39077	6.00449	3.74326	4.21681	13.4	14.2296	11.935	14.3657	12.0937	9.1684	12.0818	12.9731	11.6503	8.32965	8.8247	10.5926	1.25584	1.17993	0.735584	0.82864	2.63322	2.79625	2.34534	2.82299	2.37652
846	sp|Q8NFJ9-2|BBS1_HUMAN	Q8NFJ9-2	BBS1	Isoform 3 of Bardet-Biedl syndrome 1 protein OS=Homo sapiens OX=9606 GN=BBS1	6027	4	C	UR	159.57	186.017	192.128	213.451	155.334	160.034	181.861	180.436	193.277	165.242	175.824	190.034	171.537	149.381	210.366	173.254	8.93403	10.4148	10.7569	11.9507	8.69687	8.96002	10.1821	10.1023	10.8212	9.2516	9.84407	10.6396	9.60405	8.36358	11.778	9.70016	0.849718	0.990552	1.02309	1.13664	0.827162	0.85219	0.968419	0.960829	1.02921
847	sp|Q8TAM1|BBS10_HUMAN	Q8TAM1	BBS10	Bardet-Biedl syndrome 10 protein OS=Homo sapiens OX=9606 GN=BBS10 PE=1 SV=2	7713	1	C	UR	199.408	258.885	206.302	238.776	216.788	217.206	246.638	219.889	200.263	212.38	204.503	214.722	199.498	226.367	241.455	218.011	9.06119	11.7639	9.37444	10.8501	9.85095	9.86994	11.2074	9.99184	9.10003	9.65065	9.29271	9.75708	9.06528	10.2862	10.9718	9.90654	0.882951	1.14631	0.913475	1.05727	0.959908	0.961758	1.09208	0.973636	0.886735
848	sp|Q9BXC9|BBS2_HUMAN	Q9BXC9	BBS2	Bardet-Biedl syndrome 2 protein OS=Homo sapiens OX=9606 GN=BBS2 PE=1 SV=2	1440	8	C	UR	320.709	364.337	340.297	348.128	357.66	375.89	373.1	339.883	414.101	379.529	378.333	378.806	350.99	343.764	399.447	346.196	8.83014	10.0314	9.36945	9.58508	9.84751	10.3494	10.2726	9.35806	11.4015	10.4496	10.4167	10.4297	9.66388	9.46491	10.998	9.53188	0.93401	1.06107	0.991056	1.01386	1.04162	1.09471	1.08659	0.989851	1.206
849	sp|Q96RK4-2|BBS4_HUMAN	Q96RK4-2	BBS4	Isoform 2 of Bardet-Biedl syndrome 4 protein OS=Homo sapiens OX=9606 GN=BBS4	1716	3	C	UR	86.3958	105.829	85.9966	93.7271	77.6975	76.4804	92.2728	55.4745	104.415	95.5597	85.0882	86.1143	83.7295	94.7678	84.7344	80.7182	9.952	12.1905	9.90601	10.7965	8.95003	8.80984	10.629	6.39015	12.0276	11.0076	9.80138	9.91957	9.64486	10.9164	9.76061	9.298	0.929117	1.1381	0.924824	1.00796	0.835574	0.822485	0.992319	0.596584	1.1229
850	sp|Q8N3I7|BBS5_HUMAN	Q8N3I7	BBS5	Bardet-Biedl syndrome 5 protein OS=Homo sapiens OX=9606 GN=BBS5 PE=1 SV=1	7773	1	C	UR	24.7566	32.7621	19.3628	33.1244	21.7002	19.9813	34.9116	25.2894	25.7863	29.8027	22.0804	31.3281	20.4374	28.5705	39.1738	22.62	9.17575	12.1429	7.17659	12.2772	8.04294	7.40582	12.9396	9.37321	9.5574	11.046	8.18383	11.6114	7.57488	10.5893	14.5193	8.38385	0.900192	1.19129	0.704063	1.20446	0.789057	0.726552	1.26944	0.919564	0.937634
851	sp|Q8IWZ6|BBS7_HUMAN	Q8IWZ6	BBS7	Bardet-Biedl syndrome 7 protein OS=Homo sapiens OX=9606 GN=BBS7 PE=1 SV=2	4793	9	C	UR	385.381	475.391	428.217	553.596	436.032	430.334	541.912	427.091	494.71	451.873	509.303	507.092	438.531	485.648	549.648	446.251	8.15512	10.0598	9.06158	11.7148	9.22696	9.10638	11.4675	9.03776	10.4687	9.56216	10.7774	10.7307	9.27985	10.2769	11.6312	9.4432	0.836609	1.03201	0.9296	1.20178	0.946565	0.934196	1.17642	0.927156	1.07395
852	sp|Q3SYG4-3|PTHB1_HUMAN	Q3SYG4-3	BBS9	Isoform 3 of Protein PTHB1 OS=Homo sapiens OX=9606 GN=BBS9	8514	3	C	UR	44.687	31.8785	49.0213	48.5146	53.4165	59.222	50.9358	62.0227	52.6428	54.9493	59.96	57.1254	62.8674	42.4991	40.5521	58.4654	8.62725	6.15445	9.46403	9.3662	10.3126	11.4334	9.83364	11.9741	10.1632	10.6085	11.5759	11.0286	12.1371	8.20486	7.82897	11.2873	1.02669	0.732413	1.12627	1.11463	1.22725	1.36063	1.17026	1.42498	1.20948
853	sp|Q8WY36|BBX_HUMAN	Q8WY36	BBX	HMG box transcription factor BBX OS=Homo sapiens OX=9606 GN=BBX PE=1 SV=1	6533	18	C	UR	897.023	779.054	1032.28	938.632	892.184	881.188	801.343	889.568	862.305	791.075	944.828	932.572	922.498	769.494	746.613	841.319	10.3091	8.95338	11.8636	10.7873	10.2535	10.1272	9.20954	10.2235	9.91014	9.09153	10.8586	10.7177	10.6019	8.84351	8.58054	9.66896	0.983852	0.854464	1.1322	1.02949	0.978544	0.966484	0.87891	0.975675	0.945773
854	sp|P50895|BCAM_HUMAN	P50895	BCAM	Basal cell adhesion molecule OS=Homo sapiens OX=9606 GN=BCAM PE=1 SV=2	1924	8	C	UR	210.683	187.963	246.051	219.03	206.435	208.534	189.737	235.259	211.638	211.188	210.075	224.357	221.465	180.965	183.593	206.713	10.0514	8.96748	11.7388	10.4497	9.84876	9.94887	9.05211	11.2239	10.097	10.0755	10.0224	10.7038	10.5658	8.63361	8.75897	9.86199	0.975692	0.870474	1.13948	1.01435	0.956021	0.965738	0.878689	1.08951	0.980117
855	sp|Q9UHQ4-2|BAP29_HUMAN	Q9UHQ4-2	BCAP29	Isoform 2 of B-cell receptor-associated protein 29 OS=Homo sapiens OX=9606 GN=BCAP29	3737	11	C	UR	736.063	747.178	715.335	721.832	844.361	883.549	774.28	909.971	798.779	873.191	806.194	844.011	887.064	895.078	774.823	881.361	8.99484	9.13067	8.74154	8.82093	10.3183	10.7972	9.46186	11.12	9.76124	10.6706	9.85186	10.314	10.8401	10.938	9.46849	10.7704	1.00816	1.02339	0.979774	0.988672	1.1565	1.21017	1.06051	1.24636	1.09406
856	sp|P51572-2|BAP31_HUMAN	P51572-2	BCAP31	Isoform 2 of B-cell receptor-associated protein 31 OS=Homo sapiens OX=9606 GN=BCAP31	1520	22	C	UR	1481.73	1707.72	1336.47	1556.74	1514.64	1619.61	1592.56	1497.24	1464.17	1501.74	1283.47	1420.79	1390.96	1606.13	1523.14	1463.34	9.89451	11.4036	8.92449	10.3954	10.1142	10.8152	10.6346	9.99807	9.77725	10.0281	8.57059	9.48756	9.28838	10.7252	10.171	9.77168	0.974397	1.12301	0.878871	1.02372	0.996037	1.06507	1.04728	0.984596	0.962849
857	sp|P56945-6|BCAR1_HUMAN	P56945-6	BCAR1	Isoform 6 of Breast cancer anti-estrogen resistance protein 1 OS=Homo sapiens OX=9606 GN=BCAR1	73	27	C	UR	1631.74	1676.47	1739.77	1672.62	1888.1	1889.73	1795.2	1920.06	1815.9	1768.98	1796.99	1799.07	1866.33	1780.19	1841.97	1887.65	9.07443	9.32317	9.67522	9.30175	10.5001	10.5092	9.98347	10.6779	10.0986	9.83767	9.99343	10.005	10.379	9.89997	10.2435	10.4976	0.971187	0.997809	1.03549	0.995517	1.12377	1.12474	1.06848	1.14279	1.0808
858	sp|O75815|BCAR3_HUMAN	O75815	BCAR3	Breast cancer anti-estrogen resistance protein 3 OS=Homo sapiens OX=9606 GN=BCAR3 PE=1 SV=1	2808	18	C	UR	840.675	831.368	887.918	807.377	1047.23	1097.89	1103.69	974.449	972.415	1065.76	953.752	938.422	972.165	1031.32	1036.2	1005.04	8.64132	8.54566	9.12694	8.29906	10.7645	11.2853	11.3449	10.0164	9.99549	10.9549	9.80365	9.64607	9.99292	10.601	10.6511	10.3309	0.998622	0.987567	1.05474	0.959069	1.24399	1.30417	1.31105	1.15753	1.15511
859	sp|O75934|SPF27_HUMAN	O75934	BCAS2	Pre-mRNA-splicing factor SPF27 OS=Homo sapiens OX=9606 GN=BCAS2 PE=1 SV=1	5869	16	C	UR	1233.48	1237.84	1136.22	1138.57	1058.66	1059.79	1036.55	997.853	1023.39	1044.95	1007.88	1019.91	1081.77	1077.02	988.532	1055.86	11.4754	11.516	10.5706	10.5924	9.84898	9.85953	9.64332	9.28328	9.52088	9.72145	9.37655	9.48847	10.0639	10.0198	9.19656	9.82295	1.03957	1.04325	0.957603	0.959579	0.892233	0.893188	0.873601	0.840986	0.862509
860	sp|Q9H6U6-8|BCAS3_HUMAN	Q9H6U6-8	BCAS3	Isoform 4 of BCAS3 microtubule associated cell migration factor OS=Homo sapiens OX=9606 GN=BCAS3	6236	16	C	UR	1032.23	1117.3	1074.36	1070.49	1236.93	1185.8	1367.43	1113.86	1301.98	1248.5	1222.02	1228.97	1146.69	1257.5	1303.02	1162.58	8.66071	9.3745	9.01419	8.9817	10.3782	9.94918	11.4731	9.34564	10.924	10.4752	10.2531	10.3114	9.62107	10.5508	10.9327	9.75436	0.96147	1.04071	1.00071	0.997106	1.15214	1.10451	1.27369	1.03751	1.21273
861	sp|O15382|BCAT2_HUMAN	O15382	BCAT2	Branched-chain-amino-acid aminotransferase, mitochondrial OS=Homo sapiens OX=9606 GN=BCAT2 PE=1 SV=2	173	13	C	UR	774.264	823.489	812.408	801.834	852.704	855.086	838.366	881.45	876.74	895.518	875.448	903.823	905.455	866.906	869.342	863.756	9.04475	9.61979	9.49034	9.36681	9.96107	9.98889	9.79358	10.2969	10.2418	10.4612	10.2268	10.5582	10.5773	10.127	10.1554	10.0902	0.964216	1.02552	1.01172	0.998549	1.0619	1.06487	1.04404	1.0977	1.09183
863	sp|Q9P287|BCCIP_HUMAN	Q9P287	BCCIP	BRCA2 and CDKN1A-interacting protein OS=Homo sapiens OX=9606 GN=BCCIP PE=1 SV=1	502	11	C	UR	734.778	688.194	772.339	708.955	713.578	656.373	698.962	628.952	693.58	658.868	683.692	680.52	688.135	701.225	683.173	699.185	10.6005	9.92841	11.1423	10.2279	10.2946	9.46933	10.0837	9.07373	10.0061	9.50533	9.86346	9.81768	9.92755	10.1164	9.85597	10.087	1.012	0.947839	1.06373	0.976432	0.982799	0.904013	0.962669	0.866245	0.955256
862	sp|Q9P287-2|BCCIP_HUMAN	Q9P287-2	BCCIP	Isoform 2 of BRCA2 and CDKN1A-interacting protein OS=Homo sapiens OX=9606 GN=BCCIP	502	21	C	UR	2081.48	2300.85	2072.88	2269.69	1844.26	1833.67	1909.27	1907.27	1922.9	1921.91	1827.54	1835.98	1867.45	1877.87	2109.24	1988.51	10.5489	11.6607	10.5053	11.5027	9.34669	9.29298	9.67614	9.66599	9.7452	9.74018	9.26194	9.30472	9.46421	9.51702	10.6896	10.0777	0.954271	1.05484	0.950328	1.04056	0.845517	0.840659	0.87532	0.874402	0.881567
864	sp|P12694-2|ODBA_HUMAN	P12694-2	BCKDHA	Isoform 2 of 2-oxoisovalerate dehydrogenase subunit alpha, mitochondrial OS=Homo sapiens OX=9606 GN=BCKDHA	7456	10	C	UR	209.369	191.287	225.751	201.288	245.118	238.071	225.11	227.016	247.256	236.086	266.758	267.596	240.197	215.906	229.561	240.985	9.03583	8.25547	9.74283	8.68707	10.5787	10.2746	9.71516	9.79744	10.6709	10.1889	11.5126	11.5488	10.3663	9.31795	9.90727	10.4003	1.01182	0.924433	1.09099	0.972764	1.18458	1.15053	1.08789	1.0971	1.19491
865	sp|P21953|ODBB_HUMAN	P21953	BCKDHB	2-oxoisovalerate dehydrogenase subunit beta, mitochondrial OS=Homo sapiens OX=9606 GN=BCKDHB PE=1 SV=2	6840	2	C	UR	49.7671	52.569	46.2916	53.7768	46.5677	52.3256	46.417	66.7657	56.5692	65.3266	58.6057	68.8195	49.3918	60.1841	47.1849	62.6413	9.01574	9.52332	8.38613	9.74213	8.43615	9.47924	8.40884	12.0952	10.248	11.8345	10.6169	12.4672	8.94775	10.9029	8.54795	11.348	0.983518	1.03889	0.914834	1.06276	0.920291	1.03408	0.917312	1.31945	1.11794
866	sp|O14874|BCKD_HUMAN	O14874	BCKDK	[3-methyl-2-oxobutanoate dehydrogenase [lipoamide]] kinase, mitochondrial OS=Homo sapiens OX=9606 GN=BCKDK PE=1 SV=2	5828	3	C	UR	76.1685	84.6711	104.144	101.067	109.071	118.179	81.1958	131.303	118.688	94.4891	122.567	137.563	129.987	95.6998	113.601	130.397	6.96879	7.7467	9.52834	9.24679	9.97914	10.8124	7.42874	12.0131	10.859	8.64498	11.2139	12.5859	11.8927	8.75574	10.3936	11.9303	0.832327	0.925239	1.13803	1.1044	1.19187	1.29139	0.887263	1.43481	1.29696
867	sp|O95999|BCL10_HUMAN	O95999	BCL10	B-cell lymphoma/leukemia 10 OS=Homo sapiens OX=9606 GN=BCL10 PE=1 SV=1	3988	12	C	UR	275.853	236.5	305.911	265.498	387.696	353.745	297.515	491.735	313.751	314.775	380.162	375.115	415.837	317.441	317.566	384.299	8.12318	6.96433	9.00831	7.81827	11.4167	10.4169	8.76107	14.4804	9.23917	9.26935	11.1948	11.0462	12.2454	9.34783	9.35151	11.3166	1.01813	0.872885	1.12907	0.979914	1.43093	1.30562	1.09808	1.81492	1.15801
868	sp|Q07817|B2CL1_HUMAN	Q07817	BCL2L1	Bcl-2-like protein 1 OS=Homo sapiens OX=9606 GN=BCL2L1 PE=1 SV=1	5905	6	C	UR	705.319	702.351	662.143	684.57	646.332	667.036	508.599	733.795	536.793	627.919	583.404	582.423	586.905	597.025	572.499	662.52	11.2182	11.171	10.5315	10.8882	10.28	10.6093	8.08935	11.6711	8.53778	9.98715	9.27913	9.26352	9.33482	9.49577	9.10568	10.5375	1.02429	1.01998	0.961585	0.994153	0.938623	0.96869	0.738603	1.06564	0.779548
[truncated: 9,025 more rows]
[truncated: 7 more columns]

## Sheet: LS-2-15-statistical analysis
UT-1	UT-2	UT-3	UT-4	dTAG-1	dTAG-2	dTAG-3	dTAG-4	HG-1	HG-2	HG-3	HG-4	Statin-1	Statin-2	Statin-3	Statin-4	C: Welch's T-test Significant dTAG_UT	C: Welch's T-test Significant HG_UT	C: Welch's T-test Significant Statin_UT	C: Welch's T-test Significant dTAG_HG	N: Number of peptides	N: -Log Welch's T-test p-value dTAG_UT	N: Welch's T-test q-value dTAG_UT	N: Welch's T-test Difference dTAG_UT	N: Welch's T-test Test statistic dTAG_UT	N: -Log Welch's T-test p-value HG_UT	N: Welch's T-test q-value HG_UT	N: Welch's T-test Difference HG_UT	N: Welch's T-test Test statistic HG_UT	N: -Log Welch's T-test p-value Statin_UT	N: Welch's T-test q-value Statin_UT	N: Welch's T-test Difference Statin_UT	N: Welch's T-test Test statistic Statin_UT	N: -Log Welch's T-test p-value dTAG_HG	N: Welch's T-test q-value dTAG_HG	N: Welch's T-test Difference dTAG_HG	N: Welch's T-test Test statistic dTAG_HG	T: UniProtID	T: Gene Symbol
[truncated: 9,881 more rows]

[truncated: 3 more sheets: LS-2-15-list of proteins for GO, DAVID-GO-Up-CC-results, DAVID-GO-Down-BP-results]
